# Supplementary material for: A novel microtubule inhibitor promotes tumor ferroptosis by attenuating SLC7A11/GPX4 signaling
Source: Cell Death Discov. 2023 Dec 13;9:453. doi: 10.1038/s41420-023-01713-6 (PMC10716160; doi:10.1038/s41420-023-01713-6)
Supplement: Supplementary file 3 — Supplementary Excel S1 [file 41420_2023_1713_MOESM3_ESM.xlsx]

## Sheet: SAMresult
Gene ID	Score(d)	q-value(%)	Fold Change		ProbeSetID	MP-HJ-1b_1	MP-HJ-1b_2	MP-HJ-1b_3	control_1	control_2	control_3	Probe Set ID	GeneChip Array	Species Scientific Name	Annotation Date	Sequence Type	Sequence Source	Transcript ID(Array Design)	Target Description	Representative Public ID	Archival UniGene Cluster	UniGene ID	Genome Version	Alignments	Gene Title	Gene Symbol	Chromosomal Location	Unigene Cluster Type	Ensembl	Entrez Gene	SwissProt	EC	OMIM	RefSeq Protein ID	RefSeq Transcript ID	MGI Name	Gene Ontology Biological Process	Gene Ontology Cellular Component	Gene Ontology Molecular Function	Pathway	InterPro	Annotation Description	Annotation Transcript Cluster	Transcript Assignments	Annotation Notes	GO:Gene Ontology Molecular Function	GO:Gene Ontology Biological Process	GO:Gene Ontology Cellular Component	KO
229228_at	6.0857	0	9.0972		229228_at	131.311	77.6734	191.607	14.1442	12.5077	14.6728	229228_at	Human Genome U133 Plus 2.0 Array	Homo sapiens	6-Oct-14	Consensus sequence	GenBank	Hs.21342.0	gb:AI819043 /DB_XREF=gi:5438207 /DB_XREF=wg61f01.x1 /CLONE=IMAGE:2369593 /FEA=EST /CNT=21 /TID=Hs.21342.0 /TIER=Stack /STK=20 /UG=Hs.21342 /UG_TITLE=ESTs	AI819043	Hs.21342	Hs.437075 /// Hs.607561	February 2009 (Genome Reference Consortium GRCh37)	chr7:28865040-28865508 (+) // 95.12 // p14.3	cAMP responsive element binding protein 5 /// uncharacterized LOC401317	CREB5 /// LOC401317	chr7p15.1	est /// full length	ENSG00000146592 /// OTTHUMG00000097081	9586 /// 401317	Q02930 /// B7Z4Z1 /// C9JN33 /// H0YFV2 /// H9KVC5 /// Q59G47	---	---	NP_001011666 /// NP_004895 /// NP_878901 /// NP_878902 /// XP_005249963	NM_001011666 /// NM_004904 /// NM_182898 /// NM_182899 /// XM_005249906 /// XR_110663 /// XR_112997 /// XR_171648 /// XR_242178	---	"0006351 // transcription, DNA-templated // inferred from electronic annotation /// 0006355 // regulation of transcription, DNA-templated // inferred from electronic annotation /// 0006366 // transcription from RNA polymerase II promoter // traceable author statement /// 0045444 // fat cell differentiation // inferred from electronic annotation /// 0045893 // positive regulation of transcription,…	0005634 // nucleus // inferred by curator /// 0070062 // extracellular vesicular exosome // inferred from direct assay	0001077 // RNA polymerase II core promoter proximal region sequence-specific DNA binding transcription factor activity involved in positive regulation of transcription // inferred from electronic annotation /// 0003676 // nucleic acid binding // inferred from electronic annotation /// 0003677 // DNA binding // inferred from electronic annotation /// 0003700 // sequence-specific DNA binding transc…	---	IPR004827 // Basic-leucine zipper domain // 2.2E-16 /// IPR004827 // Basic-leucine zipper domain // 1.1E-14	This probe set was annotated using the Matching Probes based pipeline to a Entrez Gene identifier using 10 transcripts. // true // Matching Probes // A	"UC003SZO.3(11),UC003SZQ.3(11),UC003SZR.3(11),UC003SZS.3(11),NM_004904(11),NM_182899(11),NM_001011666(11),NM_182898(11),ENST00000357727(11),OTTHUMT00000214204(11),NONHSAT119766(11)"	"ENST00000357727 // ensembl_havana_transcript:known chromosome:GRCh38:7:28412525:28825894:1 gene:ENSG00000146592 gene_biotype:protein_coding transcript_biotype:protein_coding // ensembl // 11 // --- /// NM_001011666 // Homo sapiens cAMP responsive element binding protein 5 (CREB5), transcript variant 4, mRNA. // refseq // 11 // --- /// NM_004904 // Homo sapiens cAMP responsive element binding pro…	---	GO:0001077(RNA polymerase II core promoter proximal region sequence-specific DNA binding transcription factor activity involved in positive regulation of transcription);GO:0008270(zinc ion binding);GO:0043565(sequence-specific DNA binding);GO:0005515(protein binding);	GO:0045944(positive regulation of transcription from RNA polymerase II promoter);GO:0060612(adipose tissue development);GO:0045444(fat cell differentiation);	GO:0005634(nucleus);	K09047
205157_s_at	3.17318	0	4.434		205157_s_at	2640.35	959.936	3078.98	517.148	420.204	411.964	205157_s_at	Human Genome U133 Plus 2.0 Array	Homo sapiens	6-Oct-14	Exemplar sequence	GenBank	g4557700	"gb:NM_000422.1 /DB_XREF=gi:4557700 /GEN=KRT17 /FEA=FLmRNA /CNT=75 /TID=Hs.2785.0 /TIER=FL /STK=4 /UG=Hs.2785 /LL=3872 /DEF=Homo sapiens keratin 17 (KRT17), mRNA. /PROD=keratin 17 /FL=gb:NM_000422.1"	NM_000422	Hs.2785	Hs.2785	February 2009 (Genome Reference Consortium GRCh37)	chr17:39775694-39780809 (-) // 99.01 // q21.2	junction plakoglobin /// keratin 17	JUP /// KRT17	chr17q21 /// chr17q21.2	full length	ENSG00000128422 /// ENSG00000173801 /// OTTHUMG00000133505	3728 /// 3872	Q04695 /// B4E2P9 /// Q14666 /// K7ESE1 /// F5GWP8 /// K7ERP3 /// C9JTX4 /// C9JPI2 /// C9JKY1 /// C9JK18 /// C9J826 /// P14923	---	148069 /// 167210 /// 173325 /// 184500 /// 601214 /// 611528	NP_000413 /// NP_002221 /// NP_068831 /// XP_005257370 /// XP_005257406 /// XP_006721934 /// XP_006721935 /// XP_006721936 /// XP_006721937 /// XP_006721938 /// XP_006721939 /// XP_006721940 /// XP_006721941	NM_000422 /// NM_002230 /// NM_021991 /// XM_005257313 /// XM_005257349 /// XM_006721871 /// XM_006721872 /// XM_006721873 /// XM_006721874 /// XM_006721875 /// XM_006721876 /// XM_006721877 /// XM_006721878	---	0000122 // negative regulation of transcription from RNA polymerase II promoter // not recorded /// 0000902 // cell morphogenesis // not recorded /// 0002009 // morphogenesis of an epithelium // inferred from electronic annotation /// 0002159 // desmosome assembly // inferred from direct assay /// 0002159 // desmosome assembly // inferred from mutant phenotype /// 0003136 // negative regulation o…	0005634 // nucleus // inferred from mutant phenotype /// 0005667 // transcription factor complex // not recorded /// 0005737 // cytoplasm // inferred from mutant phenotype /// 0005737 // cytoplasm // inferred from electronic annotation /// 0005829 // cytosol // inferred from sequence or structural similarity /// 0005856 // cytoskeleton // inferred from sequence or structural similarity /// 000588…	0003713 // transcription coactivator activity // inferred from direct assay /// 0005198 // structural molecule activity // not recorded /// 0005198 // structural molecule activity // non-traceable author statement /// 0005199 // structural constituent of cell wall // inferred by curator /// 0005200 // structural constituent of cytoskeleton // traceable author statement /// 0005488 // binding // i…	---	IPR000225 // Armadillo // 2.6E-11 /// IPR001664 // Intermediate filament protein // 2.7E-122 /// IPR001664 // Intermediate filament protein // 4.6E-94	This probe set was annotated using the Matching Probes based pipeline to a Entrez Gene identifier using 11 transcripts. // true // Matching Probes // A	"UC002HXH.2(11),NM_000422(11),BC000159(11),BC011901(11),BC056421(11),BC072018(11),BC072019(11),BX647923(11),GENSCAN00000012256(11),ENST00000311208(11),ENST00000493253(11),ENST00000540235(11),OTTHUMT00000257460(11),OTTHUMT00000257462(11)"	"BC000159 // Homo sapiens keratin 17, mRNA (cDNA clone MGC:5200 IMAGE:2986100), complete cds. // gb // 11 // --- /// BC011901 // Homo sapiens keratin 17, mRNA (cDNA clone MGC:20286 IMAGE:4111703), complete cds. // gb // 11 // --- /// BC056421 // Homo sapiens keratin 17, mRNA (cDNA clone MGC:65108 IMAGE:5208304), complete cds. // gb // 11 // --- /// BC072018 // Homo sapiens keratin 17, mRNA (cDNA …	EF608070 // gb // 2 // Cross Hyb Matching Probes /// GENSCAN00000014685 // ensembl // 3 // Cross Hyb Matching Probes /// GENSCAN00000034836 // ensembl // 3 // Cross Hyb Matching Probes /// GENSCAN00000041974 // ensembl // 2 // Cross Hyb Matching Probes /// GENSCAN00000046820 // ensembl // 3 // Cross Hyb Matching Probes /// ENST00000582047 // ensembl // 3 // Cross Hyb Matching Probes /// ENST00000…	GO:0005198 // structural molecule activity // inferred from electronic annotation /// 0005200 // structural constituent of cytoskeleton // traceable author statement /// 0005515 // protein binding // inferred from physical interaction	GO:0008544 // epidermis development // traceable author statement	GO:0005634 // nucleus // inferred from direct assay /// 0005730 // nucleolus // inferred from direct assay /// 0005737 // cytoplasm // inferred from electronic annotation /// 0005737 // cytoplasm // inferred from direct assay /// 0005856 // cytoskeleton // inferred from direct assay /// 0005882 // intermediate filament // traceable author statement /// 0005882 // intermediate filament // inferred…	---
237290_at	4.52754	0	4.4039		237290_at	234.762	130.597	273.228	49.4453	47.5365	41.7271	237290_at	Human Genome U133 Plus 2.0 Array	Homo sapiens	6-Oct-14	Consensus sequence	GenBank	Hs.135288.0	gb:AW138872 /DB_XREF=gi:6143190 /DB_XREF=UI-H-BI1-aeq-b-11-0-UI.s1 /CLONE=IMAGE:2720204 /FEA=EST /CNT=7 /TID=Hs.135288.0 /TIER=ConsEnd /STK=5 /UG=Hs.135288 /UG_TITLE=ESTs	AW138872	Hs.135288	Hs.658819	February 2009 (Genome Reference Consortium GRCh37)	chr1:86019981-86020757 (-) // 95.84 // p22.3	---	---	---	est	---	---	---	---	---	---	---	---	---	---	---	---	---	This probe set was annotated using the Accession mapped clusters based pipeline to a UniGene identifier using 7 transcripts. // false // Accession mapped clusters // E	"AI085601,AW138872,AI092541,H82481,AA454644,AA456257,AI432170"	"AA454644 // zx99e01.s1 Homo sapiens cDNA, 3' end /clone=IMAGE-811896 /clone_end=3' /gb=AA454644 /gi=2177420 /ug=Hs.135288 /len=497 // gb // --- // --- /// AA454644 // /DB_XREF=zx99e01.s1 /CLONE=IMAGE:811896 // gb // --- // --- /// AA456257 // zx99e01.r1 Homo sapiens cDNA, 5' end /clone=IMAGE-811896 /clone_end=5' /gb=AA456257 /gi=2179467 /ug=Hs.135288 /len=529 // gb // --- // --- /// AA456257 // …	---	---	---	---	---
205931_s_at	3.3248	0	4.2186		205931_s_at	127.047	56.7667	167.556	29.1004	21.4907	25.7367	205931_s_at	Human Genome U133 Plus 2.0 Array	Homo sapiens	6-Oct-14	Exemplar sequence	GenBank	g4758499	"gb:NM_004904.1 /DB_XREF=gi:4758499 /GEN=H_GS165L15.1 /FEA=FLmRNA /CNT=25 /TID=Hs.149.0 /TIER=FL+Stack /STK=12 /UG=Hs.149 /LL=9586 /DEF=Homo sapiens cAMP response element-binding protein CRE-BPa (H_GS165L15.1), mRNA. /PROD=cAMP response element-binding protein CRE-BPa /FL=gb:NM_004904.1 gb:L05911.1"	NM_004904	Hs.149	Hs.437075 /// Hs.607561	February 2009 (Genome Reference Consortium GRCh37)	chr7:28475233-28859617 (+) // 92.63 // p15.1	cAMP responsive element binding protein 5 /// uncharacterized LOC401317	CREB5 /// LOC401317	chr7p15.1	est /// full length	ENSG00000146592 /// OTTHUMG00000097081	9586 /// 401317	Q02930 /// B7Z4Z1 /// C9JN33 /// H0YFV2 /// H9KVC5 /// Q59G47	---	---	NP_001011666 /// NP_004895 /// NP_878901 /// NP_878902 /// XP_005249963	NM_001011666 /// NM_004904 /// NM_182898 /// NM_182899 /// XM_005249906 /// XR_110663 /// XR_112997 /// XR_171648 /// XR_242178	---	"0006351 // transcription, DNA-templated // inferred from electronic annotation /// 0006355 // regulation of transcription, DNA-templated // inferred from electronic annotation /// 0006366 // transcription from RNA polymerase II promoter // traceable author statement /// 0045444 // fat cell differentiation // inferred from electronic annotation /// 0045893 // positive regulation of transcription,…	0005634 // nucleus // inferred by curator /// 0070062 // extracellular vesicular exosome // inferred from direct assay	0001077 // RNA polymerase II core promoter proximal region sequence-specific DNA binding transcription factor activity involved in positive regulation of transcription // inferred from electronic annotation /// 0003676 // nucleic acid binding // inferred from electronic annotation /// 0003677 // DNA binding // inferred from electronic annotation /// 0003700 // sequence-specific DNA binding transc…	---	IPR004827 // Basic-leucine zipper domain // 2.0E-16 /// IPR004827 // Basic-leucine zipper domain // 1.0E-14 /// IPR004827 // Basic-leucine zipper domain // 2.2E-16 /// IPR004827 // Basic-leucine zipper domain // 1.1E-14 /// IPR004827 // Basic-leucine zipper domain // 2.1E-16 /// IPR004827 // Basic-leucine zipper domain // 1.1E-14 /// IPR004827 // Basic-leucine zipper domain // 1.4E-16 /// IPR0048…	This probe set was annotated using the Matching Probes based pipeline to a Entrez Gene identifier using 21 transcripts. // true // Matching Probes // A	"UC003SZO.3(10),UC003SZQ.3(10),UC003SZR.3(10),UC003SZS.3(10),NM_004904(10),NM_182899(10),NM_001011666(10),NM_182898(10),BC059400(10),L05515(11),L05911(11),L05912(11),L05913(11),ENST00000396299(10),ENST00000357727(10),ENST00000396300(10),ENST00000396298(10),OTTHUMT00000327910(10),OTTHUMT00000214204(10),OTTHUMT00000214205(10),OTTHUMT00000327908(10)"	"BC059400 // Homo sapiens cAMP responsive element binding protein 5, mRNA (cDNA clone MGC:71757 IMAGE:30343999), complete cds. // gb // 10 // --- /// ENST00000357727 // ensembl_havana_transcript:known chromosome:GRCh38:7:28412525:28825894:1 gene:ENSG00000146592 gene_biotype:protein_coding transcript_biotype:protein_coding // ensembl // 10 // --- /// ENST00000396298 // ensembl_havana_transcript:kn…	AK292916 // gb // 4 // Cross Hyb Matching Probes /// AK300455 // gb // 6 // Cross Hyb Matching Probes /// ENST00000409603 // ensembl // 5 // Cross Hyb Matching Probes /// ENST00000498316 // ensembl // 1 // Cross Hyb Matching Probes /// OTTHUMT00000327909 // vega // 5 // Cross Hyb Matching Probes /// OTTHUMT00000328292 // vega // 1 // Cross Hyb Matching Probes	GO:0001077(RNA polymerase II core promoter proximal region sequence-specific DNA binding transcription factor activity involved in positive regulation of transcription);GO:0008270(zinc ion binding);GO:0043565(sequence-specific DNA binding);GO:0005515(protein binding);	GO:0045944(positive regulation of transcription from RNA polymerase II promoter);GO:0060612(adipose tissue development);GO:0045444(fat cell differentiation);	GO:0005634(nucleus);	K09047
212236_x_at	3.04235	0	3.7955		212236_x_at	4183.72	1627.43	4690.3	952.203	769.555	797.055	212236_x_at	Human Genome U133 Plus 2.0 Array	Homo sapiens	6-Oct-14	Consensus sequence	GenBank	Hs.2785.1	gb:Z19574 /DB_XREF=gi:30378 /FEA=mRNA /CNT=410 /TID=Hs.2785.1 /TIER=Stack /STK=197 /UG=Hs.2785 /LL=3872 /UG_GENE=KRT17 /UG_TITLE=keratin 17 /DEF=H.sapiens gene for cytokeratin 17	Z19574	Hs.2785	Hs.2785	February 2009 (Genome Reference Consortium GRCh37)	chr17:39775693-39780806 (-) // 93.83 // q21.2	junction plakoglobin /// keratin 17	JUP /// KRT17	chr17q21 /// chr17q21.2	full length	ENSG00000128422 /// ENSG00000173801 /// OTTHUMG00000133505	3728 /// 3872	Q04695 /// B4E2P9 /// Q14666 /// K7ESE1 /// F5GWP8 /// K7ERP3 /// C9JTX4 /// C9JPI2 /// C9JKY1 /// C9JK18 /// C9J826 /// P14923	---	148069 /// 167210 /// 173325 /// 184500 /// 601214 /// 611528	NP_000413 /// NP_002221 /// NP_068831 /// XP_005257370 /// XP_005257406 /// XP_006721934 /// XP_006721935 /// XP_006721936 /// XP_006721937 /// XP_006721938 /// XP_006721939 /// XP_006721940 /// XP_006721941	NM_000422 /// NM_002230 /// NM_021991 /// XM_005257313 /// XM_005257349 /// XM_006721871 /// XM_006721872 /// XM_006721873 /// XM_006721874 /// XM_006721875 /// XM_006721876 /// XM_006721877 /// XM_006721878	---	0000122 // negative regulation of transcription from RNA polymerase II promoter // not recorded /// 0000902 // cell morphogenesis // not recorded /// 0002009 // morphogenesis of an epithelium // inferred from electronic annotation /// 0002159 // desmosome assembly // inferred from direct assay /// 0002159 // desmosome assembly // inferred from mutant phenotype /// 0003136 // negative regulation o…	0005634 // nucleus // inferred from mutant phenotype /// 0005667 // transcription factor complex // not recorded /// 0005737 // cytoplasm // inferred from mutant phenotype /// 0005737 // cytoplasm // inferred from electronic annotation /// 0005829 // cytosol // inferred from sequence or structural similarity /// 0005856 // cytoskeleton // inferred from sequence or structural similarity /// 000588…	0003713 // transcription coactivator activity // inferred from direct assay /// 0005198 // structural molecule activity // not recorded /// 0005198 // structural molecule activity // non-traceable author statement /// 0005199 // structural constituent of cell wall // inferred by curator /// 0005200 // structural constituent of cytoskeleton // traceable author statement /// 0005488 // binding // i…	---	IPR000225 // Armadillo // 2.6E-11 /// IPR001664 // Intermediate filament protein // 2.7E-122 /// IPR001664 // Intermediate filament protein // 4.6E-94	This probe set was annotated using the Matching Probes based pipeline to a Entrez Gene identifier using 11 transcripts. // true // Matching Probes // A	"UC002HXH.2(11),NM_000422(11),BC000159(11),BC011901(11),BC056421(11),BC072018(11),BC072019(11),BX647923(11),GENSCAN00000012256(10),ENST00000311208(11),ENST00000493253(11),ENST00000540235(11),OTTHUMT00000257460(11),OTTHUMT00000257462(11)"	"BC000159 // Homo sapiens keratin 17, mRNA (cDNA clone MGC:5200 IMAGE:2986100), complete cds. // gb // 11 // --- /// BC011901 // Homo sapiens keratin 17, mRNA (cDNA clone MGC:20286 IMAGE:4111703), complete cds. // gb // 11 // --- /// BC056421 // Homo sapiens keratin 17, mRNA (cDNA clone MGC:65108 IMAGE:5208304), complete cds. // gb // 11 // --- /// BC072018 // Homo sapiens keratin 17, mRNA (cDNA …	TCONS_l2_00011623-XLOC_l2_006001 // broad-tucp // 1 // Cross Hyb Matching Probes /// TCONS_l2_00010594-XLOC_l2_005686 // broad-tucp // 2 // Cross Hyb Matching Probes /// TCONS_l2_00011527-XLOC_l2_005686 // broad-tucp // 2 // Cross Hyb Matching Probes /// TCONS_l2_00011632-XLOC_l2_006020 // broad-tucp // 1 // Cross Hyb Matching Probes /// uc010vxz.2 // ucsc_genes // 2 // Cross Hyb Matching Probes …	GO:0005198 // structural molecule activity // inferred from electronic annotation /// 0005200 // structural constituent of cytoskeleton // traceable author statement /// 0005515 // protein binding // inferred from physical interaction	GO:0008544 // epidermis development // traceable author statement	GO:0005634 // nucleus // inferred from direct assay /// 0005730 // nucleolus // inferred from direct assay /// 0005737 // cytoplasm // inferred from electronic annotation /// 0005737 // cytoplasm // inferred from direct assay /// 0005856 // cytoskeleton // inferred from direct assay /// 0005882 // intermediate filament // traceable author statement /// 0005882 // intermediate filament // inferred…	---
201110_s_at	4.13086	0	3.6718		201110_s_at	580.221	409.388	791.698	126.084	173.918	173.244	201110_s_at	Human Genome U133 Plus 2.0 Array	Homo sapiens	6-Oct-14	Exemplar sequence	GenBank	g4507484	"gb:NM_003246.1 /DB_XREF=gi:4507484 /GEN=THBS1 /FEA=FLmRNA /CNT=371 /TID=Hs.87409.0 /TIER=FL+Stack /STK=35 /UG=Hs.87409 /LL=7057 /DEF=Homo sapiens thrombospondin 1 (THBS1), mRNA. /PROD=thrombospondin 1 /FL=gb:NM_003246.1"	NM_003246	Hs.87409	Hs.164226 /// Hs.599979 /// Hs.611774 /// Hs.713837 /// Hs.732539 /// Hs.736912	February 2009 (Genome Reference Consortium GRCh37)	chr15:39873347-39889665 (+) // 98.43 // q14	thrombospondin 1	THBS1	chr15q15	est /// full length	ENSG00000137801 /// OTTHUMG00000133665	7057	P07996 /// A0PJG0 /// A8MZG1 /// B4DDK8 /// B4E3J7 /// Q59E99 /// Q7KYY3	---	188060	NP_003237	NM_003246	---	0000187 // activation of MAPK activity // inferred from mutant phenotype /// 0001666 // response to hypoxia // non-traceable author statement /// 0001937 // negative regulation of endothelial cell proliferation // inferred from direct assay /// 0001937 // negative regulation of endothelial cell proliferation // inferred from mutant phenotype /// 0001953 // negative regulation of cell-matrix adhes…	0005576 // extracellular region // traceable author statement /// 0005577 // fibrinogen complex // inferred from direct assay /// 0005615 // extracellular space // inferred from direct assay /// 0005737 // cytoplasm // inferred from electronic annotation /// 0005783 // endoplasmic reticulum // inferred from sequence or structural similarity /// 0009897 // external side of plasma membrane // infer…	0001786 // phosphatidylserine binding // inferred from direct assay /// 0001948 // glycoprotein binding // non-traceable author statement /// 0001968 // fibronectin binding // inferred from direct assay /// 0005178 // integrin binding // inferred from mutant phenotype /// 0005509 // calcium ion binding // non-traceable author statement /// 0005515 // protein binding // inferred from physical inte…	Inflammatory_Response_Pathway // GenMAPP /// TGF_Beta_Signaling_Pathway // GenMAPP	"IPR000884 // Thrombospondin, type 1 repeat // 3.3E-15 /// IPR000884 // Thrombospondin, type 1 repeat // 9.3E-21 /// IPR000884 // Thrombospondin, type 1 repeat // 5.8E-20 /// IPR001007 // von Willebrand factor, type C // 6.5E-16 /// IPR001881 // EGF-like calcium-binding domain // 2.7E-9 /// IPR003367 // Thrombospondin, type 3-like repeat // 2.3E-5 /// IPR003367 // Thrombospondin, type 3-like repe…	This probe set was annotated using the Matching Probes based pipeline to a Entrez Gene identifier using 4 transcripts. // false // Matching Probes // A	"ENST00000260356(10),NM_003246(10),uc001zkh.3,uc010bbi.3"	"ENST00000260356 // ensembl_havana_transcript:known chromosome:GRCh38:15:39581093:39599466:1 gene:ENSG00000137801 gene_biotype:protein_coding transcript_biotype:protein_coding // ensembl // 10 // --- /// NM_003246 // Homo sapiens thrombospondin 1 (THBS1), mRNA. // refseq // 10 // --- /// OTTHUMT00000257831 // cdna:all chromosome:VEGA56:15:39581093:39599466:1 Gene:OTTHUMG00000133665 // vega // 10 …	---	GO:0070051(fibrinogen binding);GO:0008201(heparin binding);GO:0070052(collagen V binding);GO:0005178(integrin binding);GO:0017134(fibroblast growth factor binding);GO:0001968(fibronectin binding);GO:0042802(identical protein binding);GO:0030169(low-density lipoprotein particle binding);GO:0001786(phosphatidylserine binding);GO:0050431(transforming growth factor beta binding);GO:0005509(calcium io…	GO:0016525(negative regulation of angiogenesis);GO:0006955(immune response);GO:0043032(positive regulation of macrophage activation);GO:0043652(engulfment of apoptotic cell);GO:0003417(growth plate cartilage development);GO:0045727(positive regulation of translation);GO:0009749(response to glucose stimulus);GO:0002581(negative regulation of antigen processing and presentation of peptide or polysa…	GO:0070062(extracellular vesicular exosome);GO:0005577(fibrinogen complex);GO:0009897(external side of plasma membrane);GO:0031093(platelet alpha granule lumen);GO:0031012(extracellular matrix);	K04659
205207_at	6.02656	0	3.4074		205207_at	565.029	520.013	422.115	164.029	132.318	144.451	205207_at	Human Genome U133 Plus 2.0 Array	Homo sapiens	6-Oct-14	Exemplar sequence	GenBank	g10834983	"gb:NM_000600.1 /DB_XREF=gi:10834983 /GEN=IL6 /FEA=FLmRNA /CNT=56 /TID=Hs.93913.0 /TIER=FL+Stack /STK=16 /UG=Hs.93913 /LL=3569 /DEF=Homo sapiens interleukin 6 (interferon, beta 2) (IL6), mRNA. /PROD=interleukin 6 (interferon, beta 2) /FL=gb:M29150.1 gb:M54894.1 gb:M18403.1 gb:M14584.1 gb:NM_000600.1"	NM_000600	Hs.93913	Hs.654458	February 2009 (Genome Reference Consortium GRCh37)	chr7:22766819-22771616 (+) // 92.53 // p15.3	interleukin 6	IL6	chr7p21	full length	ENSG00000136244 /// OTTHUMG00000023178	3569	P05231 /// B4DNQ5 /// B4DNV3 /// B4DVM1 /// Q75MH2 /// H9C875 /// C9J5B0 /// B5MC21 /// B5MCZ3	---	108010 /// 125853 /// 147620 /// 148000 /// 266600 /// 604302	NP_000591 /// XP_005249802	NM_000600 /// XM_005249745	---	"0001781 // neutrophil apoptotic process // inferred from direct assay /// 0002384 // hepatic immune response // inferred from direct assay /// 0002384 // hepatic immune response // traceable author statement /// 0002446 // neutrophil mediated immunity // inferred by curator /// 0002548 // monocyte chemotaxis // inferred by curator /// 0002675 // positive regulation of acute inflammatory response…	0005576 // extracellular region // traceable author statement /// 0005615 // extracellular space // inferred from direct assay /// 0005896 // interleukin-6 receptor complex // inferred from direct assay /// 0009897 // external side of plasma membrane // inferred from electronic annotation	0005102 // receptor binding // inferred from electronic annotation /// 0005125 // cytokine activity // inferred from direct assay /// 0005125 // cytokine activity // non-traceable author statement /// 0005138 // interleukin-6 receptor binding // inferred from physical interaction /// 0005138 // interleukin-6 receptor binding // non-traceable author statement /// 0005515 // protein binding // infe…	Smooth_muscle_contraction // GenMAPP	IPR003573 // Interleukin-6/Interleukin-23/GCSF/MGF // 6.9E-71 /// IPR003573 // Interleukin-6/Interleukin-23/GCSF/MGF // 2.1E-61 /// IPR003573 // Interleukin-6/Interleukin-23/GCSF/MGF // 4.7E-71	This probe set was annotated using the Matching Probes based pipeline to a Entrez Gene identifier using 12 transcripts. // false // Matching Probes // A	"BC015511(11),ENST00000258743(11),ENST00000401630(9),ENST00000404625(11),ENST00000407492(11),ENST00000485300(9),M14584(11),M18403(11),M29150(10),M54894(11),NM_000600(11),uc003svj.4"	"BC015511 // Homo sapiens interleukin 6 (interferon, beta 2), mRNA (cDNA clone MGC:9215 IMAGE:3884652), complete cds. // gb // 11 // --- /// ENST00000258743 // ensembl:known chromosome:GRCh38:7:22727147:22732000:1 gene:ENSG00000136244 gene_biotype:protein_coding transcript_biotype:protein_coding // ensembl // 11 // --- /// ENST00000401630 // havana:novel chromosome:GRCh38:7:22727224:22731729:1 ge…	BT019748 // gb // 5 // Cross Hyb Matching Probes /// BT019749 // gb // 4 // Cross Hyb Matching Probes /// CR450296 // gb // 4 // Cross Hyb Matching Probes /// JQ250825 // gb // 5 // Cross Hyb Matching Probes /// GENSCAN00000038933 // ensembl // 5 // Cross Hyb Matching Probes	GO:0005138(interleukin-6 receptor binding);GO:0005125(cytokine activity);	GO:0006955(immune response);	GO:0005576(extracellular region);	K05405
244766_at	5.96919	0	3.3196		244766_at	647.426	808.84	596.049	204.57	223.059	186.997	244766_at	Human Genome U133 Plus 2.0 Array	Homo sapiens	6-Oct-14	Consensus sequence	GenBank	Hs.293645.0	gb:BG180003 /DB_XREF=gi:12686706 /DB_XREF=602329553F1 /CLONE=IMAGE:4431060 /FEA=EST /CNT=5 /TID=Hs.293645.0 /TIER=ConsEnd /STK=0 /UG=Hs.293645 /UG_TITLE=ESTs	BG180003	Hs.293645	Hs.448808 /// Hs.460179 /// Hs.552700 /// Hs.602626 /// Hs.607071 /// Hs.622357 /// Hs.636317 /// Hs.640543 /// Hs.648403 /// Hs.654650 /// Hs.654805 /// Hs.655258 /// Hs.655267 /// Hs.694611 /// Hs.709947 /// Hs.723071 /// Hs.729431 /// Hs.729846 /// Hs.729902 /// Hs.730106 /// Hs.730424 /// Hs.733481	February 2009 (Genome Reference Consortium GRCh37)	chr16:22496040-22496882 (+) // 85.91 // p12.2 /// chr16:29546601-29547445 (-) // 73.34 // p11.2 /// chr16:30286586-30287430 (-) // 80.68 // p11.2 /// chr16:29444834-29445679 (-) // 73.34 // p11.2 /// chr16:21896905-21897747 (-) // 86.03 // p12.2 /// chr16:21464662-21465504 (-) // 85.91 // p12.2	"bolA family member 2 /// serine/threonine-protein kinase SMG1-like /// serine/threonine-protein kinase SMG1-like /// putative L-type amino acid transporter 1-like protein IMAA-like /// serine/threonine-protein kinase SMG1-like /// nuclear pore complex interacting protein pseudogene /// nuclear pore complex interacting protein family, member A5 /// nuclear pore complex interacting protein family,…	BOLA2 /// LOC101060386 /// LOC101060596 /// LOC101060604 /// LOC102723773 /// LOC613037 /// NPIPA5 /// NPIPB4 /// NPIPB5 /// SLC7A5P1 /// SMG1 /// SMG1P1 /// SMG1P2 /// SMG1P3 /// SMG1P5 /// SMG1P7	chr16p11.2 /// chr16p12.2 /// chr16p12.3 /// chr16p13.11 /// chr16q22.1	est /// full length	ENSG00000157106 /// ENSG00000180747 /// ENSG00000183604 /// ENSG00000185710 /// ENSG00000205534 /// ENSG00000237296 /// ENSG00000243716 /// ENSG00000254634 /// ENSG00000261556 /// OTTHUMG00000156797 /// OTTHUMG00000163573 /// OTTHUMG00000164329 /// OTTHUMG00000164330 /// OTTHUMG00000166900 /// OTTHUMG00000166914 /// OTTHUMG00000166915 /// OTTHUMG00000176759 /// OTTHUMG00000177041	23049 /// 81893 /// 440345 /// 440354 /// 552900 /// 595101 /// 613037 /// 641298 /// 100132247 /// 100271836 /// 100288332 /// 100506060 /// 101060386 /// 101060596 /// 101060604 /// 102723773	Q9H3K6 /// Q6P435 /// Q96Q15 /// A8K1J0 /// B4DHK7 /// B4E307 /// B7ZB71 /// E9PNP6 /// H3BPS6 /// H3BQN7 /// H3BR09 /// I3L0C1 /// I3L0W2 /// I3L144 /// I3L400 /// J3KRA9 /// A8MRT5 /// E5RHP9 /// E9PKP1 /// F5GWQ4 /// F5GXZ6 /// F5GYP3 /// F5GZP9 /// F5H6Y6 /// F6SDX0 /// H0YIL3 /// U3KRG3 /// Q8ND77 /// H3BTW0 /// H3BVE0 /// Q92617 /// B4DT39 /// A8MQ56 /// F5GW90 /// F8W0I5 /// H0YIK9 /// H0Y…	EC:2.7.11.1	607032 /// 613182	NP_001026997 /// NP_001129337 /// NP_001264254 /// NP_055907 /// XP_005255076 /// XP_005255077 /// XP_005255078 /// XP_005255081 /// XP_005255239 /// XP_005255240 /// XP_005255241 /// XP_005255242 /// XP_005276551 /// XP_006720886 /// XP_006720887 /// XP_006720888 /// XP_006720889 /// XP_006720890 /// XP_006720891 /// XP_006721171 /// XP_006725248 /// XP_006725249 /// XP_006725250 /// XP_00672525…	NM_001031827 /// NM_001031833 /// NM_001135865 /// NM_001277325 /// NM_015092 /// NM_031211 /// NM_199284 /// NR_002453 /// NR_002473 /// NR_002555 /// NR_002593 /// NR_027154 /// NR_027155 /// NR_033959 /// XM_005255019 /// XM_005255020 /// XM_005255021 /// XM_005255024 /// XM_005255182 /// XM_005255183 /// XM_005255184 /// XM_005255185 /// XM_005276494 /// XM_006720823 /// XM_006720824 /// XM_0…	---	"0000184 // nuclear-transcribed mRNA catabolic process, nonsense-mediated decay // inferred from direct assay /// 0000184 // nuclear-transcribed mRNA catabolic process, nonsense-mediated decay // non-traceable author statement /// 0000184 // nuclear-transcribed mRNA catabolic process, nonsense-mediated decay // traceable author statement /// 0006281 // DNA repair // inferred from electronic annot…	0005634 // nucleus // inferred from direct assay /// 0005737 // cytoplasm // inferred from direct assay /// 0005829 // cytosol // traceable author statement /// 0016020 // membrane // inferred from electronic annotation /// 0016021 // integral component of membrane // inferred from electronic annotation /// 0070062 // extracellular vesicular exosome // inferred from direct assay	"0000166 // nucleotide binding // inferred from electronic annotation /// 0004672 // protein kinase activity // traceable author statement /// 0004674 // protein serine/threonine kinase activity // not recorded /// 0004674 // protein serine/threonine kinase activity // inferred from direct assay /// 0004674 // protein serine/threonine kinase activity // non-traceable author statement /// 0005515 …	---	---	This probe set was annotated using the Genome Target Overlap based pipeline to a Entrez Gene identifier using 46 transcripts. // true // Genome Target Overlap // B	"OTTHUMT00000402430,GENSCAN00000004386,NONHSAT140859,OTTHUMT00000435017,ENST00000566328,ENST00000431681,NR_002473,ENST00000565246,NONHSAT140990,UC002DJS.3,GENSCAN00000049742,NR_002453,NR_027155,OTTHUMT00000345865,OTTHUMT00000391843,XR_424713,GENSCAN00000022325,UC010BXF.3,NR_027154,ENST00000529428,ENST00000532337,OTTHUMT00000391869,ENST00000563235,OTTHUMT00000400441,ENST00000540706,GENSCAN00000032…	"AK300040 // Homo sapiens cDNA FLJ54878 complete cds, highly similar to Serine/threonine-protein kinase SMG1 (EC 2.7.11.1). // gb // --- // chr16:21458338-21471141(-) /// AK300040 // Homo sapiens cDNA FLJ54878 complete cds, highly similar to Serine/threonine-protein kinase SMG1 (EC 2.7.11.1). // gb // --- // chr16:21890599-21902953(-) /// AK300040 // Homo sapiens cDNA FLJ54878 complete cds, highl…	---	GO:0004674(protein serine/threonine kinase activity);GO:0046872(metal ion binding);GO:0005524(ATP binding);GO:0005515(protein binding);	"GO:0018105(peptidyl-serine phosphorylation);GO:0046777(protein autophosphorylation);GO:0006281(DNA repair);GO:0046854(phosphatidylinositol phosphorylation);GO:0006406(mRNA export from nucleus);GO:0010467(gene expression);GO:0000184(nuclear-transcribed mRNA catabolic process, nonsense-mediated decay);"	GO:0005829(cytosol);GO:0005634(nucleus);	K08873
238419_at	4.96979	0	3.2592		238419_at	111.226	145.106	90.2866	35.9413	35.9413	32.5823	238419_at	Human Genome U133 Plus 2.0 Array	Homo sapiens	6-Oct-14	Consensus sequence	GenBank	Hs.296288.0	"gb:T68150 /DB_XREF=gi:679298 /DB_XREF=yc28g11.r1 /CLONE=IMAGE:82052 /FEA=EST /CNT=21 /TID=Hs.296288.0 /TIER=ConsEnd /STK=0 /UG=Hs.296288 /UG_TITLE=ESTs, Weakly similar to KIAA0638 protein (H.sapiens)"	T68150	Hs.296288	Hs.603252 /// Hs.708546 /// Hs.726782 /// Hs.732215	February 2009 (Genome Reference Consortium GRCh37)	chr3:111603488-111667886 (+) // 99.06 // q13.2	"pleckstrin homology-like domain, family B, member 2"	PHLDB2	chr3q13.2	est /// full length	ENSG00000144824 /// OTTHUMG00000159282	90102	Q86SQ0 /// Q0VAA5 /// B4DL46 /// E9PDY7 /// E9PFQ4 /// E9PGF6 /// G5E9V3 /// Q658P8 /// Q659D2 /// Q69YN5 /// Q69YR3 /// Q6ZUM0 /// Q8IXY4 /// Q8NEI7	---	610298	NP_001127909 /// NP_001127910 /// NP_001127911 /// NP_665696	NM_001134437 /// NM_001134438 /// NM_001134439 /// NM_145753	---	0006629 // lipid metabolic process // inferred from electronic annotation /// 0007165 // signal transduction // inferred from electronic annotation /// 0016042 // lipid catabolic process // inferred from electronic annotation	0005737 // cytoplasm // inferred from direct assay /// 0005886 // plasma membrane // inferred from direct assay /// 0016020 // membrane // inferred from electronic annotation /// 0045111 // intermediate filament cytoskeleton // inferred from direct assay	0004871 // signal transducer activity // inferred from electronic annotation /// 0005515 // protein binding // inferred from physical interaction /// 0005543 // phospholipid binding // inferred from electronic annotation /// 0008081 // phosphoric diester hydrolase activity // inferred from electronic annotation /// 0016787 // hydrolase activity // inferred from electronic annotation	---	IPR001849 // Pleckstrin homology domain // 9.6E-14 /// IPR001849 // Pleckstrin homology domain // 9.8E-14 /// IPR001849 // Pleckstrin homology domain // 9.4E-14 /// IPR001849 // Pleckstrin homology domain // 4.8E-14	This probe set was annotated using the Matching Probes based pipeline to a Entrez Gene identifier using 22 transcripts. // false // Matching Probes // A	"AK092996(10),AK125555(11),BC142678(11),BC150210(11),ENST00000393923(11),ENST00000393925(11),ENST00000412622(11),ENST00000431670(11),ENST00000478733(9),ENST00000481953(11),ENST00000495180(11),ENST00000498699(11),NM_001134437(11),NM_001134438(11),NM_001134439(11),NM_145753(11),uc003dyc.3,uc003dyd.3,uc003dyg.3,uc003dyh.3,uc003dyi.3,uc010hqa.3"	"AK092996 // Homo sapiens cDNA FLJ35677 fis, clone SPLEN2018749. // gb // 10 // --- /// AK125555 // Homo sapiens cDNA FLJ43567 fis, clone PUAEN2007785. // gb // 11 // --- /// BC142678 // Homo sapiens pleckstrin homology-like domain, family B, member 2, mRNA (cDNA clone MGC:164953 IMAGE:40148225), complete cds. // gb // 11 // --- /// BC150210 // Homo sapiens pleckstrin homology-like domain, family…	ENST00000491694 // ensembl // 7 // Cross Hyb Matching Probes /// OTTHUMT00000354348 // vega // 7 // Cross Hyb Matching Probes /// NONHSAT091153 // noncode // 7 // Cross Hyb Matching Probes	GO:0005543(phospholipid binding);GO:0005515(protein binding);	---	GO:0045111(intermediate filament cytoskeleton);GO:0005737(cytoplasm);GO:0005886(plasma membrane);	---
220111_s_at	6.8071	0	3.2437		220111_s_at	251.667	250.788	248.349	81.8493	84.5938	66.3304	220111_s_at	Human Genome U133 Plus 2.0 Array	Homo sapiens	6-Oct-14	Exemplar sequence	GenBank	g9966844	"gb:NM_020373.1 /DB_XREF=gi:9966844 /GEN=C12ORF3 /FEA=FLmRNA /CNT=21 /TID=Hs.64616.0 /TIER=FL /STK=6 /UG=Hs.64616 /LL=57101 /DEF=Homo sapiens chromosome 12 open reading frame 3 (C12ORF3), mRNA. /PROD=chromosome 12 open reading frame 3 /FL=gb:NM_020373.1"	NM_020373	Hs.64616	Hs.148970	February 2009 (Genome Reference Consortium GRCh37)	chr12:5671819-6055398 (-) // 99.38 // p13.31	"anoctamin 2, calcium activated chloride channel"	ANO2	chr12p13.3	full length	ENSG00000047617 /// OTTHUMG00000168264	57101	Q9NQ90 /// F1T0L7 /// Q69YW4 /// F5GXT3	---	610109	NP_001265525 /// NP_001265526 /// XP_006719051 /// XP_006719052 /// XP_006719053 /// XP_006719054	NM_001278596 /// NM_001278597 /// NM_020373 /// XM_006718988 /// XM_006718989 /// XM_006718990 /// XM_006718991	---	0006810 // transport // inferred from electronic annotation /// 0006811 // ion transport // inferred from electronic annotation /// 0006821 // chloride transport // inferred from electronic annotation /// 0034220 // ion transmembrane transport // traceable author statement /// 0055085 // transmembrane transport // traceable author statement /// 1902476 // chloride transmembrane transport // infer…	0005634 // nucleus // inferred from direct assay /// 0005730 // nucleolus // inferred from direct assay /// 0005886 // plasma membrane // inferred from direct assay /// 0005886 // plasma membrane // inferred from sequence or structural similarity /// 0005886 // plasma membrane // traceable author statement /// 0016020 // membrane // inferred from electronic annotation /// 0016021 // integral comp…	0005229 // intracellular calcium activated chloride channel activity // inferred from direct assay /// 0005254 // chloride channel activity // inferred from electronic annotation /// 0005515 // protein binding // inferred from electronic annotation	---	IPR007632 // Anoctamin // 1.2E-148 /// IPR007632 // Anoctamin // 1.2E-148 /// IPR007632 // Anoctamin // 2.2E-148	This probe set was annotated using the Matching Probes based pipeline to a Entrez Gene identifier using 9 transcripts. // false // Matching Probes // A	"AL137419(11),ENST00000327087(11),ENST00000356134(11),ENST00000546188(11),FJ384095(11),NM_001278596(11),NM_001278597(11),uc001qnm.2,XM_006718991(11)"	"AL137419 // Homo sapiens mRNA; cDNA DKFZp434P102 (from clone DKFZp434P102). // gb_htc // 11 // --- /// ENST00000327087 // ensembl:known chromosome:GRCh38:12:5562651:5946232:-1 gene:ENSG00000047617 gene_biotype:protein_coding transcript_biotype:protein_coding // ensembl // 11 // --- /// ENST00000356134 // havana:known chromosome:GRCh38:12:5562654:5946232:-1 gene:ENSG00000047617 gene_biotype:prote…	---	GO:0005229(intracellular calcium activated chloride channel activity);	GO:0034220(ion transmembrane transport);	GO:0005730(nucleolus);GO:0005886(plasma membrane);GO:0034707(chloride channel complex);	K13982
36711_at	5.21776	0	3.0488		36711_at	3613.77	3046.49	4541.5	1218.32	1240.49	1167.43	36711_at	Human Genome U133 Plus 2.0 Array	Homo sapiens	6-Oct-14	Consensus sequence	GenBank	4848734_RC	" Cluster Incl. AL021977:bK447C4.1 (novel MAFF (v-maf musculoaponeurotic fibrosarcoma (avian) oncogene family, protein F) LIKE protein) /cds=(0,494) /gb=AL021977 /gi=4914526 /ug=Hs.51305 /len=2128 "	AL021977	Hs.51305	Hs.517617 /// Hs.630450	February 2009 (Genome Reference Consortium GRCh37)	chr22:38609860-38612514 (+) // 77.19 // q13.1	v-maf avian musculoaponeurotic fibrosarcoma oncogene homolog F	MAFF	chr22q13.1	est /// full length	ENSG00000185022 /// OTTHUMG00000151163	23764	Q9ULX9 /// B0QY70 /// B0QY71	---	604877	NP_001155044 /// NP_001155045 /// NP_001155046 /// NP_036455	NM_001161572 /// NM_001161573 /// NM_001161574 /// NM_012323 /// NM_152878	---	"0001701 // in utero embryonic development // inferred from electronic annotation /// 0006351 // transcription, DNA-templated // inferred from electronic annotation /// 0006355 // regulation of transcription, DNA-templated // inferred from electronic annotation /// 0006366 // transcription from RNA polymerase II promoter // traceable author statement /// 0006950 // response to stress // inferred …	0005634 // nucleus // inferred from electronic annotation /// 0005654 // nucleoplasm // traceable author statement	0003677 // DNA binding // inferred from electronic annotation /// 0003700 // sequence-specific DNA binding transcription factor activity // inferred from electronic annotation /// 0043565 // sequence-specific DNA binding // inferred from electronic annotation	Smooth_muscle_contraction // GenMAPP	"IPR004826 // Basic leucine zipper domain, Maf-type // 2.5E-46 /// IPR004826 // Basic leucine zipper domain, Maf-type // 5.4E-42"	This probe set was annotated using the Matching Probes based pipeline to a Entrez Gene identifier using 17 transcripts. // false // Matching Probes // A	"AB025247(16),BC015037(16),BC067751(16),ENST00000338483(16),ENST00000407965(16),ENST00000426621(16),ENST00000538320(16),ENST00000538999(16),NM_001161572(16),NM_001161573(16),NM_001161574(16),NM_012323(16),uc003avc.3,uc003avd.3,uc011anp.2,uc011anq.2,uc011anr.2"	"AB025247 // Homo sapiens U-Maf mRNA for Maf-related DNA binding protein, complete cds. // gb // 16 // --- /// BC015037 // Homo sapiens v-maf musculoaponeurotic fibrosarcoma oncogene homolog F (avian), mRNA (cDNA clone MGC:9262 IMAGE:3922552), complete cds. // gb // 16 // --- /// BC067751 // Homo sapiens v-maf musculoaponeurotic fibrosarcoma oncogene homolog F (avian), mRNA (cDNA clone MGC:87020 …	AK097953 // gb // 4 // Cross Hyb Matching Probes	GO:0043565(sequence-specific DNA binding);GO:0003700(sequence-specific DNA binding transcription factor activity);	"GO:0006355(regulation of transcription, DNA-dependent);GO:0007567(parturition);GO:0045604(regulation of epidermal cell differentiation);GO:0001701(in utero embryonic development);GO:0007596(blood coagulation);GO:0006366(transcription from RNA polymerase II promoter);"	GO:0005654(nucleoplasm);	K09037
209369_at	5.22139	0	2.8134		209369_at	5235.72	3791.63	4350.17	1698.56	1494.05	1528.11	209369_at	Human Genome U133 Plus 2.0 Array	Homo sapiens	6-Oct-14	Exemplar sequence	GenBank	g178696	"gb:M63310.1 /DB_XREF=gi:178696 /GEN=ANX3 /FEA=FLmRNA /CNT=127 /TID=Hs.1378.0 /TIER=FL /STK=0 /UG=Hs.1378 /LL=306 /DEF=Human 1,2-cyclic-inositol-phosphate phosphodiesterase (ANX3) mRNA, complete cds. /PROD=1,2-cyclic-inositol-phosphate phosphodiesterase /FL=gb:BC000871.1 gb:M63310.1 gb:M20560.1 gb:NM_005139.1"	M63310	Hs.1378	Hs.480042	February 2009 (Genome Reference Consortium GRCh37)	chr4:79475591-79531529 (+) // 99.92 // q21.21	annexin A3	ANXA3	chr4q21.21	full length	ENSG00000138772 /// OTTHUMG00000130198	306	P12429 /// D6RA82 /// D6RAZ8 /// D6RCA8 /// D6RFG5 /// D6RFJ9 /// Q59EE3	EC:3.1.4.43	106490	NP_005130 /// XP_005263030	NM_005139 /// XM_005262973	---	0006909 // phagocytosis // inferred from direct assay /// 0010595 // positive regulation of endothelial cell migration // inferred from direct assay /// 0042742 // defense response to bacterium // inferred from direct assay /// 0043086 // negative regulation of catalytic activity // inferred from electronic annotation /// 0043312 // neutrophil degranulation // inferred from direct assay /// 00457…	0005737 // cytoplasm // inferred from direct assay /// 0005886 // plasma membrane // inferred from direct assay /// 0016020 // membrane // inferred from direct assay /// 0030670 // phagocytic vesicle membrane // inferred from direct assay /// 0042581 // specific granule // inferred from direct assay /// 0070062 // extracellular vesicular exosome // inferred from direct assay	0004859 // phospholipase inhibitor activity // inferred from electronic annotation /// 0005509 // calcium ion binding // inferred from electronic annotation /// 0005544 // calcium-dependent phospholipid binding // inferred from direct assay /// 0019834 // phospholipase A2 inhibitor activity // inferred from electronic annotation /// 0048306 // calcium-dependent protein binding // inferred from ph…	Prostaglandin_synthesis_regulation // GenMAPP	IPR018502 // Annexin repeat // 2.2E-29 /// IPR018502 // Annexin repeat // 1.8E-30 /// IPR018502 // Annexin repeat // 8.5E-29 /// IPR018502 // Annexin repeat // 4.8E-28 /// IPR018502 // Annexin repeat // 2.0E-21 /// IPR018502 // Annexin repeat // 1.5E-30 /// IPR018502 // Annexin repeat // 6.9E-29 /// IPR018502 // Annexin repeat // 3.9E-28	This probe set was annotated using the Matching Probes based pipeline to a Entrez Gene identifier using 10 transcripts. // false // Matching Probes // A	"BC000871(11),ENST00000264908(11),ENST00000503570(11),ENST00000505805(11),ENST00000512884(11),M20560(11),M63310(11),NM_005139(11),uc003hld.3,XM_005262973(11)"	"BC000871 // Homo sapiens annexin A3, mRNA (cDNA clone MGC:5043 IMAGE:3460409), complete cds. // gb // 11 // --- /// ENST00000264908 // ensembl_havana_transcript:known chromosome:GRCh38:4:78551519:78610421:1 gene:ENSG00000138772 gene_biotype:protein_coding transcript_biotype:protein_coding // ensembl // 11 // --- /// ENST00000503570 // havana:putative chromosome:GRCh38:4:78551758:78610386:1 gene:…	AB209868 // gb // 7 // Cross Hyb Matching Probes /// CR407648 // gb // 8 // Cross Hyb Matching Probes /// GENSCAN00000008515 // ensembl // 3 // Cross Hyb Matching Probes /// ENST00000503776 // ensembl // 7 // Cross Hyb Matching Probes /// OTTHUMT00000362872 // vega // 7 // Cross Hyb Matching Probes /// NONHSAT097066 // noncode // 7 // Cross Hyb Matching Probes	GO:0005509(calcium ion binding);GO:0019834(phospholipase A2 inhibitor activity);GO:0005544(calcium-dependent phospholipid binding);	GO:0006909(phagocytosis);GO:0045766(positive regulation of angiogenesis);GO:0051091(positive regulation of sequence-specific DNA binding transcription factor activity);GO:0042742(defense response to bacterium);GO:0043312(neutrophil degranulation);GO:0010595(positive regulation of endothelial cell migration);	GO:0030670(phagocytic vesicle membrane);GO:0042581(specific granule);GO:0005886(plasma membrane);	K01124
215066_at	7.91319	0	2.7806		215066_at	413.504	422.413	448.257	160.72	151.175	149.888	215066_at	Human Genome U133 Plus 2.0 Array	Homo sapiens	6-Oct-14	Consensus sequence	GenBank	Hs.287592.0	"gb:AU158443 /DB_XREF=gi:11019964 /DB_XREF=AU158443 /CLONE=PLACE2000398 /FEA=mRNA /CNT=9 /TID=Hs.287592.0 /TIER=ConsEnd /STK=1 /UG=Hs.287592 /UG_TITLE=Homo sapiens cDNA FLJ13713 fis, clone PLACE2000398, moderately similar to LAR PROTEIN PRECURSOR (LEUKOCYTE ANTIGEN RELATED) (EC 3.1.3.48)"	AU158443	Hs.287592	---	February 2009 (Genome Reference Consortium GRCh37)	chr1:44051755-44055538 (+) // 66.39 // p34.2	"protein tyrosine phosphatase, receptor type, F"	PTPRF	chr1p34	---	---	5792	P10586 /// A2A437 /// B3KWM1 /// B3KXA8 /// B3KXJ7 /// B4DWI5 /// F2Z3B8 /// G1UI20 /// H0Y380 /// H0Y4H1 /// H0Y6Z7 /// H0Y7Z9 /// Q308M3 /// Q59FI2 /// Q5W9G3 /// Q7Z3X4	EC:3.1.3.48	179590	NP_002831 /// NP_569707 /// XP_005271136 /// XP_005271137 /// XP_005271138 /// XP_005271139 /// XP_006710858 /// XP_006710859 /// XP_006710860 /// XP_006710861 /// XP_006710862 /// XP_006710863 /// XP_006710864	NM_002840 /// NM_130440 /// XM_005271079 /// XM_005271080 /// XM_005271081 /// XM_005271082 /// XM_006710795 /// XM_006710796 /// XM_006710797 /// XM_006710798 /// XM_006710799 /// XM_006710800 /// XM_006710801	---	0006470 // protein dephosphorylation // inferred from electronic annotation /// 0007155 // cell adhesion // inferred from electronic annotation /// 0007185 // transmembrane receptor protein tyrosine phosphatase signaling pathway // traceable author statement /// 0016311 // dephosphorylation // inferred from electronic annotation /// 0016477 // cell migration // inferred from mutant phenotype /// …	0005887 // integral component of plasma membrane // traceable author statement /// 0016020 // membrane // inferred from electronic annotation /// 0016021 // integral component of membrane // inferred from electronic annotation /// 0070062 // extracellular vesicular exosome // inferred from direct assay	0004721 // phosphoprotein phosphatase activity // inferred from electronic annotation /// 0004725 // protein tyrosine phosphatase activity // inferred from direct assay /// 0004725 // protein tyrosine phosphatase activity // inferred from mutant phenotype /// 0005001 // transmembrane receptor protein tyrosine phosphatase activity // traceable author statement /// 0008201 // heparin binding // inf…	---	---	This probe set was annotated using the Matching Probes based pipeline to a Entrez Gene identifier using 1 transcripts. // false // Matching Probes // A	AK023775(11)	"AK023775 // Homo sapiens cDNA FLJ13713 fis, clone PLACE2000398, moderately similar to LAR PROTEIN PRECURSOR (LEUKOCYTE ANTIGEN RELATED) (EC 3.1.3.48). // gb // 11 // ---"	---	GO:0008201(heparin binding);GO:0005001(transmembrane receptor protein tyrosine phosphatase activity);	GO:0007155(cell adhesion);GO:0035335(peptidyl-tyrosine dephosphorylation);GO:0007185(transmembrane receptor protein tyrosine phosphatase signaling pathway);	GO:0005887(integral to plasma membrane);	K05695
210004_at	5.42236	0	2.7049		210004_at	2683.42	2348.81	2257.48	781.47	980.22	938.603	210004_at	Human Genome U133 Plus 2.0 Array	Homo sapiens	6-Oct-14	Exemplar sequence	GenBank	g3941299	"gb:AF035776.1 /DB_XREF=gi:3941299 /FEA=FLmRNA /CNT=36 /TID=Hs.77729.0 /TIER=FL /STK=1 /UG=Hs.77729 /LL=4973 /UG_GENE=OLR1 /DEF=Homo sapiens oxidized low-density lipoprotein receptor mRNA, complete cds. /PROD=oxidized low-density lipoprotein receptor /FL=gb:NM_002543.1 gb:AB010710.1 gb:AF035776.1"	AF035776	Hs.77729	Hs.412484	February 2009 (Genome Reference Consortium GRCh37)	chr12:10311301-10324721 (-) // 94.1 // p13.2	oxidized low density lipoprotein (lectin-like) receptor 1	OLR1	chr12p13.2-p12.3	full length	ENSG00000173391 /// OTTHUMG00000168527	4973	P78380 /// B4DNS7 /// B7ZAN8 /// F5GZH1 /// F5H001 /// F5H0N6 /// F5H3G7 /// F5H7N8 /// J3QTI8	---	602601 /// 608446	NP_001166103 /// NP_001166104 /// NP_002534 /// XP_006719144	NM_001172632 /// NM_001172633 /// NM_002543 /// XM_006719081	---	0002376 // immune system process // inferred from electronic annotation /// 0006508 // proteolysis // traceable author statement /// 0006898 // receptor-mediated endocytosis // inferred from electronic annotation /// 0006954 // inflammatory response // inferred from electronic annotation /// 0007155 // cell adhesion // inferred from electronic annotation /// 0007159 // leukocyte cell-cell adhesio…	0005576 // extracellular region // inferred from electronic annotation /// 0005634 // nucleus // inferred from direct assay /// 0005730 // nucleolus // inferred from direct assay /// 0005886 // plasma membrane // inferred from direct assay /// 0005886 // plasma membrane // traceable author statement /// 0005887 // integral component of plasma membrane // traceable author statement /// 0016020 // …	0005041 // low-density lipoprotein receptor activity // inferred from electronic annotation /// 0005515 // protein binding // inferred from physical interaction /// 0030246 // carbohydrate binding // inferred from electronic annotation	---	IPR001304 // C-type lectin // 1.3E-16 /// IPR008646 // Herpesvirus UL45-like // 5.6E-9	This probe set was annotated using the Matching Probes based pipeline to a Entrez Gene identifier using 11 transcripts. // false // Matching Probes // A	"AB010710(11),AF035776(11),BC022295(11),ENST00000309539(11),NM_001172632(11),NM_001172633(11),NM_002543(11),uc001qxo.1,uc010sgz.1,uc010sha.1,uc021qvb.1"	"AB010710 // Homo sapiens mRNA for lectin-like oxidized LDL receptor, complete cds. // gb // 11 // --- /// AF035776 // Homo sapiens oxidized low-density lipoprotein receptor mRNA, complete cds. // gb // 11 // --- /// BC022295 // Homo sapiens oxidized low density lipoprotein (lectin-like) receptor 1, mRNA (cDNA clone MGC:22491 IMAGE:4722086), complete cds. // gb // 11 // --- /// ENST00000309539 //…	---	GO:0030246(carbohydrate binding);GO:0005041(low-density lipoprotein receptor activity);	GO:0042157(lipoprotein metabolic process);GO:0050900(leukocyte migration);GO:0006954(inflammatory response);GO:0008015(blood circulation);GO:0007596(blood coagulation);GO:0007159(leukocyte cell-cell adhesion);GO:0042542(response to hydrogen peroxide);GO:0008219(cell death);GO:0006508(proteolysis);	GO:0005887(integral to plasma membrane);GO:0005576(extracellular region);	K08763
200621_at	3.89582	0	2.6676		200621_at	4718.99	3924.72	6613.5	1937.92	1885.7	1765.81	200621_at	Human Genome U133 Plus 2.0 Array	Homo sapiens	6-Oct-14	Exemplar sequence	GenBank	g4758085	"gb:NM_004078.1 /DB_XREF=gi:4758085 /GEN=CSRP1 /FEA=FLmRNA /CNT=437 /TID=Hs.108080.0 /TIER=FL+Stack /STK=113 /UG=Hs.108080 /LL=1465 /DEF=Homo sapiens cysteine and glycine-rich protein 1 (CSRP1), mRNA. /PROD=cysteine and glycine-rich protein 1 /FL=gb:NM_004078.1 gb:M33146.1"	NM_004078	Hs.108080	Hs.108080 /// Hs.630420	February 2009 (Genome Reference Consortium GRCh37)	chr1:201452659-201476250 (-) // 96.7 // q32.1	cysteine and glycine-rich protein 1	CSRP1	chr1q32	est /// full length	ENSG00000159176 /// OTTHUMG00000035773	1465	P21291 /// B3KVC9 /// B4DY28 /// B4E2T4 /// E9PND2 /// E9PP21 /// E9PS42 /// Q59EQ5 /// Q6AI18 /// Q6AWD1 /// Q9BTA4 /// Q6ZMS3	---	123876	NP_001180499 /// NP_001180500 /// NP_001180501 /// NP_004069	NM_001144773 /// NM_001193570 /// NM_001193571 /// NM_001193572 /// NM_004078	---	---	0005634 // nucleus // inferred from electronic annotation /// 0070062 // extracellular vesicular exosome // inferred from direct assay	0005515 // protein binding // inferred from electronic annotation /// 0008270 // zinc ion binding // inferred from electronic annotation /// 0044822 // poly(A) RNA binding // inferred from direct assay /// 0046872 // metal ion binding // inferred from electronic annotation	---	"IPR001781 // Zinc finger, LIM-type // 1.5E-17 /// IPR001781 // Zinc finger, LIM-type // 1.2E-20"	This probe set was annotated using the Matching Probes based pipeline to a Entrez Gene identifier using 20 transcripts. // false // Matching Probes // A	"AB209756(11),AK126445(10),AK131508(11),BC032493(11),BX641046(11),ENST00000340006(11),ENST00000367306(11),ENST00000527662(11),ENST00000532313(11),ENST00000533402(11),M33146(10),NM_001193570(11),NM_001193571(11),NM_001193572(11),NM_004078(11),uc001gwr.2,uc001gws.3,uc010ppr.2,uc021phg.1,uc021phh.1"	"AB209756 // Homo sapiens mRNA for cysteine and glycine-rich protein 1 variant protein. // gb // 11 // --- /// AK126445 // Homo sapiens cDNA FLJ44481 fis, clone UTERU2032726. // gb // 10 // --- /// AK131508 // Homo sapiens cDNA FLJ16726 fis, clone UTERU3014791. // gb // 11 // --- /// BC032493 // Homo sapiens cysteine and glycine-rich protein 1, mRNA (cDNA clone MGC:40335 IMAGE:5244276), complete …	AK293053 // gb // 4 // Cross Hyb Matching Probes /// AK302237 // gb // 1 // Cross Hyb Matching Probes /// ENST00000531916 // ensembl // 3 // Cross Hyb Matching Probes /// ENST00000532460 // ensembl // 4 // Cross Hyb Matching Probes /// OTTHUMT00000382277 // vega // 3 // Cross Hyb Matching Probes /// OTTHUMT00000382278 // vega // 4 // Cross Hyb Matching Probes	GO:0008270(zinc ion binding);	---	GO:0005634(nucleus);	K09377
242162_at	7.41461	0	2.6538		242162_at	91.4431	91.1816	86.7453	32.1788	35.7572	33.6322	242162_at	Human Genome U133 Plus 2.0 Array	Homo sapiens	6-Oct-14	Consensus sequence	GenBank	Hs.122049.0	"gb:AA904430 /DB_XREF=gi:3039553 /DB_XREF=ok07f12.s1 /CLONE=IMAGE:1507151 /FEA=EST /CNT=5 /TID=Hs.122049.0 /TIER=ConsEnd /STK=1 /UG=Hs.122049 /UG_TITLE=ESTs, Weakly similar to T2D4_HUMAN TRANSCRIPTION INITIATION FACTOR TFIID 100 KDA SUBUNIT (H.sapiens)"	AA904430	Hs.122049	Hs.424594	February 2009 (Genome Reference Consortium GRCh37)	chr2:228783494-228789068 (+) // 99.4 // q36.3	dynein assembly factor with WDR repeat domains 1	DAW1	chr2q36.3	full length	ENSG00000123977 /// OTTHUMG00000133190	164781	Q8N136 /// B4DX89 /// C9JBF9 /// C9JP90 /// F8WCV0 /// G5EA46	---	---	NP_849143	NM_178821 /// XR_241298	---	---	0005929 // cilium // inferred from electronic annotation /// 0042995 // cell projection // inferred from electronic annotation	0005515 // protein binding // inferred from electronic annotation	---	IPR001680 // WD40 repeat // 2.7E-10 /// IPR001680 // WD40 repeat // 2.1E-13 /// IPR001680 // WD40 repeat // 3.4E-16 /// IPR001680 // WD40 repeat // 1.8E-13 /// IPR001680 // WD40 repeat // 2.0E-12 /// IPR001680 // WD40 repeat // 1.2E-9 /// IPR001680 // WD40 repeat // 9.5E-10 /// IPR001680 // WD40 repeat // 7.6E-13 /// IPR001680 // WD40 repeat // 1.2E-15 /// IPR001680 // WD40 repeat // 6.2E-13 /// …	This probe set was annotated using the Matching Probes based pipeline to a Entrez Gene identifier using 8 transcripts. // false // Matching Probes // A	"AK127882(11),BC036377(11),ENST00000309931(11),ENST00000373666(11),NM_178821(11),uc002vpn.1,uc002vpo.1,uc010zlw.1"	"AK127882 // Homo sapiens cDNA FLJ45988 fis, clone PUAEN2006639, weakly similar to Vegetatible incompatibility protein HET-E-1. // gb // 11 // --- /// BC036377 // Homo sapiens WD repeat domain 69, mRNA (cDNA clone MGC:26723 IMAGE:4824989), complete cds. // gb // 11 // --- /// ENST00000309931 // ensembl_havana_transcript:known chromosome:GRCh38:2:227871607:227924341:1 gene:ENSG00000123977 gene_bio…	AK301861 // gb // 6 // Cross Hyb Matching Probes /// GENSCAN00000013019 // ensembl // 5 // Cross Hyb Matching Probes	---	---	GO:0005929(cilium);	K06666
204580_at	3.47363	0	2.6526		204580_at	5322.8	3477.14	6451.76	1830.31	1795.74	1946.56	204580_at	Human Genome U133 Plus 2.0 Array	Homo sapiens	6-Oct-14	Exemplar sequence	GenBank	g4505206	"gb:NM_002426.1 /DB_XREF=gi:4505206 /GEN=MMP12 /FEA=FLmRNA /CNT=72 /TID=Hs.1695.0 /TIER=FL+Stack /STK=18 /UG=Hs.1695 /LL=4321 /DEF=Homo sapiens matrix metalloproteinase 12 (macrophage elastase) (MMP12), mRNA. /PROD=matrix metalloproteinase 12 preproprotein /FL=gb:L23808.1 gb:NM_002426.1"	NM_002426	Hs.1695	Hs.1695 /// Hs.709832	February 2009 (Genome Reference Consortium GRCh37)	chr11:102733475-102745679 (-) // 99.61 // q22.2	matrix metallopeptidase 12 (macrophage elastase)	MMP12	chr11q22.3	est /// full length	ENSG00000262406 /// OTTHUMG00000165848	4321	P39900	EC:3.4.24.65	601046	NP_002417	NM_002426	---	"0006508 // proteolysis // inferred from electronic annotation /// 0022617 // extracellular matrix disassembly // traceable author statement /// 0030198 // extracellular matrix organization // traceable author statement /// 0030574 // collagen catabolic process // traceable author statement /// 0035313 // wound healing, spreading of epidermal cells // inferred from direct assay /// 0042060 // wou…	0005576 // extracellular region // traceable author statement /// 0005578 // proteinaceous extracellular matrix // inferred from electronic annotation /// 0031012 // extracellular matrix // inferred from electronic annotation	0004175 // endopeptidase activity // traceable author statement /// 0004222 // metalloendopeptidase activity // traceable author statement /// 0005509 // calcium ion binding // inferred from electronic annotation /// 0008233 // peptidase activity // inferred from electronic annotation /// 0008237 // metallopeptidase activity // inferred from electronic annotation /// 0008270 // zinc ion binding /…	Matrix_Metalloproteinases // GenMAPP	"IPR001818 // Peptidase M10, metallopeptidase // 1.7E-62 /// IPR002477 // Peptidoglycan binding-like // 1.2E-17 /// IPR018487 // Hemopexin-like repeats // 9.0E-13 /// IPR018487 // Hemopexin-like repeats // 3.6E-16 /// IPR018487 // Hemopexin-like repeats // 3.9E-19 /// IPR018487 // Hemopexin-like repeats // 5.3E-12"	This probe set was annotated using the Matching Probes based pipeline to a Entrez Gene identifier using 4 transcripts. // false // Matching Probes // A	"ENST00000571244(10),L23808(11),NM_002426(10),uc001phk.3"	"ENST00000571244 // ensembl_havana_transcript:known chromosome:GRCh38:11:102862736:102875034:-1 gene:ENSG00000262406 gene_biotype:protein_coding transcript_biotype:protein_coding // ensembl // 10 // --- /// L23808 // Human metalloproteinase (HME) mRNA, complete cds. // gb // 11 // --- /// NM_002426 // Homo sapiens matrix metallopeptidase 12 (macrophage elastase) (MMP12), mRNA. // refseq // 10 // …	BC112301 // gb // 8 // Cross Hyb Matching Probes /// BC143773 // gb // 8 // Cross Hyb Matching Probes /// GENSCAN00000013124 // ensembl // 3 // Cross Hyb Matching Probes	GO:0004175 // endopeptidase activity // traceable author statement /// 0004222 // metalloendopeptidase activity // traceable author statement /// 0004222 // metalloendopeptidase activity // inferred from electronic annotation /// 0005509 // calcium ion binding // inferred from electronic annotation /// 0008233 // peptidase activity // inferred from electronic annotation /// 0008237 // metallopept…	GO:0006508 // proteolysis // traceable author statement /// 0006508 // proteolysis // inferred from electronic annotation /// 0008152 // metabolic process // inferred from electronic annotation	GO:0005576 // extracellular region // inferred from electronic annotation /// 0005578 // proteinaceous extracellular matrix // inferred from electronic annotation	---
215175_at	4.15476	0	2.6013		215175_at	292.784	340.27	264.05	141.888	97.888	107.597	215175_at	Human Genome U133 Plus 2.0 Array	Homo sapiens	6-Oct-14	Consensus sequence	GenBank	Hs.225967.0	"gb:AB023212.1 /DB_XREF=gi:4589633 /GEN=KIAA0995 /FEA=mRNA /CNT=5 /TID=Hs.225967.0 /TIER=ConsEnd /STK=0 /UG=Hs.225967 /LL=22990 /DEF=Homo sapiens mRNA for KIAA0995 protein, partial cds. /PROD=KIAA0995 protein"	AB023212	Hs.225967	Hs.446559 /// Hs.601651 /// Hs.605316	February 2009 (Genome Reference Consortium GRCh37)	chr14:71374121-71479535 (+) // 88.55 // q24.2	pecanex homolog (Drosophila)	PCNX	chr14q24.2	est /// full length	ENSG00000100731 /// OTTHUMG00000171242	22990	Q96RV3 /// H0YJ76 /// H0YJ91 /// H0YJZ0 /// Q05BT4	---	---	NP_055797 /// XP_005267477 /// XP_005267478 /// XP_005267479 /// XP_005267480 /// XP_005267481 /// XP_005267482 /// XP_005267483 /// XP_005267484 /// XP_005267485 /// XP_005267486 /// XP_006720145	NM_014982 /// XM_005267420 /// XM_005267421 /// XM_005267422 /// XM_005267423 /// XM_005267424 /// XM_005267425 /// XM_005267426 /// XM_005267427 /// XM_005267428 /// XM_005267429 /// XM_006720082 /// XR_245672 /// XR_245673	---	---	0016020 // membrane // inferred from electronic annotation /// 0016021 // integral component of membrane // inferred from electronic annotation	---	---	---	This probe set was annotated using the Matching Probes based pipeline to a Entrez Gene identifier using 3 transcripts. // false // Matching Probes // A	"AB023212(11),ENST00000554879(11),uc001xmn.4"	"AB023212 // Homo sapiens mRNA for KIAA0995 protein, partial cds. // gb // 11 // --- /// ENST00000554879 // havana:known chromosome:GRCh38:14:70907405:71012838:1 gene:ENSG00000100731 gene_biotype:protein_coding transcript_biotype:retained_intron // ensembl // 11 // --- /// OTTHUMT00000412478 // cdna:all chromosome:VEGA56:14:70907405:71012838:1 Gene:OTTHUMG00000171242 // vega // 11 // --- /// uc00…	---	---	---	GO:0016021(integral to membrane);	---
223315_at	5.69039	0	2.5938		223315_at	776.66	640.655	725.197	251.888	288.037	285.017	223315_at	Human Genome U133 Plus 2.0 Array	Homo sapiens	6-Oct-14	Exemplar sequence	GenBank	g11120047	"gb:AF278532.1 /DB_XREF=gi:11120047 /FEA=FLmRNA /CNT=97 /TID=Hs.102541.0 /TIER=FL+Stack /STK=49 /UG=Hs.102541 /LL=59277 /UG_GENE=NTN4 /DEF=Homo sapiens beta-netrin mRNA, complete cds. /PROD=beta-netrin /FL=gb:AF119916.1 gb:AF297711.1 gb:NM_021229.1 gb:AF278532.1"	AF278532	Hs.102541	Hs.201034 /// Hs.630765	February 2009 (Genome Reference Consortium GRCh37)	chr12:96051582-96184536 (-) // 99.06 // q22	netrin 4	NTN4	chr12q22	est /// full length	ENSG00000074527 /// OTTHUMG00000170290	59277	Q9HB63 /// A8K3H6 /// B2RE43 /// F8W0I7	---	610401	NP_067052	NM_021229	---	0007411 // axon guidance // traceable author statement /// 0016322 // neuron remodeling // inferred from electronic annotation /// 0030198 // extracellular matrix organization // traceable author statement /// 0060668 // regulation of branching involved in salivary gland morphogenesis by extracellular matrix-epithelial cell signaling // inferred from electronic annotation	0005576 // extracellular region // inferred from electronic annotation /// 0005578 // proteinaceous extracellular matrix // inferred from electronic annotation /// 0005604 // basement membrane // inferred from electronic annotation /// 0005886 // plasma membrane // traceable author statement	0005515 // protein binding // inferred from electronic annotation /// 0043237 // laminin-1 binding // inferred from electronic annotation	---	"IPR002049 // EGF-like, laminin // 4.9E-11 /// IPR002049 // EGF-like, laminin // 9.7E-13 /// IPR002049 // EGF-like, laminin // 5.0E-14 /// IPR002049 // EGF-like, laminin // 4.6E-11 /// IPR002049 // EGF-like, laminin // 9.0E-13 /// IPR002049 // EGF-like, laminin // 3.8E-14 /// IPR008211 // Laminin, N-terminal // 6.2E-55 /// IPR008211 // Laminin, N-terminal // 1.7E-53 /// IPR018933 // Netrin module…	This probe set was annotated using the Matching Probes based pipeline to a Entrez Gene identifier using 8 transcripts. // false // Matching Probes // A	"AF278532(11),AF297711(10),ENST00000343702(10),ENST00000344911(10),NM_021229(10),uc001tei.3,uc009ztf.3,uc009ztg.3"	"AF278532 // Homo sapiens beta-netrin mRNA, complete cds. // gb // 11 // --- /// AF297711 // Homo sapiens netrin 4 precursor (NTN4) mRNA, complete cds. // gb // 10 // --- /// ENST00000343702 // ensembl_havana_transcript:known chromosome:GRCh38:12:95657807:95790758:-1 gene:ENSG00000074527 gene_biotype:protein_coding transcript_biotype:protein_coding // ensembl // 10 // --- /// ENST00000344911 // h…	---	GO:0043237(laminin-1 binding);	GO:0007411(axon guidance);GO:0060668(regulation of branching involved in salivary gland morphogenesis by extracellular matrix-epithelial cell signaling);GO:0016322(neuron remodeling);	GO:0005604(basement membrane);GO:0005886(plasma membrane);	K06845
204072_s_at	4.3021	0	2.5794		204072_s_at	141.681	154.388	139.174	63.8094	62.8169	44.2559	204072_s_at	Human Genome U133 Plus 2.0 Array	Homo sapiens	6-Oct-14	Exemplar sequence	GenBank	g12957487	"gb:NM_023037.1 /DB_XREF=gi:12957487 /GEN=13CDNA73 /FEA=FLmRNA /CNT=70 /TID=Hs.181304.0 /TIER=FL+Stack /STK=13 /UG=Hs.181304 /LL=10129 /DEF=Homo sapiens putative gene product (13CDNA73), mRNA. /PROD=putative gene product /FL=gb:NM_023037.1"	NM_023037	Hs.181304	Hs.507669 /// Hs.718654	February 2009 (Genome Reference Consortium GRCh37)	chr13:32605436-32870771 (+) // 99.6 // q13.1	furry homolog (Drosophila)	FRY	chr13q13.1	est /// full length	ENSG00000073910 /// OTTHUMG00000016696	10129	Q5TBA9 /// B1ALA1 /// B4DNR2 /// F5H4D2 /// H0YE00 /// Q5JS89 /// Q8NB82 /// Q96KW3	---	614818	NP_075463 /// XP_006719812	NM_023037 /// XM_006719749	---	---	0000922 // spindle pole // inferred from electronic annotation /// 0005737 // cytoplasm // inferred from electronic annotation /// 0005815 // microtubule organizing center // inferred from electronic annotation /// 0005856 // cytoskeleton // inferred from electronic annotation	0005488 // binding // inferred from electronic annotation	---	---	This probe set was annotated using the Matching Probes based pipeline to a Entrez Gene identifier using 7 transcripts. // false // Matching Probes // A	"ENST00000380250(11),ENST00000542859(11),NM_023037(11),uc001utx.3,uc001utz.3,uc010tdx.2,XM_006719749(11)"	"ENST00000380250 // ensembl:known chromosome:GRCh38:13:32031300:32296613:1 gene:ENSG00000073910 gene_biotype:protein_coding transcript_biotype:protein_coding // ensembl // 11 // --- /// ENST00000542859 // ensembl_havana_transcript:known chromosome:GRCh38:13:32031300:32299122:1 gene:ENSG00000073910 gene_biotype:protein_coding transcript_biotype:protein_coding // ensembl // 11 // --- /// NM_023037 …	---	---	"GO:""0006350 // transcription // inferred from electronic annotation /// 0006355 // regulation of transcription, DNA-dependent // inferred from electronic annotation"""	GO:0005815(microtubule organizing center);GO:0005737(cytoplasm);GO:0000922(spindle pole);	---
201109_s_at	3.8211	0	2.57		201109_s_at	396.487	380.849	262.739	114.721	139.522	146.023	201109_s_at	Human Genome U133 Plus 2.0 Array	Homo sapiens	6-Oct-14	Consensus sequence	GenBank	Hs.87409.0	gb:AV726673 /DB_XREF=gi:10836094 /DB_XREF=AV726673 /CLONE=HTCBGC12 /FEA=FLmRNA /CNT=371 /TID=Hs.87409.0 /TIER=Stack /STK=13 /UG=Hs.87409 /LL=7057 /UG_GENE=THBS1 /UG_TITLE=thrombospondin 1 /FL=gb:NM_003246.1	AV726673	Hs.87409	Hs.164226 /// Hs.599979 /// Hs.611774 /// Hs.713837 /// Hs.732539 /// Hs.736912	February 2009 (Genome Reference Consortium GRCh37)	chr15:39873133-39889668 (+) // 97.77 // q14	thrombospondin 1	THBS1	chr15q15	est /// full length	ENSG00000137801 /// OTTHUMG00000133665	7057	P07996 /// A0PJG0 /// A8MZG1 /// B4DDK8 /// B4E3J7 /// Q59E99 /// Q7KYY3	---	188060	NP_003237	NM_003246	---	0000187 // activation of MAPK activity // inferred from mutant phenotype /// 0001666 // response to hypoxia // non-traceable author statement /// 0001937 // negative regulation of endothelial cell proliferation // inferred from direct assay /// 0001937 // negative regulation of endothelial cell proliferation // inferred from mutant phenotype /// 0001953 // negative regulation of cell-matrix adhes…	0005576 // extracellular region // traceable author statement /// 0005577 // fibrinogen complex // inferred from direct assay /// 0005615 // extracellular space // inferred from direct assay /// 0005737 // cytoplasm // inferred from electronic annotation /// 0005783 // endoplasmic reticulum // inferred from sequence or structural similarity /// 0009897 // external side of plasma membrane // infer…	0001786 // phosphatidylserine binding // inferred from direct assay /// 0001948 // glycoprotein binding // non-traceable author statement /// 0001968 // fibronectin binding // inferred from direct assay /// 0005178 // integrin binding // inferred from mutant phenotype /// 0005509 // calcium ion binding // non-traceable author statement /// 0005515 // protein binding // inferred from physical inte…	Inflammatory_Response_Pathway // GenMAPP /// TGF_Beta_Signaling_Pathway // GenMAPP	"IPR000884 // Thrombospondin, type 1 repeat // 3.3E-15 /// IPR000884 // Thrombospondin, type 1 repeat // 9.3E-21 /// IPR000884 // Thrombospondin, type 1 repeat // 5.8E-20 /// IPR001007 // von Willebrand factor, type C // 6.5E-16 /// IPR001881 // EGF-like calcium-binding domain // 2.7E-9 /// IPR003367 // Thrombospondin, type 3-like repeat // 2.3E-5 /// IPR003367 // Thrombospondin, type 3-like repe…	This probe set was annotated using the Matching Probes based pipeline to a Entrez Gene identifier using 7 transcripts. // false // Matching Probes // A	"AK293230(11),BC136469(11),BC136470(11),ENST00000260356(11),NM_003246(11),uc001zkh.3,uc010bbi.3"	"AK293230 // Homo sapiens cDNA FLJ52119 complete cds. // gb // 11 // --- /// BC136469 // Homo sapiens thrombospondin 1, mRNA (cDNA clone MGC:168081 IMAGE:9020458), complete cds. // gb // 11 // --- /// BC136470 // Homo sapiens thrombospondin 1, mRNA (cDNA clone MGC:168082 IMAGE:9020459), complete cds. // gb // 11 // --- /// ENST00000260356 // ensembl_havana_transcript:known chromosome:GRCh38:15:39…	---	GO:0070051(fibrinogen binding);GO:0008201(heparin binding);GO:0070052(collagen V binding);GO:0005178(integrin binding);GO:0017134(fibroblast growth factor binding);GO:0001968(fibronectin binding);GO:0042802(identical protein binding);GO:0030169(low-density lipoprotein particle binding);GO:0001786(phosphatidylserine binding);GO:0050431(transforming growth factor beta binding);GO:0005509(calcium io…	GO:0016525(negative regulation of angiogenesis);GO:0006955(immune response);GO:0043032(positive regulation of macrophage activation);GO:0043652(engulfment of apoptotic cell);GO:0003417(growth plate cartilage development);GO:0045727(positive regulation of translation);GO:0009749(response to glucose stimulus);GO:0002581(negative regulation of antigen processing and presentation of peptide or polysa…	GO:0070062(extracellular vesicular exosome);GO:0005577(fibrinogen complex);GO:0009897(external side of plasma membrane);GO:0031093(platelet alpha granule lumen);GO:0031012(extracellular matrix);	K04659
205193_at	5.22906	0	2.5408		205193_at	455.43	473.252	590.42	195.579	195.741	202.647	205193_at	Human Genome U133 Plus 2.0 Array	Homo sapiens	6-Oct-14	Exemplar sequence	GenBank	g6912489	"gb:NM_012323.1 /DB_XREF=gi:6912489 /GEN=MAFF /FEA=FLmRNA /CNT=50 /TID=Hs.51305.0 /TIER=FL+Stack /STK=12 /UG=Hs.51305 /LL=23764 /DEF=Homo sapiens v-maf musculoaponeurotic fibrosarcoma (avian) oncogene family, protein F (MAFF), mRNA. /PROD=v-maf musculoaponeurotic fibrosarcoma (avian)oncogene family, protein F /FL=gb:NM_012323.1 gb:AB025247.1"	NM_012323	Hs.51305	Hs.517617 /// Hs.630450	February 2009 (Genome Reference Consortium GRCh37)	chr22:38598017-38612510 (+) // 77.3 // q13.1	v-maf avian musculoaponeurotic fibrosarcoma oncogene homolog F	MAFF	chr22q13.1	est /// full length	ENSG00000185022 /// OTTHUMG00000151163	23764	Q9ULX9 /// B0QY70 /// B0QY71	---	604877	NP_001155044 /// NP_001155045 /// NP_001155046 /// NP_036455	NM_001161572 /// NM_001161573 /// NM_001161574 /// NM_012323 /// NM_152878	---	"0001701 // in utero embryonic development // inferred from electronic annotation /// 0006351 // transcription, DNA-templated // inferred from electronic annotation /// 0006355 // regulation of transcription, DNA-templated // inferred from electronic annotation /// 0006366 // transcription from RNA polymerase II promoter // traceable author statement /// 0006950 // response to stress // inferred …	0005634 // nucleus // inferred from electronic annotation /// 0005654 // nucleoplasm // traceable author statement	0003677 // DNA binding // inferred from electronic annotation /// 0003700 // sequence-specific DNA binding transcription factor activity // inferred from electronic annotation /// 0043565 // sequence-specific DNA binding // inferred from electronic annotation	Smooth_muscle_contraction // GenMAPP	"IPR004826 // Basic leucine zipper domain, Maf-type // 2.5E-46 /// IPR004826 // Basic leucine zipper domain, Maf-type // 5.4E-42"	This probe set was annotated using the Matching Probes based pipeline to a Entrez Gene identifier using 17 transcripts. // false // Matching Probes // A	"AB025247(10),BC015037(10),BC067751(10),ENST00000338483(10),ENST00000407965(10),ENST00000426621(10),ENST00000538320(10),ENST00000538999(10),NM_001161572(10),NM_001161573(10),NM_001161574(10),NM_012323(10),uc003avc.3,uc003avd.3,uc011anp.2,uc011anq.2,uc011anr.2"	"AB025247 // Homo sapiens U-Maf mRNA for Maf-related DNA binding protein, complete cds. // gb // 10 // --- /// BC015037 // Homo sapiens v-maf musculoaponeurotic fibrosarcoma oncogene homolog F (avian), mRNA (cDNA clone MGC:9262 IMAGE:3922552), complete cds. // gb // 10 // --- /// BC067751 // Homo sapiens v-maf musculoaponeurotic fibrosarcoma oncogene homolog F (avian), mRNA (cDNA clone MGC:87020 …	AK097953 // gb // 8 // Cross Hyb Matching Probes	GO:0043565(sequence-specific DNA binding);GO:0003700(sequence-specific DNA binding transcription factor activity);	"GO:0006355(regulation of transcription, DNA-dependent);GO:0007567(parturition);GO:0045604(regulation of epidermal cell differentiation);GO:0001701(in utero embryonic development);GO:0007596(blood coagulation);GO:0006366(transcription from RNA polymerase II promoter);"	GO:0005654(nucleoplasm);	K09037
206295_at	4.89107	0	2.5323		206295_at	530.003	447.56	602.018	220.974	194.869	204.223	206295_at	Human Genome U133 Plus 2.0 Array	Homo sapiens	6-Oct-14	Exemplar sequence	GenBank	g4504652	"gb:NM_001562.1 /DB_XREF=gi:4504652 /GEN=IL18 /FEA=FLmRNA /CNT=19 /TID=Hs.83077.0 /TIER=FL /STK=3 /UG=Hs.83077 /LL=3606 /DEF=Homo sapiens interleukin 18 (interferon-gamma-inducing factor) (IL18), mRNA. /PROD=interleukin 18 /FL=gb:NM_001562.1 gb:AF077611.1 gb:D49950.1"	NM_001562	Hs.83077	Hs.83077	February 2009 (Genome Reference Consortium GRCh37)	chr11:112013975-112034797 (-) // 71.51 // q23.1	interleukin 18	IL18	chr11q22.2-q22.3	full length	ENSG00000150782 /// OTTHUMG00000167006	3606	Q14116 /// Q96KJ8 /// Q9NQ49	---	600953	NP_001230140 /// NP_001553	NM_001243211 /// NM_001562	---	0000165 // MAPK cascade // inferred from mutant phenotype /// 0001525 // angiogenesis // inferred from direct assay /// 0001649 // osteoblast differentiation // inferred from electronic annotation /// 0001666 // response to hypoxia // inferred from electronic annotation /// 0006954 // inflammatory response // inferred from direct assay /// 0006955 // immune response // traceable author statement …	0005576 // extracellular region // traceable author statement /// 0005615 // extracellular space // inferred from electronic annotation /// 0005737 // cytoplasm // inferred from electronic annotation /// 0005829 // cytosol // traceable author statement /// 0016324 // apical plasma membrane // inferred from electronic annotation /// 0070062 // extracellular vesicular exosome // inferred from direc…	0005125 // cytokine activity // traceable author statement	Hypertrophy_model // GenMAPP	IPR000975 // Interleukin-1 family // 1.5E-41 /// IPR000975 // Interleukin-1 family // 1.4E-41	This probe set was annotated using the Matching Probes based pipeline to a Entrez Gene identifier using 10 transcripts. // false // Matching Probes // A	"AY266351(11),D49950(11),ENST00000280357(11),ENST00000524595(11),ENST00000525547(11),NM_001243211(11),NM_001562(11),uc001pna.2,uc001pnb.2,uc009yym.2"	"AY266351 // Homo sapiens DELTA3PRO-IL-18 (IL18) mRNA, complete cds; alternatively spliced. // gb // 11 // --- /// D49950 // Homo sapiens mRNA for interferon-gamma inducing factor(IGIF), complete cds. // gb // 11 // --- /// ENST00000280357 // ensembl_havana_transcript:known chromosome:GRCh38:11:112143251:112164117:-1 gene:ENSG00000150782 gene_biotype:protein_coding transcript_biotype:protein_codi…	AF077611 // gb // 6 // Cross Hyb Matching Probes /// AF380360 // gb // 4 // Cross Hyb Matching Probes /// AY044641 // gb // 7 // Cross Hyb Matching Probes /// BC007007 // gb // 8 // Cross Hyb Matching Probes /// BC007461 // gb // 8 // Cross Hyb Matching Probes /// CR541973 // gb // 6 // Cross Hyb Matching Probes /// CR542001 // gb // 6 // Cross Hyb Matching Probes /// BC015863 // gb_htc // 8 // C…	GO:0005125(cytokine activity);	GO:0042095(interferon-gamma biosynthetic process);GO:0042104(positive regulation of activated T cell proliferation);GO:2000256(positive regulation of male germ cell proliferation);GO:0032729(positive regulation of interferon-gamma production);GO:2000504(positive regulation of blood vessel remodeling);GO:0032740(positive regulation of interleukin-17 production);GO:0042253(granulocyte macrophage co…	GO:0016324(apical plasma membrane);GO:0005829(cytosol);GO:0005615(extracellular space);	K05482
224559_at	6.37848	0	2.5285		224559_at	4110.6	4626.22	4237.59	1669.45	1825.19	1635.96	224559_at	Human Genome U133 Plus 2.0 Array	Homo sapiens	6-Oct-14	Consensus sequence	GenBank	Hs.42346.3	gb:AF001540 /DB_XREF=gi:2529712 /DB_XREF=AF001540 /CLONE=alpha1 /FEA=EST /CNT=445 /TID=Hs.42346.3 /TIER=Stack /STK=79 /UG=Hs.42346 /LL=51778 /UG_GENE=CS-1 /UG_TITLE=calcineurin-binding protein calsarcin-1	AF001540	Hs.42346	Hs.605347 /// Hs.621695 /// Hs.717401 /// Hs.718983	February 2009 (Genome Reference Consortium GRCh37)	chr11:65271781-65273989 (+) // 98.75 // q13.1	metastasis associated lung adenocarcinoma transcript 1 (non-protein coding)	MALAT1	chr11q13.1	est /// full length	ENSG00000251562 /// OTTHUMG00000166322	378938	Q9UHZ2 /// Q9H355	---	607924	---	NR_002819	---	---	---	---	---	---	This probe set was annotated using the Matching Probes based pipeline to a Entrez Gene identifier using 2 transcripts. // false // Matching Probes // A	"ENST00000534336(11),NR_002819(11)"	"AF001540 // Homo sapiens clone alpha1 mRNA sequence. // gb_htc // 9 // --- /// ENST00000534336 // havana:known chromosome:GRCh38:11:65497762:65506469:1 gene:ENSG00000251562 gene_biotype:lincRNA transcript_biotype:lincRNA // ensembl // 11 // --- /// Malat1 // hg19 chr11:65,265,233-65,273,939 NR_002819.2 (Human) // lncrnadb // 11 // --- /// NONHSAT022124 // Non-coding transcript identified by NONC…	TCONS_l2_00004577-XLOC_l2_002352 // broad-tucp // 5 // Cross Hyb Matching Probes /// TCONS_l2_00004573-XLOC_l2_002352 // broad-tucp // 5 // Cross Hyb Matching Probes /// AY072610 // gb // 3 // Cross Hyb Matching Probes /// GENSCAN00000022835 // ensembl // 1 // Cross Hyb Matching Probes /// ENST00000510033 // ensembl // 1 // Cross Hyb Matching Probes /// ENST00000618227 // ensembl // 2 // Cross Hy…	---	---	---	---
226925_at	5.07588	0	2.5215		226925_at	366.381	309.721	402.586	133.141	151.846	140.944	226925_at	Human Genome U133 Plus 2.0 Array	Homo sapiens	6-Oct-14	Consensus sequence	GenBank	Hs.37443.0	gb:AW069729 /DB_XREF=gi:6024727 /DB_XREF=cr51d05.x1 /CLONE=HBMSC_cr51d05 /FEA=mRNA /CNT=35 /TID=Hs.37443.0 /TIER=Stack /STK=17 /UG=Hs.37443 /UG_TITLE=Homo sapiens mRNA; cDNA DKFZp434B2119 (from clone DKFZp434B2119); partial cds	AW069729	Hs.37443	Hs.657887	February 2009 (Genome Reference Consortium GRCh37)	chr3:141006232-141013484 (+) // 87.53 // q23	2-phosphoxylose phosphatase 1	PXYLP1	chr3q23	full length	ENSG00000155893 /// OTTHUMG00000160171	92370	Q8TE99 /// B7Z3R9 /// B7Z4T2 /// D6R928 /// D6RDP0 /// D6RE60 /// D6RGE3 /// E9PDB7 /// Q9NT50 /// W0TR04	EC:3.1.3.2	---	NP_001032249 /// NP_001269657 /// NP_689495 /// XP_005247960	NM_001037172 /// NM_001282728 /// NM_152282 /// XM_005247903	---	0008152 // metabolic process // inferred from electronic annotation /// 0016311 // dephosphorylation // inferred from electronic annotation	0005576 // extracellular region // inferred from electronic annotation	0003993 // acid phosphatase activity // inferred from electronic annotation /// 0016787 // hydrolase activity // inferred from electronic annotation	---	"IPR000560 // Histidine phosphatase superfamily, clade-2 // 1.1E-46"	This probe set was annotated using the Matching Probes based pipeline to a Entrez Gene identifier using 12 transcripts. // false // Matching Probes // A	"AB827640(11),AL137529(11),AY358460(11),ENST00000286353(11),ENST00000393010(11),NM_001037172(11),NM_001282728(11),NM_152282(11),uc003etu.3,uc003etv.3,uc011bna.2,uc011bnb.2"	"AB827640 // Homo sapiens XYLP mRNA for xylosyl phosphatase, complete cds. // gb // 11 // --- /// AL137529 // Homo sapiens mRNA; cDNA DKFZp434B2119 (from clone DKFZp434B2119); partial cds. // gb // 11 // --- /// AY358460 // Homo sapiens clone DNA48329 LFRN370 (UNQ370) mRNA, complete cds. // gb // 11 // --- /// ENST00000286353 // havana:known chromosome:GRCh38:3:141231828:141294906:1 gene:ENSG0000…	BC035834 // gb // 5 // Cross Hyb Matching Probes /// EU794677 // gb // 5 // Cross Hyb Matching Probes	GO:0003993(acid phosphatase activity);	---	GO:0005576(extracellular region);	K01078
209909_s_at	4.63623	0	2.4878		209909_s_at	155.915	121.691	158.745	58.125	63.413	53.0686	209909_s_at	Human Genome U133 Plus 2.0 Array	Homo sapiens	6-Oct-14	Exemplar sequence	GenBank	g339549	"gb:M19154.1 /DB_XREF=gi:339549 /FEA=FLmRNA /CNT=73 /TID=Hs.169300.1 /TIER=FL /STK=6 /UG=Hs.169300 /LL=7042 /UG_GENE=TGFB2 /DEF=Human transforming growth factor-beta-2 mRNA, complete cds. /PROD=transforming growth factor beta 2 /FL=gb:M19154.1"	M19154	Hs.169300	Hs.133379 /// Hs.595064 /// Hs.595065 /// Hs.726819	February 2009 (Genome Reference Consortium GRCh37)	chr1:218519576-218615478 (+) // 97.12 // q41	"transforming growth factor, beta 2"	TGFB2	chr1q41	est /// full length	ENSG00000092969 /// OTTHUMG00000039521	7042	P61812 /// B2R7T2	---	190220 /// 614816	NP_001129071 /// NP_003229	NM_001135599 /// NM_003238 /// XR_247036 /// XR_247037	---	0000902 // cell morphogenesis // inferred from direct assay /// 0001501 // skeletal system development // inferred from electronic annotation /// 0001502 // cartilage condensation // inferred from electronic annotation /// 0001525 // angiogenesis // traceable author statement /// 0001568 // blood vessel development // inferred from electronic annotation /// 0001654 // eye development // inferred …	0005576 // extracellular region // inferred from direct assay /// 0005576 // extracellular region // traceable author statement /// 0005615 // extracellular space // inferred from direct assay /// 0030424 // axon // inferred from sequence or structural similarity /// 0031012 // extracellular matrix // inferred from direct assay /// 0031093 // platelet alpha granule lumen // traceable author state…	0001540 // beta-amyloid binding // inferred from direct assay /// 0004702 // receptor signaling protein serine/threonine kinase activity // inferred from direct assay /// 0005102 // receptor binding // inferred from mutant phenotype /// 0005114 // type II transforming growth factor beta receptor binding // inferred from direct assay /// 0005114 // type II transforming growth factor beta receptor …	---	"IPR001111 // Transforming growth factor-beta, N-terminal // 4.5E-40 /// IPR001111 // Transforming growth factor-beta, N-terminal // 2.1E-13 /// IPR001111 // Transforming growth factor-beta, N-terminal // 8.6E-27 /// IPR001839 // Transforming growth factor-beta, C-terminal // 5.3E-34 /// IPR001839 // Transforming growth factor-beta, C-terminal // 5.9E-34"	This probe set was annotated using the Matching Probes based pipeline to a Entrez Gene identifier using 10 transcripts. // false // Matching Probes // A	"ENST00000366929(11),ENST00000366930(11),ENST00000479322(11),M19154(11),NM_001135599(11),NM_003238(11),uc001hlm.3,uc001hln.3,uc001hlo.3,uc010pue.2"	"ENST00000366929 // ensembl_havana_transcript:known chromosome:GRCh38:1:218346235:218444619:1 gene:ENSG00000092969 gene_biotype:protein_coding transcript_biotype:protein_coding // ensembl // 11 // --- /// ENST00000366930 // ensembl_havana_transcript:known chromosome:GRCh38:1:218346235:218444619:1 gene:ENSG00000092969 gene_biotype:protein_coding transcript_biotype:protein_coding // ensembl // 11 /…	AK299839 // gb // 5 // Cross Hyb Matching Probes	GO:0042803(protein homodimerization activity);GO:0005114(type II transforming growth factor beta receptor binding);GO:0008083(growth factor activity);GO:0001540(beta-amyloid binding);GO:0004702(receptor signaling protein serine/threonine kinase activity);	GO:0007179(transforming growth factor beta receptor signaling pathway);GO:0031069(hair follicle morphogenesis);GO:0023014(signal transduction by phosphorylation);GO:0030097(hemopoiesis);GO:0007184(SMAD protein import into nucleus);GO:0048103(somatic stem cell division);GO:0045726(positive regulation of integrin biosynthetic process);GO:0008284(positive regulation of cell proliferation);GO:0032909…	GO:0005615(extracellular space);GO:0030424(axon);GO:0043025(neuronal cell body);GO:0031012(extracellular matrix);	K13376
1552729_at	4.10772	0	2.4545		1552729_at	316.501	392.235	281.298	149.213	136.397	116.03	1552729_at	Human Genome U133 Plus 2.0 Array	Homo sapiens	6-Oct-14	Consensus sequence	GenBank	Hs2.334521.1	"gb:NM_032887.1 /DB_XREF=gi:14249643 /TID=Hs2.334521.1 /CNT=15 /FEA=FLmRNA /TIER=FL /STK=2 /LL=84973 /UG_GENE=MGC16037 /UG=Hs.334521 /UG_TITLE=hypothetical protein MGC16037 /DEF=Homo sapiens hypothetical protein MGC16037 (MGC16037), mRNA. /FL=gb:NM_032887.1 gb:BC007651.1"	NM_032887	Hs.334521	Hs.495480	February 2009 (Genome Reference Consortium GRCh37)	chr9:139619685-139622636 (-) // 82.04 // q34.3	"small nucleolar RNA host gene 7 (non-protein coding) /// small nucleolar RNA, H/ACA box 17 /// small nucleolar RNA, H/ACA box 43"	SNHG7 /// SNORA17 /// SNORA43	chr9q34.3	---	ENSG00000233016 /// OTTHUMG00000020949	84973 /// 677804 /// 677824	---	---	---	---	NR_002958 /// NR_002975 /// NR_003672 /// NR_024542 /// NR_024543	---	---	---	---	---	---	This probe set was annotated using the Matching Probes based pipeline to a Entrez Gene identifier using 5 transcripts. // true // Matching Probes // A	"UC011MEB.2(11),NR_003672(11),ENST00000447221(11),OTTHUMT00000055147(11),NONHSAT135582(11)"	"ENST00000447221 // havana:known chromosome:GRCh38:9:136725234:136728184:-1 gene:ENSG00000233016 gene_biotype:antisense transcript_biotype:antisense // ensembl // 11 // --- /// NONHSAT135582 // Non-coding transcript identified by NONCODE: Antisense // noncode // 11 // --- /// NR_003672 // Homo sapiens small nucleolar RNA host gene 7 (non-protein coding) (SNHG7), transcript variant 1, long non-cod…	---	---	---	---	---
222162_s_at	4.49823	0	2.4434		222162_s_at	1013.39	757.993	1007.36	384.746	393.123	350.694	222162_s_at	Human Genome U133 Plus 2.0 Array	Homo sapiens	6-Oct-14	Consensus sequence	GenBank	Hs.8230.1	"gb:AK023795.1 /DB_XREF=gi:10435838 /FEA=mRNA /CNT=4 /TID=Hs.8230.1 /TIER=ConsEnd /STK=0 /UG=Hs.8230 /LL=9510 /UG_GENE=ADAMTS1 /UG_TITLE=a disintegrin-like and metalloprotease (reprolysin type) with thrombospondin type 1 motif, 1 /DEF=Homo sapiens cDNA FLJ13733 fis, clone PLACE3000147, highly similar to Homo sapiens metalloproteinase with thrombospondin type 1 motifs ADAMTS1 (ADAMTS1) mRNA."	AK023795	Hs.8230	Hs.211485 /// Hs.643357 /// Hs.706436	February 2009 (Genome Reference Consortium GRCh37)	chr21:28208732-28214030 (-) // 87.08 // q21.3	"ADAM metallopeptidase with thrombospondin type 1 motif, 1"	ADAMTS1	chr21q21.2	est /// full length	ENSG00000154734 /// OTTHUMG00000078688	9510	Q9UHI8 /// B2RB33 /// E5RI60 /// E5RJR7 /// H7C206 /// Q5HYL0 /// Q6ZP79 /// Q8NE26	---	605174	NP_008919	NM_006988	---	0001542 // ovulation from ovarian follicle // inferred from electronic annotation /// 0001822 // kidney development // inferred from electronic annotation /// 0006508 // proteolysis // inferred from electronic annotation /// 0007229 // integrin-mediated signaling pathway // traceable author statement /// 0008285 // negative regulation of cell proliferation // traceable author statement /// 006034…	0005576 // extracellular region // inferred from electronic annotation /// 0005578 // proteinaceous extracellular matrix // inferred from electronic annotation /// 0005604 // basement membrane // inferred from electronic annotation /// 0005737 // cytoplasm // inferred from direct assay /// 0031012 // extracellular matrix // inferred from electronic annotation /// 0031410 // cytoplasmic vesicle //…	0004222 // metalloendopeptidase activity // inferred from electronic annotation /// 0005515 // protein binding // inferred from electronic annotation /// 0008201 // heparin binding // inferred from electronic annotation /// 0008233 // peptidase activity // inferred from electronic annotation /// 0008237 // metallopeptidase activity // traceable author statement /// 0008270 // zinc ion binding // …	---	"IPR000884 // Thrombospondin, type 1 repeat // 1.8E-12 /// IPR000884 // Thrombospondin, type 1 repeat // 2.4E-7 /// IPR000884 // Thrombospondin, type 1 repeat // 8.1E-10 /// IPR001590 // Peptidase M12B, ADAM/reprolysin // 6.9E-26 /// IPR002870 // Peptidase M12B, propeptide // 2.4E-30 /// IPR010294 // ADAM-TS Spacer 1 // 4.8E-36"	This probe set was annotated using the Matching Probes based pipeline to a Entrez Gene identifier using 8 transcripts. // false // Matching Probes // A	"AF170084(11),AF207664(11),AK023795(11),BC036515(11),ENST00000284984(11),ENST00000464589(11),NM_006988(11),uc002ymf.3"	"AF170084 // Homo sapiens metalloproteinase with thrombospondin type 1 motifs ADAMTS1 (ADAMTS1) mRNA, complete cds. // gb // 11 // --- /// AF207664 // Homo sapiens matrix metalloprotease (ADAMTS1) mRNA, complete cds. // gb // 11 // --- /// AK023795 // Homo sapiens cDNA FLJ13733 fis, clone PLACE3000147, highly similar to Homo sapiens metalloproteinase with thrombospondin type 1 motifs ADAMTS1 (ADA…	AL355723 // gb // 1 // Cross Hyb Matching Probes	GO:0008270(zinc ion binding);GO:0004222(metalloendopeptidase activity);GO:0008201(heparin binding);	GO:0060347(heart trabecula formation);GO:0001542(ovulation from ovarian follicle);GO:0007229(integrin-mediated signaling pathway);GO:0008285(negative regulation of cell proliferation);GO:0006508(proteolysis);GO:0001822(kidney development);	GO:0005604(basement membrane);GO:0031410(cytoplasmic vesicle);	K08617
212444_at	4.12635	0	2.4006		212444_at	8966.97	7212.51	10667.2	3616.22	3856.46	3575.91	212444_at	Human Genome U133 Plus 2.0 Array	Homo sapiens	6-Oct-14	Consensus sequence	GenBank	Hs.288660.0	"gb:AA156240 /DB_XREF=gi:1727858 /DB_XREF=zl50c12.s1 /CLONE=IMAGE:505366 /FEA=mRNA /CNT=167 /TID=Hs.288660.0 /TIER=Stack /STK=55 /UG=Hs.288660 /UG_TITLE=Homo sapiens cDNA: FLJ22182 fis, clone HRC00953"	AA156240	Hs.288660	Hs.615200 /// Hs.631733 /// Hs.632997 /// Hs.708935 /// Hs.713322 /// Hs.735417 /// Hs.745132	February 2009 (Genome Reference Consortium GRCh37)	chr12:13067983-13070871 (+) // 77.45 // p13.1	"G protein-coupled receptor, class C, group 5, member A"	GPRC5A	chr12p13-p12.3	est /// full length	ENSG00000013588 /// OTTHUMG00000168710	9052	Q8NFJ5 /// F5GWG3 /// H0YFN2 /// A8K556	---	604138	NP_003970	NM_003979	---	0007165 // signal transduction // traceable author statement /// 0007186 // G-protein coupled receptor signaling pathway // inferred from electronic annotation	0005794 // Golgi apparatus // inferred from direct assay /// 0005886 // plasma membrane // inferred from direct assay /// 0005887 // integral component of plasma membrane // traceable author statement /// 0016020 // membrane // inferred from electronic annotation /// 0016021 // integral component of membrane // inferred from electronic annotation /// 0030659 // cytoplasmic vesicle membrane // inf…	0004871 // signal transducer activity // inferred from electronic annotation /// 0004930 // G-protein coupled receptor activity // inferred from electronic annotation	GPCRDB_Class_C_Metabotropic_glutamate_pheromone // GenMAPP	"IPR017978 // GPCR, family 3, C-terminal // 1.6E-38"	This probe set was annotated using the Matching Probes based pipeline to a Entrez Gene identifier using 1 transcripts. // false // Matching Probes // A	ENST00000014914(11)	"BC042436 // Homo sapiens cDNA clone IMAGE:4471726, partial cds. // gb // 11 // --- /// ENST00000014914 // ensembl_havana_transcript:known chromosome:GRCh38:12:12890782:12917937:1 gene:ENSG00000013588 gene_biotype:protein_coding transcript_biotype:protein_coding // ensembl // 11 // --- /// NONHSAT027013 // Non-coding transcript identified by NONCODE: Linc // noncode // 11 // --- /// OTTHUMT000004…	---	---	---	---	---
243050_at	3.78083	0	2.3859		243050_at	344.886	405.374	526.4	189.858	159.475	178.957	243050_at	Human Genome U133 Plus 2.0 Array	Homo sapiens	6-Oct-14	Consensus sequence	GenBank	Hs.193864.0	gb:BG232090 /DB_XREF=gi:12727245 /DB_XREF=naf32e10.x1 /CLONE=IMAGE:4142706 /FEA=EST /CNT=4 /TID=Hs.193864.0 /TIER=ConsEnd /STK=3 /UG=Hs.193864 /UG_TITLE=ESTs	BG232090	Hs.193864	Hs.669412	February 2009 (Genome Reference Consortium GRCh37)	chr17:15139397-15140095 (-) // 91.82 // p12	---	---	---	est	---	---	---	---	---	---	---	---	---	---	---	---	---	This probe set was annotated using the Accession mapped clusters based pipeline to a UniGene identifier using 1 transcripts. // false // Accession mapped clusters // E	AI553999	"AI553999 // te49d06.x1 Homo sapiens cDNA, 3' end /clone=IMAGE-2090027 /clone_end=3' /gb=AI553999 /gi=4486362 /ug=Hs.193864 /len=480 // gb // --- // --- /// AI553999 // /DB_XREF=te49d06.x1 /CLONE=IMAGE:2090027 // gb // --- // ---"	---	---	---	---	---
231849_at	3.86552	0	2.3838		231849_at	1653	1355.89	2083.34	658.898	731.963	714.767	231849_at	Human Genome U133 Plus 2.0 Array	Homo sapiens	6-Oct-14	Consensus sequence	GenBank	Hs.140978.0	gb:AL162069.1 /DB_XREF=gi:7328145 /FEA=mRNA /CNT=32 /TID=Hs.140978.0 /TIER=ConsEnd /STK=0 /UG=Hs.140978 /UG_TITLE=Homo sapiens mRNA; cDNA DKFZp762H106 (from clone DKFZp762H106) /DEF=Homo sapiens mRNA; cDNA DKFZp762H106 (from clone DKFZp762H106).	AL162069	Hs.140978	Hs.140978	February 2009 (Genome Reference Consortium GRCh37)	chr12:52562782-52565500 (-) // 82.06 // q13.13	keratin 80	KRT80	chr12q13.13	full length	ENSG00000167767 /// OTTHUMG00000150193	144501	Q6KB66	---	611161	NP_001074961 /// NP_872313 /// XP_005268732 /// XP_005268733	NM_001081492 /// NM_182507 /// XM_005268675 /// XM_005268676	---	---	0005737 // cytoplasm // inferred from direct assay /// 0005882 // intermediate filament // inferred from direct assay /// 0030057 // desmosome // inferred from direct assay /// 0045095 // keratin filament // inferred from electronic annotation	0005198 // structural molecule activity // inferred from electronic annotation	---	IPR001664 // Intermediate filament protein // 5.2E-86 /// IPR001664 // Intermediate filament protein // 6.5E-86	This probe set was annotated using the Matching Probes based pipeline to a Entrez Gene identifier using 8 transcripts. // false // Matching Probes // A	"BC065180(11),ENST00000313234(11),ENST00000394815(11),NM_001081492(11),NM_182507(11),uc001rzw.3,uc001rzx.3,uc001rzy.3"	"BC065180 // Homo sapiens keratin 80, mRNA (cDNA clone MGC:71341 IMAGE:6573884), complete cds. // gb // 11 // --- /// ENST00000313234 // ensembl_havana_transcript:known chromosome:GRCh38:12:52168996:52192000:-1 gene:ENSG00000167767 gene_biotype:protein_coding transcript_biotype:protein_coding // ensembl // 11 // --- /// ENST00000394815 // havana:known chromosome:GRCh38:12:52168996:52192000:-1 gen…	TCONS_l2_00013746-XLOC_l2_007410 // broad-tucp // 1 // Cross Hyb Matching Probes /// TCONS_l2_00015395-XLOC_l2_007410 // broad-tucp // 1 // Cross Hyb Matching Probes /// uc021vkc.1 // ucsc_genes // 1 // Cross Hyb Matching Probes /// NR_038888 // refseq // 1 // Cross Hyb Matching Probes /// AK095038 // gb // 1 // Cross Hyb Matching Probes /// BX537567 // gb // 1 // Cross Hyb Matching Probes /// EN…	GO:0005198(structural molecule activity);	---	GO:0045095(keratin filament);	K07605
232879_at	5.13072	0	2.3674		232879_at	248.708	305.282	276.973	126.239	111.404	112.698	232879_at	Human Genome U133 Plus 2.0 Array	Homo sapiens	6-Oct-14	Consensus sequence	GenBank	Hs.266909.0	"gb:AK024981.1 /DB_XREF=gi:10437411 /FEA=mRNA /CNT=4 /TID=Hs.266909.0 /TIER=ConsEnd /STK=0 /UG=Hs.266909 /UG_TITLE=Homo sapiens cDNA: FLJ21328 fis, clone COL02462 /DEF=Homo sapiens cDNA: FLJ21328 fis, clone COL02462."	AK024981	Hs.266909	Hs.567572 /// Hs.618881 /// Hs.739395	February 2009 (Genome Reference Consortium GRCh37)	chr15:91082848-91138792 (+) // 82.19 // q26.1	CREB regulated transcription coactivator 3	CRTC3	chr15q26.1	est /// full length	ENSG00000140577 /// OTTHUMG00000172295	64784	Q6UUV7 /// H0YK33 /// H0YK64 /// Q8TEF4	---	608986	NP_001036039 /// NP_073606 /// XP_005255025	NM_001042574 /// NM_022769 /// XM_005254968	---	"0006351 // transcription, DNA-templated // inferred from electronic annotation /// 0006355 // regulation of transcription, DNA-templated // inferred from electronic annotation /// 0016032 // viral process // inferred from electronic annotation /// 0032793 // positive regulation of CREB transcription factor activity // inferred from electronic annotation /// 0051289 // protein homotetramerization…	0005634 // nucleus // inferred from direct assay /// 0005730 // nucleolus // inferred from direct assay /// 0005737 // cytoplasm // inferred from direct assay	0008140 // cAMP response element binding protein binding // inferred from electronic annotation	---	---	This probe set was annotated using the Matching Probes based pipeline to a Entrez Gene identifier using 1 transcripts. // false // Matching Probes // A	ENST00000560927(9)	"AK024981 // Homo sapiens cDNA: FLJ21328 fis, clone COL02462. // gb // 11 // --- /// ENST00000560927 // havana:known chromosome:GRCh38:15:90539617:90595577:1 gene:ENSG00000140577 gene_biotype:protein_coding transcript_biotype:retained_intron // ensembl // 9 // --- /// NONHSAT048400 // Non-coding transcript identified by NONCODE: Exonic // noncode // 9 // --- /// OTTHUMT00000417927 // cdna:all chr…	---	GO:0008140(cAMP response element binding protein binding);	GO:0032793(positive regulation of CREB transcription factor activity);GO:0019048(virus-host interaction);GO:0051289(protein homotetramerization);	GO:0005730(nucleolus);GO:0005737(cytoplasm);	---
239937_at	4.7198	0	2.3529		239937_at	394.223	368.01	334.282	168.481	134.892	163.812	239937_at	Human Genome U133 Plus 2.0 Array	Homo sapiens	6-Oct-14	Consensus sequence	GenBank	Hs.272009.0	"gb:AI860558 /DB_XREF=gi:5514174 /DB_XREF=wl14e02.x1 /CLONE=IMAGE:2424890 /FEA=EST /CNT=5 /TID=Hs.272009.0 /TIER=ConsEnd /STK=4 /UG=Hs.272009 /UG_TITLE=ESTs, Weakly similar to ALU2_HUMAN ALU SUBFAMILY SB SEQUENCE CONTAMINATION WARNING ENTRY (H.sapiens)"	AI860558	Hs.272009	Hs.500775 /// Hs.612377 /// Hs.636112 /// Hs.658344 /// Hs.670238 /// Hs.694378 /// Hs.716993 /// Hs.743764	February 2009 (Genome Reference Consortium GRCh37)	chr17:30695229-30695709 (+) // 42.74 // q11.2	zinc finger protein 207	ZNF207	chr17q11.2	est /// full length	ENSG00000010244 /// OTTHUMG00000132810	7756	O43670 /// B4DQT7 /// H0Y3M2 /// J3KRB6 /// J3KRW6 /// J3KS31 /// J3KTL1 /// J3QRS9 /// J3QS27 /// Q59G94 /// Q8N395 /// X6R4W8	---	603428	NP_001027464 /// NP_001091977 /// NP_003448 /// XP_005258085 /// XP_005258086 /// XP_005258087	NM_001032293 /// NM_001098507 /// NM_003457 /// XM_005258028 /// XM_005258029 /// XM_005258030	---	"0000070 // mitotic sister chromatid segregation // inferred from mutant phenotype /// 0006355 // regulation of transcription, DNA-templated // non-traceable author statement /// 0007049 // cell cycle // inferred from electronic annotation /// 0007059 // chromosome segregation // inferred from electronic annotation /// 0007067 // mitotic nuclear division // inferred from electronic annotation ///…	"0000775 // chromosome, centromeric region // inferred from electronic annotation /// 0000776 // kinetochore // inferred from direct assay /// 0000776 // kinetochore // inferred from mutant phenotype /// 0000777 // condensed chromosome kinetochore // inferred from electronic annotation /// 0005634 // nucleus // inferred from direct assay /// 0005634 // nucleus // non-traceable author statement //…	0003677 // DNA binding // inferred from electronic annotation /// 0003700 // sequence-specific DNA binding transcription factor activity // non-traceable author statement /// 0005515 // protein binding // inferred from physical interaction /// 0008017 // microtubule binding // inferred from direct assay /// 0008201 // heparin binding // inferred from electronic annotation /// 0008270 // zinc ion …	---	---	This probe set was annotated using the Genome Target Overlap based pipeline to a Entrez Gene identifier using 1 transcripts. // false // Genome Target Overlap // B	ENST00000584696	ENST00000584696 // havana:known chromosome:GRCh38:17:32366677:32368433:1 gene:ENSG00000010244 gene_biotype:protein_coding transcript_biotype:retained_intron // ensembl // --- // chr17:30693695-30695452(+) /// NONHSAT052941 // Non-coding transcript identified by NONCODE: Exonic // noncode // --- // chr17:30693695-30695452(+) /// OTTHUMT00000447141 // cdna:all chromosome:VEGA56:17:32366677:32368433…	---	GO:0003677 // DNA binding // inferred from electronic annotation /// 0003700 // transcription factor activity // non-traceable author statement /// 0008270 // zinc ion binding // non-traceable author statement /// 0008270 // zinc ion binding // inferred from electronic annotation /// 0046872 // metal ion binding // inferred from electronic annotation	"GO:""0006355 // regulation of transcription, DNA-dependent // non-traceable author statement"""	GO:0005622 // intracellular // inferred from electronic annotation /// 0005634 // nucleus // non-traceable author statement /// 0005634 // nucleus // inferred from electronic annotation	K10752
210764_s_at	5.22376	0	2.3444		210764_s_at	10423.8	9611.85	10465.2	4859.72	4231.09	3957.74	210764_s_at	Human Genome U133 Plus 2.0 Array	Homo sapiens	6-Oct-14	Exemplar sequence	GenBank	g6649848	"gb:AF003114.1 /DB_XREF=gi:6649848 /GEN=CYR61 /FEA=FLmRNA /CNT=3 /TID=Hs.8867.1 /TIER=FL /STK=0 /UG=Hs.8867 /LL=3491 /UG_TITLE=cysteine-rich, angiogenic inducer, 61 /DEF=Homo sapiens CYR61 mRNA, complete cds. /FL=gb:AF003114.1"	AF003114	Hs.8867	Hs.8867	February 2009 (Genome Reference Consortium GRCh37)	chr1:86047195-86048928 (+) // 92.87 // p22.3	"cysteine-rich, angiogenic inducer, 61"	CYR61	chr1p22.3	full length	ENSG00000142871 /// OTTHUMG00000010577	3491	O00622 /// B4DI61 /// O95694 /// Q53FA4 /// Q6FI18 /// Q9UID7	---	602369	NP_001545	NM_001554	---	"0001558 // regulation of cell growth // inferred from electronic annotation /// 0001649 // osteoblast differentiation // inferred from electronic annotation /// 0001934 // positive regulation of protein phosphorylation // inferred from direct assay /// 0002041 // intussusceptive angiogenesis // inferred from electronic annotation /// 0003181 // atrioventricular valve morphogenesis // inferred fr…	0005576 // extracellular region // inferred from electronic annotation	0005178 // integrin binding // inferred from electronic annotation /// 0005515 // protein binding // inferred from electronic annotation /// 0005520 // insulin-like growth factor binding // inferred from electronic annotation /// 0008201 // heparin binding // inferred from electronic annotation /// 0019838 // growth factor binding // inferred from electronic annotation /// 0050840 // extracellula…	Hypertrophy_model // GenMAPP	"IPR000867 // Insulin-like growth factor-binding protein, IGFBP // 2.5E-15 /// IPR000884 // Thrombospondin, type 1 repeat // 2.6E-12 /// IPR001007 // von Willebrand factor, type C // 1.3E-13 /// IPR006208 // Glycoprotein hormone subunit beta, cystine knot // 5.4E-20"	This probe set was annotated using the Matching Probes based pipeline to a Entrez Gene identifier using 14 transcripts. // false // Matching Probes // A	"AF003114(11),AF003594(11),AF031385(11),AK096420(11),AK295430(10),BC001271(11),BC009199(11),BC016952(11),CR536519(9),ENST00000451137(11),NM_001554(11),U62015(11),uc001dle.3,uc021opf.1"	"AF003114 // Homo sapiens CYR61 mRNA, complete cds. // gb // 11 // --- /// AF003594 // Homo sapiens growth-factor inducible immediate early gene product CYR61 mRNA, complete cds. // gb // 11 // --- /// AF031385 // Homo sapiens Cyr61 protein (CYR61) mRNA, complete cds. // gb // 11 // --- /// AK096420 // Homo sapiens cDNA FLJ39101 fis, clone NTONG2002807, highly similar to CYR61 PROTEIN PRECURSOR. …	GENSCAN00000040668 // ensembl // 7 // Cross Hyb Matching Probes	GO:0008201(heparin binding);GO:0005178(integrin binding);GO:0050840(extracellular matrix binding);GO:0005520(insulin-like growth factor binding);	"GO:0043065(positive regulation of apoptotic process);GO:2000304(positive regulation of ceramide biosynthetic process);GO:0060710(chorio-allantoic fusion);GO:0045669(positive regulation of osteoblast differentiation);GO:0001558(regulation of cell growth);GO:0010518(positive regulation of phospholipase activity);GO:0030513(positive regulation of BMP signaling pathway);GO:0043280(positive regulatio…	GO:0005576(extracellular region);	K06829
204677_at	3.39954	0	2.3173		204677_at	107.221	67.7504	83.5547	31.6834	39.1814	39.2921	204677_at	Human Genome U133 Plus 2.0 Array	Homo sapiens	6-Oct-14	Exemplar sequence	GenBank	g4502726	"gb:NM_001795.1 /DB_XREF=gi:4502726 /GEN=CDH5 /FEA=FLmRNA /CNT=70 /TID=Hs.76206.0 /TIER=FL+Stack /STK=26 /UG=Hs.76206 /LL=1003 /DEF=Homo sapiens cadherin 5, type 2, VE-cadherin (vascular epithelium) (CDH5), mRNA. /PROD=cadherin 5, type 2, VE-cadherin (vascularepithelium) /FL=gb:AB035304.1 gb:NM_001795.1 gb:U84722.1"	NM_001795	Hs.76206	Hs.76206	February 2009 (Genome Reference Consortium GRCh37)	chr16:66413220-66438688 (+) // 98.38 // q21	"cadherin 5, type 2 (vascular endothelium)"	CDH5	chr16q22.1	full length	ENSG00000179776 /// OTTHUMG00000137495	1003	P33151 /// B4DTP0 /// B4DTR2 /// B4DU18 /// H3BPG1 /// H3BQ82 /// H3BR11 /// H3BR64 /// I3L1J2 /// Q4VAI4 /// Q59EA3	---	601120	NP_001786	NM_001114117 /// NM_001795	---	0001955 // blood vessel maturation // inferred from electronic annotation /// 0007155 // cell adhesion // inferred from electronic annotation /// 0007156 // homophilic cell adhesion // inferred from electronic annotation /// 0008285 // negative regulation of cell proliferation // inferred from electronic annotation /// 0034329 // cell junction assembly // traceable author statement /// 0034332 //…	0005886 // plasma membrane // traceable author statement /// 0005911 // cell-cell junction // inferred from direct assay /// 0005923 // tight junction // inferred from electronic annotation /// 0016020 // membrane // traceable author statement /// 0016021 // integral component of membrane // inferred from electronic annotation /// 0030054 // cell junction // inferred from sequence or structural s…	0005102 // receptor binding // inferred from physical interaction /// 0005509 // calcium ion binding // inferred from electronic annotation /// 0005515 // protein binding // inferred from physical interaction /// 0008013 // beta-catenin binding // inferred from physical interaction /// 0019903 // protein phosphatase binding // inferred from electronic annotation /// 0044325 // ion channel binding…	---	"IPR000233 // Cadherin, cytoplasmic domain // 1.3E-48 /// IPR002126 // Cadherin // 1.6E-15 /// IPR002126 // Cadherin // 5.0E-25 /// IPR002126 // Cadherin // 1.4E-25 /// IPR002126 // Cadherin // 2.3E-19 /// IPR002126 // Cadherin // 6.3E-16"	This probe set was annotated using the Matching Probes based pipeline to a Entrez Gene identifier using 3 transcripts. // false // Matching Probes // A	"ENST00000341529(9),NM_001795(9),uc002eom.4"	"ENST00000341529 // ensembl_havana_transcript:known chromosome:GRCh38:16:66366630:66404786:1 gene:ENSG00000179776 gene_biotype:protein_coding transcript_biotype:protein_coding // ensembl // 9 // --- /// NM_001795 // Homo sapiens cadherin 5, type 2 (vascular endothelium) (CDH5), mRNA. // refseq // 9 // --- /// OTTHUMT00000268767 // cdna:all chromosome:VEGA56:16:66366630:66404786:1 Gene:OTTHUMG0000…	ENST00000614547 // ensembl // 8 // Cross Hyb Matching Probes	GO:0044325(ion channel binding);GO:0008013(beta-catenin binding);GO:0005509(calcium ion binding);GO:0005102(receptor binding);GO:0019903(protein phosphatase binding);	GO:0034329(cell junction assembly);GO:0007156(homophilic cell adhesion);GO:0001955(blood vessel maturation);GO:2000114(regulation of establishment of cell polarity);GO:0008285(negative regulation of cell proliferation);GO:0034332(adherens junction organization);	GO:0005923(tight junction);GO:0005886(plasma membrane);GO:0016021(integral to membrane);	K06533
235563_at	3.33943	0	2.2711		235563_at	210.182	201.555	308.132	110.429	110.412	91.388	235563_at	Human Genome U133 Plus 2.0 Array	Homo sapiens	6-Oct-14	Consensus sequence	GenBank	Hs.256862.0	gb:BG250868 /DB_XREF=gi:12760684 /DB_XREF=602363292F1 /CLONE=IMAGE:4471726 /FEA=EST /CNT=13 /TID=Hs.256862.0 /TIER=ConsEnd /STK=0 /UG=Hs.256862 /UG_TITLE=ESTs	BG250868	Hs.256862	Hs.615200 /// Hs.631733 /// Hs.632997 /// Hs.708935 /// Hs.713322 /// Hs.735417 /// Hs.745132	February 2009 (Genome Reference Consortium GRCh37)	chr12:13066598-13067716 (+) // 74.85 // p13.1	"G protein-coupled receptor, class C, group 5, member A"	GPRC5A	chr12p13-p12.3	est /// full length	ENSG00000013588 /// OTTHUMG00000168710	9052	Q8NFJ5 /// F5GWG3 /// H0YFN2 /// A8K556	---	604138	NP_003970	NM_003979	---	0007165 // signal transduction // traceable author statement /// 0007186 // G-protein coupled receptor signaling pathway // inferred from electronic annotation	0005794 // Golgi apparatus // inferred from direct assay /// 0005886 // plasma membrane // inferred from direct assay /// 0005887 // integral component of plasma membrane // traceable author statement /// 0016020 // membrane // inferred from electronic annotation /// 0016021 // integral component of membrane // inferred from electronic annotation /// 0030659 // cytoplasmic vesicle membrane // inf…	0004871 // signal transducer activity // inferred from electronic annotation /// 0004930 // G-protein coupled receptor activity // inferred from electronic annotation	GPCRDB_Class_C_Metabotropic_glutamate_pheromone // GenMAPP	"IPR017978 // GPCR, family 3, C-terminal // 1.6E-38"	This probe set was annotated using the Matching Probes based pipeline to a Entrez Gene identifier using 1 transcripts. // false // Matching Probes // A	ENST00000014914(11)	"BC042436 // Homo sapiens cDNA clone IMAGE:4471726, partial cds. // gb // 11 // --- /// ENST00000014914 // ensembl_havana_transcript:known chromosome:GRCh38:12:12890782:12917937:1 gene:ENSG00000013588 gene_biotype:protein_coding transcript_biotype:protein_coding // ensembl // 11 // --- /// OTTHUMT00000400682 // cdna:all chromosome:VEGA56:12:12890782:12917937:1 Gene:OTTHUMG00000168710 // vega // 1…	---	---	---	---	K01539
212845_at	4.27741	0	2.264		212845_at	1369.7	1145.39	1521.94	582.644	642.039	550.045	212845_at	Human Genome U133 Plus 2.0 Array	Homo sapiens	6-Oct-14	Consensus sequence	GenBank	Hs.173571.0	"gb:AB028976.1 /DB_XREF=gi:5689442 /GEN=KIAA1053 /FEA=mRNA /CNT=101 /TID=Hs.173571.0 /TIER=Stack /STK=31 /UG=Hs.173571 /LL=23034 /DEF=Homo sapiens mRNA for KIAA1053 protein, partial cds. /PROD=KIAA1053 protein"	AB028976	Hs.173571	Hs.602611 /// Hs.733324 /// Hs.98259	February 2009 (Genome Reference Consortium GRCh37)	chr14:55168860-55260030 (+) // 97.07 // q22.2	sterile alpha motif domain containing 4A	SAMD4A	chr14q22.2	est /// full length	ENSG00000020577 /// OTTHUMG00000170999	23034	Q9UPU9 /// G3V2R1 /// J3QSW1 /// Q8WW19	---	610747	NP_001155048 /// NP_001155049 /// NP_056404	NM_001161576 /// NM_001161577 /// NM_015589	---	0006417 // regulation of translation // inferred from electronic annotation /// 0017148 // negative regulation of translation // inferred from direct assay /// 0045727 // positive regulation of translation // inferred from direct assay	0005737 // cytoplasm // inferred from electronic annotation /// 0030054 // cell junction // inferred from electronic annotation /// 0030425 // dendrite // inferred from electronic annotation /// 0042995 // cell projection // inferred from electronic annotation /// 0043005 // neuron projection // inferred from electronic annotation /// 0045202 // synapse // inferred from electronic annotation	0005515 // protein binding // inferred from electronic annotation /// 0030371 // translation repressor activity // inferred from direct assay /// 0044822 // poly(A) RNA binding // inferred from direct assay	---	"IPR011510 // Sterile alpha motif, type 2 // 6.4E-13 /// IPR011510 // Sterile alpha motif, type 2 // 4.4E-13 /// IPR021129 // Sterile alpha motif, type 1 // 7.7E-16 /// IPR021129 // Sterile alpha motif, type 1 // 2.8E-16"	This probe set was annotated using the Matching Probes based pipeline to a Entrez Gene identifier using 8 transcripts. // false // Matching Probes // A	"BC011489(11),ENST00000251091(11),ENST00000392067(11),NM_001161576(11),NM_001161577(11),NM_015589(11),uc001xbc.3,uc001xbg.2"	"BC011489 // Homo sapiens cDNA clone IMAGE:4152923, partial cds. // gb // 11 // --- /// ENST00000251091 // ensembl_havana_transcript:known chromosome:GRCh38:14:54567612:54793311:1 gene:ENSG00000020577 gene_biotype:protein_coding transcript_biotype:protein_coding // ensembl // 11 // --- /// ENST00000392067 // ensembl:known chromosome:GRCh38:14:54567612:54793315:1 gene:ENSG00000020577 gene_biotype:…	---	GO:0030371(translation repressor activity);	GO:0017148(negative regulation of translation);GO:0045727(positive regulation of translation);	GO:0030054(cell junction);GO:0030425(dendrite);GO:0045202(synapse);GO:0005737(cytoplasm);	---
233367_at	3.83192	0	2.2587		233367_at	251.055	299.872	320.227	145.221	134.186	107.355	233367_at	Human Genome U133 Plus 2.0 Array	Homo sapiens	6-Oct-14	Consensus sequence	GenBank	Hs.306607.0	"gb:AU144883 /DB_XREF=gi:11006404 /DB_XREF=AU144883 /CLONE=HEMBA1003273 /FEA=mRNA /CNT=4 /TID=Hs.306607.0 /TIER=ConsEnd /STK=1 /UG=Hs.306607 /UG_TITLE=Homo sapiens cDNA FLJ11566 fis, clone HEMBA1003273"	AU144883	Hs.306607	Hs.677046	February 2009 (Genome Reference Consortium GRCh37)	chr5:38490717-38492197 (-) // 59.3 // p13.1	---	---	---	---	---	---	---	---	---	---	---	---	---	---	---	---	---	This probe set was annotated using the Matching Probes based pipeline to a UniGene identifier using 1 transcripts. // false // Matching Probes // A	AK021628(11)	"AK021628 // Homo sapiens cDNA FLJ11566 fis, clone HEMBA1003273. // gb // 11 // ---"	---	---	---	---	K03039
228367_at	4.58115	0	2.2552		228367_at	684.912	592.712	763.612	280.498	313.02	307.826	228367_at	Human Genome U133 Plus 2.0 Array	Homo sapiens	6-Oct-14	Consensus sequence	GenBank	Hs.55950.0	"gb:BE551416 /DB_XREF=gi:9793119 /DB_XREF=7b64e10.x1 /CLONE=IMAGE:3233034 /FEA=EST /CNT=29 /TID=Hs.55950.0 /TIER=Stack /STK=20 /UG=Hs.55950 /UG_TITLE=ESTs, Weakly similar to KIAA1330 protein (H.sapiens)"	BE551416	Hs.55950	Hs.628152 /// Hs.712292	February 2009 (Genome Reference Consortium GRCh37)	chr18:56148483-56149348 (-) // 96.21 // q21.31	alpha-kinase 2	ALPK2	chr18q21.31	est /// full length	ENSG00000198796 /// OTTHUMG00000132755	115701	Q86TB3	---	---	NP_443179 /// XP_005266703	NM_052947 /// XM_005266646	---	0006468 // protein phosphorylation // inferred from electronic annotation /// 0016310 // phosphorylation // inferred from electronic annotation	0005634 // nucleus // inferred from direct assay /// 0005730 // nucleolus // inferred from direct assay	"0004674 // protein serine/threonine kinase activity // inferred from electronic annotation /// 0005515 // protein binding // inferred from electronic annotation /// 0005524 // ATP binding // inferred from electronic annotation /// 0016301 // kinase activity // inferred from electronic annotation /// 0016740 // transferase activity // inferred from electronic annotation /// 0016772 // transferase…	---	IPR004166 // MHCK/EF2 kinase // 5.7E-53 /// IPR013098 // Immunoglobulin I-set // 1.7E-16 /// IPR013098 // Immunoglobulin I-set // 1.3E-11	This probe set was annotated using the Matching Probes based pipeline to a Entrez Gene identifier using 6 transcripts. // false // Matching Probes // A	"AL832018(10),AY044450(10),BX647796(10),ENST00000361673(10),NM_052947(10),uc002lhj.4"	"AL832018 // Homo sapiens mRNA; cDNA DKFZp451G074 (from clone DKFZp451G074); complete cds. // gb // 10 // --- /// AY044450 // Homo sapiens heart alpha-kinase (HAK) mRNA, complete cds. // gb // 10 // --- /// BX647796 // Homo sapiens mRNA; cDNA DKFZp686G2187 (from clone DKFZp686G2187). // gb // 10 // --- /// ENST00000361673 // ensembl_havana_transcript:known chromosome:GRCh38:18:58481247:58628957:-…	---	GO:0005524(ATP binding);GO:0004674(protein serine/threonine kinase activity);	GO:0006468(protein phosphorylation);	---	K08868
218627_at	6.30261	0	2.2523		218627_at	3281.01	2957.62	3174.84	1416.86	1368.22	1390.98	218627_at	Human Genome U133 Plus 2.0 Array	Homo sapiens	6-Oct-14	Exemplar sequence	GenBank	g8922957	"gb:NM_018370.1 /DB_XREF=gi:8922957 /GEN=FLJ11259 /FEA=FLmRNA /CNT=71 /TID=Hs.184465.0 /TIER=FL+Stack /STK=31 /UG=Hs.184465 /LL=55332 /DEF=Homo sapiens hypothetical protein FLJ11259 (FLJ11259), mRNA. /PROD=hypothetical protein FLJ11259 /FL=gb:NM_018370.1"	NM_018370	Hs.184465	Hs.525634	February 2009 (Genome Reference Consortium GRCh37)	chr12:102295100-102317389 (+) // 83.39 // q23.2	DNA-damage regulated autophagy modulator 1	DRAM1	chr12q23.2	full length	ENSG00000136048 /// OTTHUMG00000170447	55332	Q8N682 /// B3KT44 /// B7Z4T0 /// H0YHJ0 /// H0YHV0	---	610776	NP_060840 /// XP_005269061 /// XP_005269062	NM_018370 /// XM_005269004 /// XM_005269005	---	0006914 // autophagy // inferred from electronic annotation /// 0006915 // apoptotic process // inferred from electronic annotation /// 0030262 // apoptotic nuclear changes // inferred from direct assay /// 0097194 // execution phase of apoptosis // inferred by curator	0005737 // cytoplasm // inferred from direct assay /// 0005764 // lysosome // inferred from direct assay /// 0005765 // lysosomal membrane // inferred from electronic annotation /// 0016020 // membrane // inferred from electronic annotation /// 0016021 // integral component of membrane // inferred from electronic annotation	---	---	IPR019402 // Frag1/DRAM/Sfk1 // 1.7E-54	This probe set was annotated using the Matching Probes based pipeline to a Entrez Gene identifier using 4 transcripts. // false // Matching Probes // A	"ENST00000258534(11),NM_018370(11),uc001tix.3,uc010svv.2"	"ENST00000258534 // ensembl_havana_transcript:known chromosome:GRCh38:12:101877351:101923623:1 gene:ENSG00000136048 gene_biotype:protein_coding transcript_biotype:protein_coding // ensembl // 11 // --- /// NM_018370 // Homo sapiens DNA-damage regulated autophagy modulator 1 (DRAM1), mRNA. // refseq // 11 // --- /// OTTHUMT00000409195 // cdna:all chromosome:VEGA56:12:101877351:101923623:1 Gene:OTT…	---	---	GO:0006915(apoptotic process);GO:0006914(autophagy);	GO:0005765(lysosomal membrane);GO:0016021(integral to membrane);	---
233109_at	4.04629	0	2.2326		233109_at	82.3328	73.7105	96.4414	33.9246	42.4061	36.5607	233109_at	Human Genome U133 Plus 2.0 Array	Homo sapiens	6-Oct-14	Consensus sequence	GenBank	Hs.296678.0	"gb:AU146651 /DB_XREF=gi:11008172 /DB_XREF=AU146651 /CLONE=HEMBB1001119 /FEA=mRNA /CNT=5 /TID=Hs.296678.0 /TIER=ConsEnd /STK=1 /UG=Hs.296678 /UG_TITLE=Homo sapiens cDNA FLJ11967 fis, clone HEMBB1001119"	AU146651	Hs.296678	Hs.101302	February 2009 (Genome Reference Consortium GRCh37)	chr6:75831591-75833880 (-) // 75.82 // q13	"collagen, type XII, alpha 1"	COL12A1	chr6q12-q13	full length	---	1303	Q99715 /// B9EJB8 /// D6RGG3 /// H0Y4P7 /// H0Y5N9 /// H0Y991 /// Q86TG9	---	120320	NP_004361 /// NP_542376 /// XP_006715397	NM_004370 /// NM_080645 /// XM_006715334	---	0001501 // skeletal system development // traceable author statement /// 0007155 // cell adhesion // inferred from electronic annotation /// 0022617 // extracellular matrix disassembly // traceable author statement /// 0030198 // extracellular matrix organization // traceable author statement /// 0030199 // collagen fibril organization // non-traceable author statement /// 0030574 // collagen cat…	0005576 // extracellular region // traceable author statement /// 0005578 // proteinaceous extracellular matrix // inferred from electronic annotation /// 0005581 // collagen trimer // inferred from electronic annotation /// 0005595 // collagen type XII trimer // non-traceable author statement /// 0005615 // extracellular space // inferred from direct assay /// 0005788 // endoplasmic reticulum lu…	0030020 // extracellular matrix structural constituent conferring tensile strength // non-traceable author statement	---	---	This probe set was annotated using the Matching Probes based pipeline to a UniGene identifier using 1 transcripts. // false // Matching Probes // A	AK022029(11)	"AK022029 // Homo sapiens cDNA FLJ11967 fis, clone HEMBB1001119. // gb // 11 // ---"	---	GO:0030020(extracellular matrix structural constituent conferring tensile strength);	GO:0022617(extracellular matrix disassembly);GO:0001501(skeletal system development);GO:0007155(cell adhesion);GO:0030199(collagen fibril organization);GO:0030574(collagen catabolic process);	GO:0005615(extracellular space);GO:0005788(endoplasmic reticulum lumen);GO:0070062(extracellular vesicular exosome);GO:0005595(collagen type XII);	K08132
217997_at	5.84446	0	2.229		217997_at	154.388	143.055	135.231	65.7562	65.124	62.9793	217997_at	Human Genome U133 Plus 2.0 Array	Homo sapiens	6-Oct-14	Consensus sequence	GenBank	Hs.82101.0	"gb:AI795908 /DB_XREF=gi:5361371 /DB_XREF=wh40a05.x1 /CLONE=IMAGE:2383184 /FEA=FLmRNA /CNT=161 /TID=Hs.82101.0 /TIER=Stack /STK=11 /UG=Hs.82101 /LL=22822 /UG_GENE=PHLDA1 /UG_TITLE=pleckstrin homology-like domain, family A, member 1 /FL=gb:NM_007350.1"	AI795908	Hs.82101	Hs.585591 /// Hs.602085 /// Hs.621948 /// Hs.644898	February 2009 (Genome Reference Consortium GRCh37)	chr12:76420598-76425681 (-) // 82.86 // q21.2	"pleckstrin homology-like domain, family A, member 1"	PHLDA1	chr12q15	est /// full length	ENSG00000139289 /// OTTHUMG00000169783	22822	Q8WV24 /// A2BDE7 /// B4E2D4 /// R4GND3	---	605335	NP_031376	NM_007350	---	0006915 // apoptotic process // inferred from electronic annotation /// 0021879 // forebrain neuron differentiation // inferred from electronic annotation /// 0043065 // positive regulation of apoptotic process // inferred from electronic annotation /// 0045210 // FasL biosynthetic process // inferred from electronic annotation	0005634 // nucleus // inferred from electronic annotation /// 0005634 // nucleus // inferred from direct assay /// 0005730 // nucleolus // inferred from electronic annotation /// 0005737 // cytoplasm // inferred from electronic annotation /// 0005886 // plasma membrane // inferred from direct assay /// 0016020 // membrane // inferred from electronic annotation /// 0030659 // cytoplasmic vesicle m…	0005515 // protein binding // inferred from physical interaction /// 0005543 // phospholipid binding // inferred from electronic annotation	---	---	This probe set was annotated using the Matching Probes based pipeline to a Entrez Gene identifier using 5 transcripts. // false // Matching Probes // A	"BC110820(11),ENST00000266671(11),ENST00000602540(11),NM_007350(11),uc001sxu.3"	"BC110820 // Homo sapiens pleckstrin homology-like domain, family A, member 1, mRNA (cDNA clone MGC:131738 IMAGE:6502812), complete cds. // gb // 11 // --- /// ENST00000266671 // ensembl_havana_transcript:known chromosome:GRCh38:12:76025447:76033932:-1 gene:ENSG00000139289 gene_biotype:protein_coding transcript_biotype:protein_coding // ensembl // 11 // --- /// ENST00000602540 // havana:putative …	---	GO:0005543(phospholipid binding);GO:0005515(protein binding);	GO:0006917(induction of apoptosis);GO:0045210(FasL biosynthetic process);	GO:0030659(cytoplasmic vesicle membrane);GO:0005730(nucleolus);GO:0005886(plasma membrane);	K10371
220295_x_at	2.7481	0	2.2263		220295_x_at	2673.04	2470.47	3731.09	1751.02	1084.68	1175.59	220295_x_at	Human Genome U133 Plus 2.0 Array	Homo sapiens	6-Oct-14	Exemplar sequence	GenBank	g8923327	"gb:NM_017779.1 /DB_XREF=gi:8923327 /GEN=FLJ20354 /FEA=FLmRNA /CNT=8 /TID=Hs.133260.0 /TIER=FL /STK=0 /UG=Hs.133260 /LL=55635 /DEF=Homo sapiens hypothetical protein FLJ20354 (FLJ20354), mRNA. /PROD=hypothetical protein FLJ20354 /FL=gb:NM_017779.1"	NM_017779	Hs.133260	Hs.445098 /// Hs.641921	February 2009 (Genome Reference Consortium GRCh37)	chr1:68943480-68962765 (-) // 98.66 // p31.2	DEP domain containing 1	DEPDC1	chr1p31.2	est /// full length	ENSG00000024526 /// ENSG00000259358 /// OTTHUMG00000009212 /// OTTHUMG00000172235	55635	Q5TB30 /// B7Z5R5 /// E9PL61 /// H0YES2 /// Q69YG3 /// Q9NXA5	---	612002	NP_001107592 /// NP_060249	NM_001114120 /// NM_017779	---	"0006351 // transcription, DNA-templated // inferred from electronic annotation /// 0006355 // regulation of transcription, DNA-templated // inferred from electronic annotation /// 0007165 // signal transduction // inferred from electronic annotation /// 0035556 // intracellular signal transduction // inferred from electronic annotation /// 0043547 // positive regulation of GTPase activity // inf…	0005622 // intracellular // inferred from electronic annotation /// 0005634 // nucleus // inferred from direct assay /// 0017053 // transcriptional repressor complex // inferred from direct assay	0005096 // GTPase activator activity // inferred from electronic annotation /// 0005515 // protein binding // inferred from physical interaction	---	IPR000198 // Rho GTPase-activating protein domain // 6.2E-13 /// IPR000591 // DEP domain // 1.7E-19 /// IPR000591 // DEP domain // 9.5E-20	This probe set was annotated using the Genome Target Overlap based pipeline to a Entrez Gene identifier using 14 transcripts. // false // Genome Target Overlap // B	"AB281187,AB281274,AK299324,AL834208,BC065304,ENST00000370966,ENST00000456315,ENST00000489862,ENST00000525124,NM_001114120,NM_017779,uc001dek.4,uc001del.4,uc001dem.4"	"AB281187 // Homo sapiens DEPDC1-V1 mRNA for DEP domain containing 1 isoform 1, complete cds. // gb // --- // chr1:68939836-68962760(-) /// AB281274 // Homo sapiens DEPDC1-V2 mRNA for DEPDC1 isoform 2, complete cds. // gb // --- // chr1:68939836-68962760(-) /// AK299324 // Homo sapiens cDNA FLJ61652 complete cds, highly similar to Mus musculus DEP domain containing 1a (Depdc1a), mRNA. // gb // --…	uc001dej.4 // ucsc_genes // 7 // Cross Hyb Matching Probes /// AK022792 // gb // 7 // Cross Hyb Matching Probes /// GENSCAN00000037846 // ensembl // 8 // Cross Hyb Matching Probes /// ENST00000488146 // ensembl // 7 // Cross Hyb Matching Probes /// OTTHUMT00000025517 // vega // 7 // Cross Hyb Matching Probes /// NONHSAT003823 // noncode // 7 // Cross Hyb Matching Probes	GO:0005515(protein binding);GO:0005096(GTPase activator activity);	"GO:0035556(intracellular signal transduction);GO:0045892(negative regulation of transcription, DNA-dependent);"	GO:0017053(transcriptional repressor complex);	---
212724_at	5.12881	0	2.2		212724_at	3668.05	3210.81	3493.67	1443.55	1645.35	1626.91	212724_at	Human Genome U133 Plus 2.0 Array	Homo sapiens	6-Oct-14	Consensus sequence	GenBank	Hs.6838.0	"gb:BG054844 /DB_XREF=gi:12511973 /DB_XREF=nac90f11.x1 /CLONE=IMAGE:3441573 /FEA=FLmRNA /CNT=126 /TID=Hs.6838.0 /TIER=Stack /STK=50 /UG=Hs.6838 /LL=390 /UG_GENE=ARHE /UG_TITLE=ras homolog gene family, member E /FL=gb:NM_005168.1"	BG054844	Hs.6838	Hs.6838 /// Hs.731629	February 2009 (Genome Reference Consortium GRCh37)	chr2:151324711-151344168 (-) // 97.13 // q23.3	Rho family GTPase 3	RND3	chr2q23.3	est /// full length	ENSG00000115963 /// OTTHUMG00000131859	390	P61587 /// B2R838 /// B4DNQ0 /// B4DSG7 /// E9PFH1 /// Q53RZ3 /// Q6FGN7 /// Q6FGR9 /// Q4ZFY0	---	602924	NP_001241667 /// NP_005159	NM_001254738 /// NM_005168	---	0006184 // GTP catabolic process // traceable author statement /// 0007155 // cell adhesion // traceable author statement /// 0007165 // signal transduction // inferred from electronic annotation /// 0007264 // small GTPase mediated signal transduction // inferred from electronic annotation /// 0015031 // protein transport // inferred from electronic annotation /// 0030036 // actin cytoskeleton o…	0000139 // Golgi membrane // inferred from electronic annotation /// 0005622 // intracellular // inferred from electronic annotation /// 0005794 // Golgi apparatus // inferred from electronic annotation /// 0016020 // membrane // inferred from electronic annotation /// 0070062 // extracellular vesicular exosome // inferred from direct assay	0000166 // nucleotide binding // inferred from electronic annotation /// 0003924 // GTPase activity // traceable author statement /// 0005515 // protein binding // inferred from physical interaction /// 0005525 // GTP binding // inferred from electronic annotation	---	"IPR001806 // Small GTPase superfamily // 1.1E-47 /// IPR001806 // Small GTPase superfamily // 1.2E-11 /// IPR006689 // Small GTPase superfamily, ARF/SAR type // 1.2E-10 /// IPR013684 // Mitochondrial Rho-like // 3.4E-20"	This probe set was annotated using the Matching Probes based pipeline to a Entrez Gene identifier using 8 transcripts. // false // Matching Probes // A	"BC012513(11),ENST00000263895(11),ENST00000375734(11),ENST00000409557(11),NM_001254738(11),NM_005168(11),uc002txe.3,uc002txg.3"	"BC012513 // Homo sapiens Rho family GTPase 3, mRNA (cDNA clone MGC:21328 IMAGE:4453777), complete cds. // gb // 11 // --- /// ENST00000263895 // ensembl_havana_transcript:known chromosome:GRCh38:2:150468195:150487694:-1 gene:ENSG00000115963 gene_biotype:protein_coding transcript_biotype:protein_coding // ensembl // 11 // --- /// ENST00000375734 // ensembl_havana_transcript:known chromosome:GRCh3…	---	GO:0005525(GTP binding);	GO:0007264(small GTPase mediated signal transduction);	GO:0005622(intracellular);GO:0016020(membrane);	K07859
202149_at	4.75634	0	2.1775		202149_at	3141.31	2709.94	2859.18	1205.07	1429.85	1368.1	202149_at	Human Genome U133 Plus 2.0 Array	Homo sapiens	6-Oct-14	Consensus sequence	GenBank	Hs.80261.0	"gb:AL136139 /DB_XREF=gi:8217463 /FEA=FLmRNA /CNT=161 /TID=Hs.80261.0 /TIER=Stack /STK=41 /UG=Hs.80261 /LL=10543 /UG_GENE=HEF1 /UG_TITLE=enhancer of filamentation 1 (cas-like docking; Crk-associated substrate related) /DEF=Human DNA sequence from clone RP4-761I2 on chromosome 6 Contains 3 part of the gene for enhancer of filamentation (HEF1), ESTs, STSs and CpG islands /FL=gb:U64317.1 gb:NM_00640…	AL136139	Hs.80261	Hs.37982 /// Hs.673866 /// Hs.716011 /// Hs.737232	February 2009 (Genome Reference Consortium GRCh37)	chr6:11183538-11232901 (-) // 97.96 // p24.2	"neural precursor cell expressed, developmentally down-regulated 9"	NEDD9	chr6p25-p24	est /// full length	ENSG00000111859 /// OTTHUMG00000014255	4739	Q14511 /// D6RBQ2 /// D6RDV1 /// D6REP7 /// D6RGD7	---	602265	NP_001135865 /// NP_001257962 /// NP_006394 /// NP_892011	NM_001142393 /// NM_001271033 /// NM_006403 /// NM_182966 /// NR_073131	---	0007010 // cytoskeleton organization // non-traceable author statement /// 0007049 // cell cycle // inferred from electronic annotation /// 0007067 // mitotic nuclear division // inferred from electronic annotation /// 0007155 // cell adhesion // inferred from electronic annotation /// 0007165 // signal transduction // traceable author statement /// 0007229 // integrin-mediated signaling pathway …	0000922 // spindle pole // inferred from electronic annotation /// 0005634 // nucleus // inferred from electronic annotation /// 0005737 // cytoplasm // traceable author statement /// 0005794 // Golgi apparatus // inferred from electronic annotation /// 0005819 // spindle // traceable author statement /// 0005856 // cytoskeleton // inferred from electronic annotation /// 0005925 // focal adhesion…	0005515 // protein binding // inferred from physical interaction	---	"IPR001452 // SH3 domain // 2.8E-14 /// IPR011511 // Variant SH3 domain // 8.5E-14 /// IPR014928 // Serine rich protein interaction // 8.2E-70 /// IPR021901 // CAS family, DUF3513 // 4.6E-100"	This probe set was annotated using the Matching Probes based pipeline to a Entrez Gene identifier using 11 transcripts. // false // Matching Probes // A	"AJ420493(11),BC040207(11),ENST00000379446(11),ENST00000448183(11),NM_001142393(11),NM_001271033(11),NM_006403(11),NR_073131(11),uc003mzv.2,uc003mzw.3,uc010joz.2"	"AJ420493 // Homo sapiens mRNA full length insert cDNA clone EUROIMAGE 1681585. // gb // 11 // --- /// BC040207 // Homo sapiens neural precursor cell expressed, developmentally down-regulated 9, mRNA (cDNA clone MGC:41852 IMAGE:4820745), complete cds. // gb // 11 // --- /// ENST00000379446 // ensembl_havana_transcript:known chromosome:GRCh38:6:11183298:11232682:-1 gene:ENSG00000111859 gene_biotyp…	---	GO:0005515(protein binding);	GO:0040008(regulation of growth);GO:0051017(actin filament bundle assembly);GO:0007229(integrin-mediated signaling pathway);GO:0051301(cell division);GO:0007155(cell adhesion);GO:0007067(mitosis);	GO:0000922(spindle pole);GO:0005938(cell cortex);GO:0005925(focal adhesion);GO:0030027(lamellipodium);GO:0005794(Golgi apparatus);GO:0005634(nucleus);	K05726
203243_s_at	3.32017	0	2.1729		203243_s_at	1104.27	1120.63	1662.51	556.221	585.718	615.511	203243_s_at	Human Genome U133 Plus 2.0 Array	Homo sapiens	6-Oct-14	Exemplar sequence	GenBank	g5453713	"gb:NM_006457.1 /DB_XREF=gi:5453713 /GEN=LIM /FEA=FLmRNA /CNT=116 /TID=Hs.154103.0 /TIER=FL+Stack /STK=9 /UG=Hs.154103 /LL=10611 /DEF=Homo sapiens LIM protein (similar to rat protein kinase C-binding enigma) (LIM), mRNA. /PROD=LIM protein (similar to rat protein kinaseC-binding enigma) /FL=gb:NM_006457.1 gb:AF061258.1"	NM_006457	Hs.154103	Hs.480311	February 2009 (Genome Reference Consortium GRCh37)	chr4:95373108-95586632 (+) // 80.99 // q22.3	PDZ and LIM domain 5	PDLIM5	chr4q22	full length	ENSG00000163110 /// OTTHUMG00000130973	10611	Q96HC4 /// B7Z481 /// B7Z8X5 /// Q59FC9 /// Q4W5K9 /// F5H7Y0	---	605904	NP_001011513 /// NP_001011515 /// NP_001011516 /// NP_001243354 /// NP_001243355 /// NP_001243356 /// NP_001243357 /// NP_001243358 /// NP_006448 /// XP_005262750 /// XP_005262752 /// XP_005262753 /// XP_005262755 /// XP_006714129 /// XP_006714130 /// XP_006714131 /// XP_006714132 /// XP_006714133	NM_001011513 /// NM_001011515 /// NM_001011516 /// NM_001256425 /// NM_001256426 /// NM_001256427 /// NM_001256428 /// NM_001256429 /// NM_006457 /// NR_046186 /// XM_005262693 /// XM_005262695 /// XM_005262696 /// XM_005262698 /// XM_006714066 /// XM_006714067 /// XM_006714068 /// XM_006714069 /// XM_006714070	---	0051963 // regulation of synapse assembly // inferred from sequence or structural similarity /// 0061001 // regulation of dendritic spine morphogenesis // inferred from sequence or structural similarity	0005737 // cytoplasm // inferred from electronic annotation /// 0005737 // cytoplasm // inferred from direct assay /// 0005829 // cytosol // inferred from sequence or structural similarity /// 0005886 // plasma membrane // inferred from electronic annotation /// 0014069 // postsynaptic density // inferred from sequence or structural similarity /// 0015629 // actin cytoskeleton // inferred from di…	0003779 // actin binding // inferred from sequence or structural similarity /// 0005080 // protein kinase C binding // inferred from sequence or structural similarity /// 0005515 // protein binding // inferred from electronic annotation /// 0008270 // zinc ion binding // inferred from electronic annotation /// 0042805 // actinin binding // inferred from sequence or structural similarity /// 00468…	---	"IPR001478 // PDZ domain // 4.1E-18 /// IPR001478 // PDZ domain // 4.3E-18 /// IPR001478 // PDZ domain // 3.0E-18 /// IPR001781 // Zinc finger, LIM-type // 3.5E-15 /// IPR001781 // Zinc finger, LIM-type // 2.7E-18 /// IPR001781 // Zinc finger, LIM-type // 7.7E-16 /// IPR001781 // Zinc finger, LIM-type // 3.7E-15 /// IPR001781 // Zinc finger, LIM-type // 2.9E-18 /// IPR001781 // Zinc finger, LIM-t…	This probe set was annotated using the Matching Probes based pipeline to a Entrez Gene identifier using 13 transcripts. // false // Matching Probes // A	"AB209531(11),AF061258(11),BC008741(10),ENST00000317968(10),ENST00000380176(10),ENST00000437932(10),ENST00000514743(10),ENST00000542407(10),NM_001011513(10),NM_001256425(10),NM_001256426(10),NM_001256428(10),NM_006457(10)"	"AB209531 // Homo sapiens mRNA for Enigma homolog protein. // gb // 11 // --- /// AF061258 // Homo sapiens LIM protein mRNA, complete cds. // gb // 11 // --- /// BC008741 // Homo sapiens PDZ and LIM domain 5, mRNA (cDNA clone MGC:2010 IMAGE:3345715), complete cds. // gb // 10 // --- /// ENST00000317968 // ensembl_havana_transcript:known chromosome:GRCh38:4:94451902:94668223:1 gene:ENSG00000163110…	---	GO:0005080(protein kinase C binding);GO:0047485(protein N-terminus binding);GO:0008270(zinc ion binding);GO:0003779(actin binding);GO:0042805(actinin binding);	GO:0061001(regulation of dendritic spine morphogenesis);GO:0051963(regulation of synapse assembly);	GO:0005829(cytosol);GO:0030018(Z disc);GO:0014069(postsynaptic density);GO:0016020(membrane);	K05760
216697_at	4.47017	0	2.1579		216697_at	94.1764	79.2581	90.3129	44.8076	37.0766	40.3807	216697_at	Human Genome U133 Plus 2.0 Array	Homo sapiens	6-Oct-14	Consensus sequence	GenBank	Hs.306491.0	gb:AL161955.1 /DB_XREF=gi:7328007 /FEA=mRNA /CNT=1 /TID=Hs.306491.0 /TIER=ConsEnd /STK=0 /UG=Hs.306491 /UG_TITLE=Homo sapiens mRNA; cDNA DKFZp434H0229 (from clone DKFZp434H0229) /DEF=Homo sapiens mRNA; cDNA DKFZp434H0229 (from clone DKFZp434H0229).	AL161955	Hs.306491	Hs.130031	February 2009 (Genome Reference Consortium GRCh37)	chr5:14497084-14500158 (+) // 87.48 // p15.2	trio Rho guanine nucleotide exchange factor	TRIO	chr5p15.2	full length	---	7204	O75962 /// B4E3M5 /// E7EPJ7 /// E7EWP2 /// F5H228 /// Q7Z2K2	EC:2.7.11.1	601893	NP_009049 /// XP_006714558	NM_007118 /// XM_006714495 /// XR_241714	---	0006468 // protein phosphorylation // inferred from electronic annotation /// 0007185 // transmembrane receptor protein tyrosine phosphatase signaling pathway // traceable author statement /// 0007264 // small GTPase mediated signal transduction // traceable author statement /// 0007411 // axon guidance // traceable author statement /// 0016310 // phosphorylation // inferred from electronic annot…	0005737 // cytoplasm // inferred from electronic annotation /// 0005829 // cytosol // traceable author statement	"0000166 // nucleotide binding // inferred from electronic annotation /// 0004672 // protein kinase activity // inferred from electronic annotation /// 0004674 // protein serine/threonine kinase activity // inferred from electronic annotation /// 0005085 // guanyl-nucleotide exchange factor activity // traceable author statement /// 0005089 // Rho guanyl-nucleotide exchange factor activity // inf…	---	---	This probe set was annotated using the Matching Probes based pipeline to a UniGene identifier using 1 transcripts. // false // Matching Probes // A	AL161955(11)	AL161955 // Homo sapiens mRNA; cDNA DKFZp434H0229 (from clone DKFZp434H0229). // gb // 11 // ---	---	GO:0005089(Rho guanyl-nucleotide exchange factor activity);GO:0004674(protein serine/threonine kinase activity);GO:0005543(phospholipid binding);GO:0005524(ATP binding);GO:0005515(protein binding);	GO:0007411(axon guidance);GO:0048011(neurotrophin TRK receptor signaling pathway);GO:0006468(protein phosphorylation);GO:0035023(regulation of Rho protein signal transduction);GO:0097190(apoptotic signaling pathway);GO:0007185(transmembrane receptor protein tyrosine phosphatase signaling pathway);	GO:0005829(cytosol);	K08810
221541_at	3.52727	0	2.1567		221541_at	243.505	180.202	234.95	89.3739	115.894	99.2218	221541_at	Human Genome U133 Plus 2.0 Array	Homo sapiens	6-Oct-14	Exemplar sequence	GenBank	g12053226	gb:AL136861.1 /DB_XREF=gi:12053226 /GEN=DKFZp434B044 /FEA=FLmRNA /CNT=111 /TID=Hs.262958.0 /TIER=FL+Stack /STK=45 /UG=Hs.262958 /DEF=Homo sapiens mRNA; cDNA DKFZp434B044 (from clone DKFZp434B044); complete cds. /PROD=hypothetical protein /FL=gb:AL136861.1	AL136861	Hs.262958	Hs.513779 /// Hs.617091	February 2009 (Genome Reference Consortium GRCh37)	chr16:84853611-84943113 (+) // 92.22 // q24.1	cysteine-rich secretory protein LCCL domain containing 2	CRISPLD2	chr16q24.1	est /// full length	ENSG00000103196 /// OTTHUMG00000137644	83716	Q9H0B8 /// B4E1L1 /// H3BS62 /// H3BSZ9 /// H3BTI0 /// H3BTP0 /// J3QKP2	---	612434	NP_113664 /// XP_005256247	NM_031476 /// XM_005256190	---	0030198 // extracellular matrix organization // inferred from electronic annotation /// 0030324 // lung development // inferred from electronic annotation /// 0060325 // face morphogenesis // inferred from mutant phenotype	0005576 // extracellular region // inferred from electronic annotation /// 0030133 // transport vesicle // inferred from direct assay /// 0031012 // extracellular matrix // inferred from electronic annotation	0005539 // glycosaminoglycan binding // inferred from electronic annotation /// 0008201 // heparin binding // inferred from electronic annotation	---	IPR004043 // LCCL domain // 4.1E-27 /// IPR004043 // LCCL domain // 1.9E-30 /// IPR014044 // CAP domain // 2.3E-25	This probe set was annotated using the Matching Probes based pipeline to a Entrez Gene identifier using 3 transcripts. // false // Matching Probes // A	"ENST00000262424(11),NM_031476(11),uc010voh.1"	"ENST00000262424 // ensembl_havana_transcript:known chromosome:GRCh38:16:84819984:84909510:1 gene:ENSG00000103196 gene_biotype:protein_coding transcript_biotype:protein_coding // ensembl // 11 // --- /// NM_031476 // Homo sapiens cysteine-rich secretory protein LCCL domain containing 2 (CRISPLD2), mRNA. // refseq // 11 // --- /// OTTHUMT00000269086 // cdna:all chromosome:VEGA56:16:84819984:849095…	---	GO:0008201(heparin binding);	GO:0030198(extracellular matrix organization);	GO:0005576(extracellular region);GO:0031012(extracellular matrix);GO:0030133(transport vesicle);	K13449
203108_at	3.86649	0	2.1496		203108_at	4605.05	3852.69	5469.89	2126.44	2161.64	2125.55	203108_at	Human Genome U133 Plus 2.0 Array	Homo sapiens	6-Oct-14	Exemplar sequence	GenBank	g12056470	"gb:NM_003979.2 /DB_XREF=gi:12056470 /GEN=RAI3 /FEA=FLmRNA /CNT=153 /TID=Hs.194691.0 /TIER=FL+Stack /STK=35 /UG=Hs.194691 /LL=9052 /DEF=Homo sapiens retinoic acid induced 3 (RAI3), mRNA. /PROD=retinoic acid induced 3 /FL=gb:BC003665.1 gb:AF095448.1 gb:NM_003979.2"	NM_003979	Hs.194691	Hs.615200 /// Hs.631733 /// Hs.632997 /// Hs.708935 /// Hs.713322 /// Hs.735417 /// Hs.745132	February 2009 (Genome Reference Consortium GRCh37)	chr12:13044352-13066588 (+) // 90.27 // p13.1	"G protein-coupled receptor, class C, group 5, member A"	GPRC5A	chr12p13-p12.3	est /// full length	ENSG00000013588 /// OTTHUMG00000168710	9052	Q8NFJ5 /// A8K556 /// F5GWG3 /// H0YFN2	---	604138	NP_003970	NM_003979	---	0007165 // signal transduction // traceable author statement /// 0007186 // G-protein coupled receptor signaling pathway // inferred from electronic annotation	0005794 // Golgi apparatus // inferred from direct assay /// 0005886 // plasma membrane // inferred from direct assay /// 0005887 // integral component of plasma membrane // traceable author statement /// 0016020 // membrane // inferred from electronic annotation /// 0016021 // integral component of membrane // inferred from electronic annotation /// 0030659 // cytoplasmic vesicle membrane // inf…	0004871 // signal transducer activity // inferred from electronic annotation /// 0004930 // G-protein coupled receptor activity // inferred from electronic annotation	GPCRDB_Class_C_Metabotropic_glutamate_pheromone // GenMAPP	"IPR017978 // GPCR, family 3, C-terminal // 1.6E-38"	This probe set was annotated using the Matching Probes based pipeline to a Entrez Gene identifier using 7 transcripts. // false // Matching Probes // A	"AF095448(11),AF506289(11),AK122672(11),BC003665(11),ENST00000014914(11),NM_003979(11),uc001rba.3"	"AF095448 // Homo sapiens putative G protein-coupled receptor (RAIG1) mRNA, complete cds. // gb // 11 // --- /// AF506289 // Homo sapiens orphan G protein-coupling receptor PEIG-1 mRNA, complete cds. // gb // 11 // --- /// AK122672 // Homo sapiens cDNA FLJ16117 fis, clone ASTRO2003632, highly similar to Retinoic acid-induced protein 3 (G-proteincoupled receptor family C group 5 member A). // gb /…	---	GO:0004930(G-protein coupled receptor activity);	GO:0007186(G-protein coupled receptor signaling pathway);	GO:0005887(integral to plasma membrane);GO:0005794(Golgi apparatus);GO:0030659(cytoplasmic vesicle membrane);	K08468
217996_at	4.21372	0	2.1486		217996_at	497.429	437.608	391.132	185.866	217.434	212.4	217996_at	Human Genome U133 Plus 2.0 Array	Homo sapiens	6-Oct-14	Consensus sequence	GenBank	Hs.82101.0	"gb:AA576961 /DB_XREF=gi:2354435 /DB_XREF=nm82d08.s1 /CLONE=IMAGE:1074735 /FEA=FLmRNA /CNT=161 /TID=Hs.82101.0 /TIER=Stack /STK=17 /UG=Hs.82101 /LL=22822 /UG_GENE=PHLDA1 /UG_TITLE=pleckstrin homology-like domain, family A, member 1 /FL=gb:NM_007350.1"	AA576961	Hs.82101	Hs.585591 /// Hs.602085 /// Hs.621948 /// Hs.644898	February 2009 (Genome Reference Consortium GRCh37)	chr12:76420598-76425681 (-) // 82.86 // q21.2	"pleckstrin homology-like domain, family A, member 1"	PHLDA1	chr12q15	est /// full length	ENSG00000139289 /// OTTHUMG00000169783	22822	Q8WV24 /// A2BDE7 /// B4E2D4 /// R4GND3	---	605335	NP_031376	NM_007350	---	0006915 // apoptotic process // inferred from electronic annotation /// 0021879 // forebrain neuron differentiation // inferred from electronic annotation /// 0043065 // positive regulation of apoptotic process // inferred from electronic annotation /// 0045210 // FasL biosynthetic process // inferred from electronic annotation	0005634 // nucleus // inferred from electronic annotation /// 0005634 // nucleus // inferred from direct assay /// 0005730 // nucleolus // inferred from electronic annotation /// 0005737 // cytoplasm // inferred from electronic annotation /// 0005886 // plasma membrane // inferred from direct assay /// 0016020 // membrane // inferred from electronic annotation /// 0030659 // cytoplasmic vesicle m…	0005515 // protein binding // inferred from physical interaction /// 0005543 // phospholipid binding // inferred from electronic annotation	---	---	This probe set was annotated using the Matching Probes based pipeline to a Entrez Gene identifier using 7 transcripts. // false // Matching Probes // A	"AK304224(9),BC018929(11),BC110820(11),ENST00000266671(11),ENST00000602540(11),NM_007350(11),uc001sxu.3"	"AK304224 // Homo sapiens cDNA FLJ61065 complete cds, highly similar to Pleckstrin homology-like domain family A member 1. // gb // 9 // --- /// BC018929 // Homo sapiens pleckstrin homology-like domain, family A, member 1, mRNA (cDNA clone MGC:14398 IMAGE:4301251), complete cds. // gb // 11 // --- /// BC110820 // Homo sapiens pleckstrin homology-like domain, family A, member 1, mRNA (cDNA clone M…	BC126425 // gb // 6 // Cross Hyb Matching Probes	GO:0005543(phospholipid binding);GO:0005515(protein binding);	GO:0006917(induction of apoptosis);GO:0045210(FasL biosynthetic process);	GO:0030659(cytoplasmic vesicle membrane);GO:0005730(nucleolus);GO:0005886(plasma membrane);	K10371
240038_at	4.99521	0	2.1252		240038_at	1013.02	888.898	1023.5	485.854	447.536	441.591	240038_at	Human Genome U133 Plus 2.0 Array	Homo sapiens	6-Oct-14	Consensus sequence	GenBank	Hs.192221.0	gb:AW057518 /DB_XREF=gi:5933157 /DB_XREF=wy60b03.x1 /CLONE=IMAGE:2552909 /FEA=EST /CNT=4 /TID=Hs.192221.0 /TIER=ConsEnd /STK=4 /UG=Hs.192221 /UG_TITLE=ESTs	AW057518	Hs.192221	Hs.608694	February 2009 (Genome Reference Consortium GRCh37)	chr5:95241464-95241927 (-) // 100.0 // q15	---	---	---	est	---	---	---	---	---	---	---	---	---	---	---	---	---	This probe set was annotated using the Accession mapped clusters based pipeline to a UniGene identifier using 1 transcripts. // false // Accession mapped clusters // E	AW057518	AW057518 // /DB_XREF=wy60b03.x1 /CLONE=IMAGE:2552909 // gb // --- // ---	---	---	---	---	---
224336_s_at	4.2764	0	2.1185		224336_s_at	600.566	563.762	645.392	272.402	325.189	259.459	224336_s_at	Human Genome U133 Plus 2.0 Array	Homo sapiens	6-Oct-14	Exemplar sequence	GenBank	g13548676	"gb:AB052156.1 /DB_XREF=gi:13548676 /GEN=MKP-7 /FEA=FLmRNA /CNT=1 /TID=HsAffx.900307.336 /TIER=FL /STK=0 /DEF=Homo sapiens MKP-7 mRNA for MAPK phosphatase-7, complete cds. /PROD=MAPK phosphatase-7 /FL=gb:AB052156.1"	AB052156	Hs.900307	Hs.536535	February 2009 (Genome Reference Consortium GRCh37)	chr12:12628830-12715245 (-) // 98.44 // p13.2	dual specificity phosphatase 16	DUSP16	chr12p13	full length	ENSG00000111266 /// OTTHUMG00000168582	80824	Q9BY84 /// F5H5X4 /// Q32MA0 /// Q8IVT8 /// Q8N5T1 /// Q96N49 /// Q96QS2	EC:3.1.3.16 /// EC:3.1.3.48	607175	NP_085143 /// XP_005253545 /// XP_006719218	NM_030640 /// XM_005253488 /// XM_006719155	---	"0000188 // inactivation of MAPK activity // traceable author statement /// 0006470 // protein dephosphorylation // not recorded /// 0016311 // dephosphorylation // traceable author statement /// 0035335 // peptidyl-tyrosine dephosphorylation // inferred from electronic annotation /// 0043409 // negative regulation of MAPK cascade // inferred from electronic annotation /// 0045204 // MAPK export …	0005634 // nucleus // not recorded /// 0005634 // nucleus // inferred from direct assay /// 0005634 // nucleus // traceable author statement /// 0005730 // nucleolus // inferred from direct assay /// 0005737 // cytoplasm // not recorded /// 0005737 // cytoplasm // traceable author statement /// 0016023 // cytoplasmic membrane-bounded vesicle // inferred from electronic annotation /// 0031410 // c…	0004721 // phosphoprotein phosphatase activity // traceable author statement /// 0004725 // protein tyrosine phosphatase activity // inferred from electronic annotation /// 0005515 // protein binding // inferred from electronic annotation /// 0008138 // protein tyrosine/serine/threonine phosphatase activity // not recorded /// 0016787 // hydrolase activity // inferred from electronic annotation /…	---	"IPR000340 // Dual specificity phosphatase, catalytic domain // 1.5E-46 /// IPR001763 // Rhodanese-like domain // 6.9E-18 /// IPR001763 // Rhodanese-like domain // 1.0E-16"	This probe set was annotated using the Matching Probes based pipeline to a Entrez Gene identifier using 9 transcripts. // false // Matching Probes // A	"AB052156(11),AF506796(11),BC042101(11),ENST00000228862(11),ENST00000298573(11),NM_030640(11),uc001ran.2,uc001rao.2,XM_005253488(11)"	"AB052156 // Homo sapiens MKP-7 mRNA for MAPK phosphatase-7, complete cds. // gb // 11 // --- /// AF506796 // Homo sapiens dual specificity phosphatase 16 (DUSP16) mRNA, complete cds. // gb // 11 // --- /// BC042101 // Homo sapiens dual specificity phosphatase 16, mRNA (cDNA clone MGC:50665 IMAGE:4400399), complete cds. // gb // 11 // --- /// ENST00000228862 // ensembl:known chromosome:GRCh38:12:…	BC109234 // gb // 4 // Cross Hyb Matching Probes /// BC109235 // gb // 4 // Cross Hyb Matching Probes	GO:0017017(MAP kinase tyrosine/serine/threonine phosphatase activity);	"GO:0035335(peptidyl-tyrosine dephosphorylation);GO:0045209(MAPK phosphatase export from nucleus, leptomycin B sensitive);GO:0000188(inactivation of MAPK activity);GO:0045204(MAPK export from nucleus);GO:0004725(protein tyrosine phosphatase activity);"	GO:0016023(cytoplasmic membrane-bounded vesicle);GO:0005634(nucleus);	K04459
232466_at	3.55093	0	2.1168		232466_at	291.942	342.746	245.105	148.587	143.039	121.663	232466_at	Human Genome U133 Plus 2.0 Array	Homo sapiens	6-Oct-14	Consensus sequence	GenBank	Hs.270788.0	"gb:AU155661 /DB_XREF=gi:11017182 /DB_XREF=AU155661 /CLONE=PLACE1000599 /FEA=mRNA /CNT=7 /TID=Hs.270788.0 /TIER=ConsEnd /STK=1 /UG=Hs.270788 /UG_TITLE=Homo sapiens cDNA FLJ13368 fis, clone PLACE1000599"	AU155661	Hs.270788	Hs.339735	February 2009 (Genome Reference Consortium GRCh37)	chr13:113888345-113890284 (+) // 84.98 // q34	"Homo sapiens cDNA FLJ13368 fis, clone PLACE1000599. /// cullin 4A"	AK126278 /// CUL4A	chr13q34	full length	---	8451	Q13619 /// B2RBV7 /// B4DKT2	---	603137	NP_001008895 /// NP_001265442 /// NP_001265443 /// NP_003580	NM_001008895 /// NM_001278513 /// NM_001278514 /// NM_003589	---	0000082 // G1/S transition of mitotic cell cycle // traceable author statement /// 0006281 // DNA repair // inferred from electronic annotation /// 0006511 // ubiquitin-dependent protein catabolic process // inferred from electronic annotation /// 0006974 // cellular response to DNA damage stimulus // inferred from electronic annotation /// 0007050 // cell cycle arrest // traceable author stateme…	0031461 // cullin-RING ubiquitin ligase complex // inferred from electronic annotation /// 0031464 // Cul4A-RING E3 ubiquitin ligase complex // inferred from direct assay /// 0080008 // Cul4-RING E3 ubiquitin ligase complex // inferred from direct assay	0005515 // protein binding // inferred from physical interaction /// 0031625 // ubiquitin protein ligase binding // inferred from electronic annotation	---	---	This probe set was annotated using the Matching Probes based pipeline to a UniGene identifier using 1 transcripts. // false // Matching Probes // A	AK126278(10)	"AK126278 // Homo sapiens cDNA FLJ44292 fis, clone TRACH2022253, highly similar to CULLIN HOMOLOG 4A. // gb // 10 // --- /// uc001vtl.1 // --- // ucsc_genes // 11 // ---"	---	GO:0031625(ubiquitin protein ligase binding);	GO:0007050(cell cycle arrest);GO:0006511(ubiquitin-dependent protein catabolic process);GO:0006281(DNA repair);GO:0097193(intrinsic apoptotic signaling pathway);GO:0051246(regulation of protein metabolic process);GO:0008285(negative regulation of cell proliferation);GO:0016567(protein ubiquitination);GO:0000082(G1/S transition of mitotic cell cycle);GO:0019048(virus-host interaction);GO:0007346(r…	GO:0031464(Cul4A-RING ubiquitin ligase complex);	K10609
203349_s_at	3.46021	0	2.1013		203349_s_at	1609.24	1530.55	2206.88	795.555	877.616	839.094	203349_s_at	Human Genome U133 Plus 2.0 Array	Homo sapiens	6-Oct-14	Exemplar sequence	GenBank	g4758315	"gb:NM_004454.1 /DB_XREF=gi:4758315 /GEN=ETV5 /FEA=FLmRNA /CNT=128 /TID=Hs.43697.0 /TIER=FL+Stack /STK=35 /UG=Hs.43697 /LL=2119 /DEF=Homo sapiens ets variant gene 5 (ets-related molecule) (ETV5), mRNA. /PROD=ets variant gene 5 (ets-related molecule) /FL=gb:NM_004454.1"	NM_004454	Hs.43697	Hs.43697 /// Hs.613732 /// Hs.619212	February 2009 (Genome Reference Consortium GRCh37)	chr3:185764109-185826877 (-) // 93.24 // q27.2	ets variant 5	ETV5	chr3q28	est /// full length	ENSG00000244405 /// OTTHUMG00000156639	2119	P41161 /// B7Z7D7 /// C9J0Z2 /// C9J5A5 /// C9JMF0 /// C9JR66 /// H7C1D2	---	601600	NP_004445	NM_004454	---	"0006355 // regulation of transcription, DNA-templated // inferred from electronic annotation /// 0006357 // regulation of transcription from RNA polymerase II promoter // not recorded /// 0006366 // transcription from RNA polymerase II promoter // not recorded /// 0007274 // neuromuscular synaptic transmission // inferred from electronic annotation /// 0007610 // behavior // inferred from electr…	0005634 // nucleus // inferred from direct assay	0000977 // RNA polymerase II regulatory region sequence-specific DNA binding // inferred from mutant phenotype /// 0000981 // sequence-specific DNA binding RNA polymerase II transcription factor activity // not recorded /// 0001228 // RNA polymerase II transcription regulatory region sequence-specific DNA binding transcription factor activity involved in positive regulation of transcription // in…	---	"IPR000418 // Ets domain // 3.1E-41 /// IPR006715 // PEA3-type ETS-domain transcription factor, N-terminal // 7.3E-156"	This probe set was annotated using the Matching Probes based pipeline to a Entrez Gene identifier using 4 transcripts. // false // Matching Probes // A	"ENST00000306376(11),NM_004454(11),uc003fpy.3,uc003fpz.3"	"ENST00000306376 // ensembl_havana_transcript:known chromosome:GRCh38:3:186046308:186109112:-1 gene:ENSG00000244405 gene_biotype:protein_coding transcript_biotype:protein_coding // ensembl // 11 // --- /// NM_004454 // Homo sapiens ets variant 5 (ETV5), mRNA. // refseq // 11 // --- /// OTTHUMT00000344947 // cdna:all chromosome:VEGA56:3:186046308:186109112:-1 Gene:OTTHUMG00000156639 // vega // 11 …	---	GO:0003677 // DNA binding // inferred from electronic annotation /// 0003677 // DNA binding // traceable author statement /// 0003700 // transcription factor activity // traceable author statement /// 0003700 // transcription factor activity // inferred from electronic annotation /// 0016563 // transcription activator activity // inferred from electronic annotation /// 0043565 // sequence-specifi…	"GO:""0006355 // regulation of transcription, DNA-dependent // inferred from electronic annotation /// 0009887 // organ morphogenesis // inferred from electronic annotation /// 0045941 // positive regulation of transcription // inferred from electronic annotation"""	GO:0005634 // nucleus // inferred from electronic annotation	---
242329_at	4.34351	0	2.0927		242329_at	158.565	132.505	161.411	75.2401	73.8021	66.6367	242329_at	Human Genome U133 Plus 2.0 Array	Homo sapiens	6-Oct-14	Consensus sequence	GenBank	Hs.152541.0	gb:AW071804 /DB_XREF=gi:6026729 /DB_XREF=ws53h03.x1 /CLONE=IMAGE:2500949 /FEA=EST /CNT=3 /TID=Hs.152541.0 /TIER=ConsEnd /STK=3 /UG=Hs.152541 /UG_TITLE=ESTs	AW071804	Hs.152541	Hs.437075 /// Hs.607561 /// Hs.729524	February 2009 (Genome Reference Consortium GRCh37)	chr7:28449943-28450376 (+) // 99.77 // p15.1	cAMP responsive element binding protein 5 /// uncharacterized LOC401317	CREB5 /// LOC401317	chr7p15.1	est /// full length	ENSG00000146592 /// OTTHUMG00000097081	9586 /// 401317	Q02930 /// B7Z4Z1 /// C9JN33 /// H0YFV2 /// H9KVC5 /// Q59G47	---	---	NP_001011666 /// NP_004895 /// NP_878901 /// NP_878902 /// XP_005249963	NM_001011666 /// NM_004904 /// NM_182898 /// NM_182899 /// XM_005249906 /// XR_110663 /// XR_112997 /// XR_171648 /// XR_242178	---	"0006351 // transcription, DNA-templated // inferred from electronic annotation /// 0006355 // regulation of transcription, DNA-templated // inferred from electronic annotation /// 0006366 // transcription from RNA polymerase II promoter // traceable author statement /// 0045444 // fat cell differentiation // inferred from electronic annotation /// 0045893 // positive regulation of transcription,…	0005634 // nucleus // inferred by curator /// 0070062 // extracellular vesicular exosome // inferred from direct assay	0001077 // RNA polymerase II core promoter proximal region sequence-specific DNA binding transcription factor activity involved in positive regulation of transcription // inferred from electronic annotation /// 0003676 // nucleic acid binding // inferred from electronic annotation /// 0003677 // DNA binding // inferred from electronic annotation /// 0003700 // sequence-specific DNA binding transc…	---	---	This probe set was annotated using the Matching Probes based pipeline to a Entrez Gene identifier using 4 transcripts. // true // Matching Probes // A	"UC003SZP.3(11),BC087859(11),ENST00000482692(11),OTTHUMT00000327945(11),NONHSAT119758(11)"	BC087859 // Homo sapiens cDNA clone IMAGE:30398108. // gb // 11 // --- /// ENST00000482692 // havana:putative chromosome:GRCh38:7:28409376:28410753:1 gene:ENSG00000146592 gene_biotype:protein_coding transcript_biotype:processed_transcript // ensembl // 11 // --- /// NONHSAT119758 // Non-coding transcript identified by NONCODE: Sense No Exonic // noncode // 11 // --- /// OTTHUMT00000327945 // cdna…	ENST00000478078 // ensembl // 2 // Cross Hyb Matching Probes /// OTTHUMT00000327947 // vega // 2 // Cross Hyb Matching Probes /// NONHSAT119757 // noncode // 2 // Cross Hyb Matching Probes	---	---	---	---
242265_at	3.23326	0	2.0899		242265_at	134.664	157.327	113.972	77.2033	57.6095	59.48	242265_at	Human Genome U133 Plus 2.0 Array	Homo sapiens	6-Oct-14	Consensus sequence	GenBank	Hs.144662.0	"gb:AI133215 /DB_XREF=gi:6360531 /DB_XREF=HA1813 /FEA=EST /CNT=6 /TID=Hs.144662.0 /TIER=ConsEnd /STK=0 /UG=Hs.144662 /UG_TITLE=ESTs, Moderately similar to ALU1_HUMAN ALU SUBFAMILY J SEQUENCE CONTAMINATION WARNING ENTRY (H.sapiens)"	AI133215	Hs.144662	Hs.519337	February 2009 (Genome Reference Consortium GRCh37)	chr5:137494388-137495089 (-) // 47.65 // q31.2	bromodomain containing 8	BRD8	chr5q31	full length	---	10902	Q9H0E9 /// A8K1N6 /// B2R5V7 /// B4DMS9 /// B5MCW3 /// C9JV05 /// D6RID0 /// F8W820 /// F8WBH2 /// F8WCS7 /// F8WDX5 /// H0Y8F9 /// H0YA84 /// H0YAH7 /// H7C026 /// H7C127 /// H7C128 /// H7C179 /// H7C2P4	---	602848	NP_001157798 /// NP_006687 /// NP_631938 /// XP_005271912 /// XP_005271913 /// XP_005271914 /// XP_005271916 /// XP_005271917 /// XP_005271918 /// XP_005271921 /// XP_005271922 /// XP_006714587 /// XP_006714588	NM_001164326 /// NM_006696 /// NM_139199 /// NM_183359 /// XM_005271855 /// XM_005271856 /// XM_005271857 /// XM_005271859 /// XM_005271860 /// XM_005271861 /// XM_005271864 /// XM_005271865 /// XM_006714524 /// XM_006714525 /// XR_427701	---	"0006325 // chromatin organization // traceable author statement /// 0006351 // transcription, DNA-templated // inferred from electronic annotation /// 0006355 // regulation of transcription, DNA-templated // non-traceable author statement /// 0006357 // regulation of transcription from RNA polymerase II promoter // traceable author statement /// 0007165 // signal transduction // traceable author…	0000812 // Swr1 complex // inferred from direct assay /// 0005634 // nucleus // inferred from direct assay /// 0005634 // nucleus // non-traceable author statement /// 0005654 // nucleoplasm // traceable author statement /// 0005730 // nucleolus // inferred from direct assay /// 0005739 // mitochondrion // inferred from direct assay /// 0035267 // NuA4 histone acetyltransferase complex // inferre…	0003700 // sequence-specific DNA binding transcription factor activity // non-traceable author statement /// 0004887 // thyroid hormone receptor activity // traceable author statement	---	---	This probe set was annotated using the Matching Probes based pipeline to a UniGene identifier using 1 transcripts. // false // Matching Probes // A	AK124191(10)	"AK124191 // Homo sapiens cDNA FLJ42197 fis, clone THYMU2034314. // gb // 10 // ---"	---	GO:0003700 // transcription factor activity // non-traceable author statement /// 0003706 // ligand-regulated transcription factor activity // traceable author statement /// 0003713 // transcription coactivator activity // traceable author statement /// 0004887 // thyroid hormone receptor activity // traceable author statement /// 0016787 // hydrolase activity // inferred from electronic annotati…	"GO:""0006350 // transcription // inferred from electronic annotation /// 0006355 // regulation of transcription, DNA-dependent // inferred from electronic annotation /// 0006355 // regulation of transcription, DNA-dependent // non-traceable author statement /// 0006357 // regulation of transcription from RNA polymerase II promoter // traceable author statement /// 0007165 // signal transduction …	GO:0005634 // nucleus // non-traceable author statement /// 0005634 // nucleus // inferred from direct assay /// 0005634 // nucleus // inferred from electronic annotation /// 0005634 // nucleus // traceable author statement /// 0005730 // nucleolus // inferred from direct assay /// 0005739 // mitochondrion // inferred from direct assay	K11321
209457_at	3.28009	0	2.0876		209457_at	873.775	701.876	1076.92	429.308	432.517	390.956	209457_at	Human Genome U133 Plus 2.0 Array	Homo sapiens	6-Oct-14	Exemplar sequence	GenBank	g642012	"gb:U16996.1 /DB_XREF=gi:642012 /FEA=FLmRNA /CNT=101 /TID=Hs.2128.0 /TIER=FL /STK=0 /UG=Hs.2128 /LL=1847 /UG_GENE=DUSP5 /DEF=Human protein tyrosine phosphatase mRNA, complete cds. /PROD=protein tyrosine phosphatase /FL=gb:NM_004419.2 gb:U15932.2 gb:U16996.1"	U16996	Hs.2128	Hs.2128	February 2009 (Genome Reference Consortium GRCh37)	chr10:112257834-112271121 (+) // 96.59 // q25.2	dual specificity phosphatase 5	DUSP5	chr10q25	full length	ENSG00000138166 /// OTTHUMG00000019040	1847	Q16690 /// Q59EI8	EC:3.1.3.16 /// EC:3.1.3.48	603069	NP_004410	NM_004419	---	0000188 // inactivation of MAPK activity // inferred from electronic annotation /// 0001706 // endoderm formation // not recorded /// 0006470 // protein dephosphorylation // not recorded /// 0016311 // dephosphorylation // inferred from electronic annotation /// 0035335 // peptidyl-tyrosine dephosphorylation // inferred from electronic annotation /// 0035335 // peptidyl-tyrosine dephosphorylation…	0005634 // nucleus // inferred from electronic annotation /// 0005654 // nucleoplasm // ---	0004721 // phosphoprotein phosphatase activity // inferred from electronic annotation /// 0004725 // protein tyrosine phosphatase activity // inferred from electronic annotation /// 0005515 // protein binding // inferred from physical interaction /// 0008138 // protein tyrosine/serine/threonine phosphatase activity // not recorded /// 0016787 // hydrolase activity // inferred from electronic anno…	---	"IPR000242 // Protein-tyrosine phosphatase, receptor/non-receptor type // 1.9E-9 /// IPR000340 // Dual specificity phosphatase, catalytic domain // 1.8E-50 /// IPR001763 // Rhodanese-like domain // 2.4E-10"	This probe set was annotated using the Matching Probes based pipeline to a Entrez Gene identifier using 6 transcripts. // false // Matching Probes // A	"BC062545(11),ENST00000369583(11),NM_004419(11),U15932(11),U16996(11),uc001kzd.3"	"BC062545 // Homo sapiens dual specificity phosphatase 5, mRNA (cDNA clone MGC:71194 IMAGE:5808876), complete cds. // gb // 11 // --- /// ENST00000369583 // ensembl_havana_transcript:known chromosome:GRCh38:10:110497838:110511544:1 gene:ENSG00000138166 gene_biotype:protein_coding transcript_biotype:protein_coding // ensembl // 11 // --- /// NM_004419 // Homo sapiens dual specificity phosphatase 5…	uc001htd.2 // ucsc_genes // 1 // Cross Hyb Matching Probes /// NR_002834 // refseq // 1 // Cross Hyb Matching Probes	GO:0017017(MAP kinase tyrosine/serine/threonine phosphatase activity);	GO:0035335(peptidyl-tyrosine dephosphorylation);GO:0000188(inactivation of MAPK activity);GO:0004725(protein tyrosine phosphatase activity);GO:0001706(endoderm formation);	GO:0005654(nucleoplasm);	K04459
216804_s_at	5.05372	0	2.0823		216804_s_at	763.646	773.615	867.055	376.364	405.376	371.826	216804_s_at	Human Genome U133 Plus 2.0 Array	Homo sapiens	6-Oct-14	Consensus sequence	GenBank	Hs.306913.0	"gb:AK027217.1 /DB_XREF=gi:10440296 /FEA=mRNA /CNT=1 /TID=Hs.306913.0 /TIER=ConsEnd /STK=0 /UG=Hs.306913 /UG_TITLE=Homo sapiens cDNA: FLJ23564 fis, clone LNG10773 /DEF=Homo sapiens cDNA: FLJ23564 fis, clone LNG10773."	AK027217	Hs.306913	Hs.480311 /// Hs.732677	February 2009 (Genome Reference Consortium GRCh37)	chr4:95580198-95585361 (+) // 21.7 // q22.3	PDZ and LIM domain 5	PDLIM5	chr4q22	full length	ENSG00000163110 /// OTTHUMG00000130973	10611	Q96HC4 /// B7Z481 /// B7Z8X5 /// Q59FC9 /// Q4W5K9 /// F5H7Y0	---	605904	NP_001011513 /// NP_001011515 /// NP_001011516 /// NP_001243354 /// NP_001243355 /// NP_001243356 /// NP_001243357 /// NP_001243358 /// NP_006448 /// XP_005262750 /// XP_005262752 /// XP_005262753 /// XP_005262755 /// XP_006714129 /// XP_006714130 /// XP_006714131 /// XP_006714132 /// XP_006714133	NM_001011513 /// NM_001011515 /// NM_001011516 /// NM_001256425 /// NM_001256426 /// NM_001256427 /// NM_001256428 /// NM_001256429 /// NM_006457 /// NR_046186 /// XM_005262693 /// XM_005262695 /// XM_005262696 /// XM_005262698 /// XM_006714066 /// XM_006714067 /// XM_006714068 /// XM_006714069 /// XM_006714070	---	0051963 // regulation of synapse assembly // inferred from sequence or structural similarity /// 0061001 // regulation of dendritic spine morphogenesis // inferred from sequence or structural similarity	0005737 // cytoplasm // inferred from electronic annotation /// 0005737 // cytoplasm // inferred from direct assay /// 0005829 // cytosol // inferred from sequence or structural similarity /// 0005886 // plasma membrane // inferred from electronic annotation /// 0014069 // postsynaptic density // inferred from sequence or structural similarity /// 0015629 // actin cytoskeleton // inferred from di…	0003779 // actin binding // inferred from sequence or structural similarity /// 0005080 // protein kinase C binding // inferred from sequence or structural similarity /// 0005515 // protein binding // inferred from electronic annotation /// 0008270 // zinc ion binding // inferred from electronic annotation /// 0042805 // actinin binding // inferred from sequence or structural similarity /// 00468…	---	"IPR001478 // PDZ domain // 4.1E-18 /// IPR001478 // PDZ domain // 3.0E-18 /// IPR001478 // PDZ domain // 4.3E-18 /// IPR001781 // Zinc finger, LIM-type // 3.5E-15 /// IPR001781 // Zinc finger, LIM-type // 2.7E-18 /// IPR001781 // Zinc finger, LIM-type // 7.7E-16 /// IPR001781 // Zinc finger, LIM-type // 2.6E-15 /// IPR001781 // Zinc finger, LIM-type // 2.0E-18 /// IPR001781 // Zinc finger, LIM-t…	This probe set was annotated using the Matching Probes based pipeline to a Entrez Gene identifier using 21 transcripts. // false // Matching Probes // A	"AB209531(11),AF061258(11),AK027217(11),AK291624(11),AK296980(11),AK304125(9),AY598328(11),BC008741(11),BT007328(11),ENST00000317968(11),ENST00000380176(11),ENST00000437932(11),ENST00000503974(9),ENST00000514743(11),ENST00000542407(11),NM_001011513(11),NM_001256425(11),NM_001256426(11),NM_001256427(9),NM_001256428(11),NM_006457(11)"	"AB209531 // Homo sapiens mRNA for Enigma homolog protein. // gb // 11 // --- /// AF061258 // Homo sapiens LIM protein mRNA, complete cds. // gb // 11 // --- /// AK027217 // Homo sapiens cDNA: FLJ23564 fis, clone LNG10773. // gb // 11 // --- /// AK291624 // Homo sapiens cDNA FLJ76869 complete cds, highly similar to Homo sapiens PDZ and LIM domain 5 (PDLIM5), mRNA. // gb // 11 // --- /// AK296980 …	GENSCAN00000024771 // ensembl // 7 // Cross Hyb Matching Probes	GO:0005080(protein kinase C binding);GO:0047485(protein N-terminus binding);GO:0008270(zinc ion binding);GO:0003779(actin binding);GO:0042805(actinin binding);	GO:0061001(regulation of dendritic spine morphogenesis);GO:0051963(regulation of synapse assembly);	GO:0005829(cytosol);GO:0030018(Z disc);GO:0014069(postsynaptic density);GO:0016020(membrane);	K05760
203890_s_at	2.21363	0.149212	2.0785		203890_s_at	111.168	159.701	174.522	100.362	52.8467	65.0541	203890_s_at	Human Genome U133 Plus 2.0 Array	Homo sapiens	6-Oct-14	Consensus sequence	GenBank	Hs.25619.0	gb:BF686824 /DB_XREF=gi:11972232 /DB_XREF=602140792F1 /CLONE=IMAGE:4301998 /FEA=FLmRNA /CNT=98 /TID=Hs.25619.0 /TIER=Stack /STK=29 /UG=Hs.25619 /LL=1613 /UG_GENE=DAPK3 /UG_TITLE=death-associated protein kinase 3 /FL=gb:AB007144.1 gb:AB022341.1 gb:NM_001348.1	BF686824	Hs.25619	Hs.631844	February 2009 (Genome Reference Consortium GRCh37)	chr19:3958451-3969828 (-) // 96.65 // p13.3	death-associated protein kinase 3 /// microRNA 637	DAPK3 /// MIR637	chr19p13.3	full length	ENSG00000167657 /// OTTHUMG00000181825	1613 /// 693222	O43293 /// B3KNJ3 /// B3KSK3 /// M0QYW5 /// M0QYY8 /// M0R0D0	EC:2.7.11.1	603289	NP_001339 /// XP_005259565 /// XP_005259566	NM_001348 /// NR_030367 /// XM_005259508 /// XM_005259509	---	"0000910 // cytokinesis // traceable author statement /// 0006351 // transcription, DNA-templated // inferred from electronic annotation /// 0006355 // regulation of transcription, DNA-templated // traceable author statement /// 0006417 // regulation of translation // inferred from electronic annotation /// 0006468 // protein phosphorylation // inferred from direct assay /// 0006915 // apoptotic …	"0000775 // chromosome, centromeric region // inferred from electronic annotation /// 0005634 // nucleus // inferred from sequence or structural similarity /// 0005694 // chromosome // inferred from electronic annotation /// 0005737 // cytoplasm // inferred from electronic annotation /// 0005815 // microtubule organizing center // inferred from electronic annotation /// 0005856 // cytoskeleton //…	"0000166 // nucleotide binding // inferred from electronic annotation /// 0004672 // protein kinase activity // inferred from electronic annotation /// 0004674 // protein serine/threonine kinase activity // inferred from direct assay /// 0004674 // protein serine/threonine kinase activity // traceable author statement /// 0004683 // calmodulin-dependent protein kinase activity // not recorded ///…	---	IPR000719 // Protein kinase domain // 8.2E-76 /// IPR001245 // Serine-threonine/tyrosine-protein kinase catalytic domain // 1.7E-40 /// IPR010440 // Lipopolysaccharide kinase // 3.4E-9	This probe set was annotated using the Matching Probes based pipeline to a Entrez Gene identifier using 11 transcripts. // true // Matching Probes // A	"UC002LZC.1(11),UC002LZD.1(11),NM_001348(11),AB007144(11),AB022341(11),BC126430(11),BC126432(11),GENSCAN00000008849(11),ENST00000545797(11),ENST00000301264(11),OTTHUMT00000457817(11),OTTHUMT00000457818(11)"	"AB007144 // Homo sapiens mRNA for ZIP-kinase, complete cds. // gb // 11 // --- /// AB022341 // Homo sapiens mRNA for ZIP kinase, complete cds. // gb // 11 // --- /// BC126430 // Homo sapiens death-associated protein kinase 3, mRNA (cDNA clone MGC:161708 IMAGE:8992146), complete cds. // gb // 11 // --- /// BC126432 // Homo sapiens death-associated protein kinase 3, mRNA (cDNA clone MGC:161710 IMA…	uc002lzb.1 // ucsc_genes // 3 // Cross Hyb Matching Probes /// AK093792 // gb // 3 // Cross Hyb Matching Probes /// ENST00000595279 // ensembl // 3 // Cross Hyb Matching Probes /// ENST00000594894 // ensembl // 3 // Cross Hyb Matching Probes /// ENST00000596311 // ensembl // 3 // Cross Hyb Matching Probes /// ENST00000601824 // ensembl // 3 // Cross Hyb Matching Probes /// ENST00000593844 // ense…	GO:0043522(leucine zipper domain binding);GO:0004674(protein serine/threonine kinase activity);GO:0042803(protein homodimerization activity);GO:0005524(ATP binding);	"GO:0017148(negative regulation of translation);GO:0007243(intracellular protein kinase cascade);GO:0006940(regulation of smooth muscle contraction);GO:0090263(positive regulation of canonical Wnt receptor signaling pathway);GO:0006355(regulation of transcription, DNA-dependent);GO:2000249(regulation of actin cytoskeleton reorganization);GO:0046777(protein autophosphorylation);GO:0007088(regulati…	"GO:0005815(microtubule organizing center);GO:0016605(PML body);GO:0005737(cytoplasm);GO:0000775(chromosome, centromeric region);"	K08803
226034_at	4.75031	0	2.0694		226034_at	503.143	444.281	522.055	223.404	245.567	240.021	226034_at	Human Genome U133 Plus 2.0 Array	Homo sapiens	6-Oct-14	Consensus sequence	GenBank	Hs.166975.4	"gb:BE222344 /DB_XREF=gi:8909662 /DB_XREF=hu10g08.x1 /CLONE=IMAGE:3166238 /FEA=EST /CNT=70 /TID=Hs.166975.4 /TIER=Stack /STK=24 /UG=Hs.166975 /LL=6430 /UG_GENE=SFRS5 /UG_TITLE=splicing factor, arginineserine-rich 5"	BE222344	Hs.166975	Hs.417962 /// Hs.600838 /// Hs.619323	February 2009 (Genome Reference Consortium GRCh37)	chr8:29190581-29192682 (-) // 91.62 // p12	dual specificity phosphatase 4	DUSP4	chr8p12-p11	est /// full length	ENSG00000120875 /// OTTHUMG00000133395	1846	Q13115 /// Q13649	EC:3.1.3.16 /// EC:3.1.3.48	602747	NP_001385 /// NP_476499	NM_001394 /// NM_057158	---	0000165 // MAPK cascade // traceable author statement /// 0000188 // inactivation of MAPK activity // inferred from electronic annotation /// 0001706 // endoderm formation // not recorded /// 0002224 // toll-like receptor signaling pathway // traceable author statement /// 0002755 // MyD88-dependent toll-like receptor signaling pathway // traceable author statement /// 0002756 // MyD88-independen…	0005634 // nucleus // traceable author statement /// 0005654 // nucleoplasm // traceable author statement	0004721 // phosphoprotein phosphatase activity // inferred from electronic annotation /// 0004725 // protein tyrosine phosphatase activity // inferred from electronic annotation /// 0008138 // protein tyrosine/serine/threonine phosphatase activity // not recorded /// 0008330 // protein tyrosine/threonine phosphatase activity // traceable author statement /// 0016787 // hydrolase activity // infer…	---	"IPR000242 // Protein-tyrosine phosphatase, receptor/non-receptor type // 7.5E-10 /// IPR000340 // Dual specificity phosphatase, catalytic domain // 3.2E-48 /// IPR001763 // Rhodanese-like domain // 6.5E-14"	This probe set was annotated using the Matching Probes based pipeline to a Entrez Gene identifier using 5 transcripts. // false // Matching Probes // A	"ENST00000240100(11),NM_001394(11),NM_057158(11),uc003xhl.3,uc003xhm.3"	"ENST00000240100 // ensembl_havana_transcript:known chromosome:GRCh38:8:29333064:29350668:-1 gene:ENSG00000120875 gene_biotype:protein_coding transcript_biotype:protein_coding // ensembl // 11 // --- /// NM_001394 // Homo sapiens dual specificity phosphatase 4 (DUSP4), transcript variant 1, mRNA. // refseq // 11 // --- /// NM_057158 // Homo sapiens dual specificity phosphatase 4 (DUSP4), transcri…	---	---	---	---	---
201289_at	5.07784	0	2.0667		201289_at	16490.8	14908.7	17213.3	7912.87	8022.86	7551.41	201289_at	Human Genome U133 Plus 2.0 Array	Homo sapiens	6-Oct-14	Exemplar sequence	GenBank	g4504612	"gb:NM_001554.1 /DB_XREF=gi:4504612 /GEN=CYR61 /FEA=FLmRNA /CNT=379 /TID=Hs.8867.0 /TIER=FL+Stack /STK=133 /UG=Hs.8867 /LL=3491 /DEF=Homo sapiens cysteine-rich, angiogenic inducer, 61 (CYR61), mRNA. /PROD=cysteine-rich, angiogenic inducer, 61 /FL=gb:NM_001554.1 gb:AF003594.1 gb:BC001271.1 gb:AF031385.1 gb:U62015.1"	NM_001554	Hs.8867	Hs.8867	February 2009 (Genome Reference Consortium GRCh37)	chr1:86046587-86049386 (+) // 99.84 // p22.3	"cysteine-rich, angiogenic inducer, 61"	CYR61	chr1p22.3	full length	ENSG00000142871 /// OTTHUMG00000010577	3491	O00622 /// B4DI61 /// O95694 /// Q53FA4 /// Q6FI18 /// Q9UID7	---	602369	NP_001545	NM_001554	---	"0001558 // regulation of cell growth // inferred from electronic annotation /// 0001649 // osteoblast differentiation // inferred from electronic annotation /// 0001934 // positive regulation of protein phosphorylation // inferred from direct assay /// 0002041 // intussusceptive angiogenesis // inferred from electronic annotation /// 0003181 // atrioventricular valve morphogenesis // inferred fr…	0005576 // extracellular region // inferred from electronic annotation	0005178 // integrin binding // inferred from electronic annotation /// 0005515 // protein binding // inferred from electronic annotation /// 0005520 // insulin-like growth factor binding // inferred from electronic annotation /// 0008201 // heparin binding // inferred from electronic annotation /// 0019838 // growth factor binding // inferred from electronic annotation /// 0050840 // extracellula…	Hypertrophy_model // GenMAPP	"IPR000867 // Insulin-like growth factor-binding protein, IGFBP // 2.5E-15 /// IPR000884 // Thrombospondin, type 1 repeat // 2.6E-12 /// IPR001007 // von Willebrand factor, type C // 1.3E-13 /// IPR006208 // Glycoprotein hormone subunit beta, cystine knot // 5.4E-20"	This probe set was annotated using the Matching Probes based pipeline to a Entrez Gene identifier using 10 transcripts. // false // Matching Probes // A	"AF031385(11),AK096420(11),BC001271(11),BC009199(11),BC016952(11),ENST00000451137(11),NM_001554(11),U62015(11),uc001dle.3,uc021opf.1"	"AF031385 // Homo sapiens Cyr61 protein (CYR61) mRNA, complete cds. // gb // 11 // --- /// AK096420 // Homo sapiens cDNA FLJ39101 fis, clone NTONG2002807, highly similar to CYR61 PROTEIN PRECURSOR. // gb // 11 // --- /// BC001271 // Homo sapiens cysteine-rich, angiogenic inducer, 61, mRNA (cDNA clone MGC:5081 IMAGE:3454581), complete cds. // gb // 11 // --- /// BC009199 // Homo sapiens cysteine-r…	AF003594 // gb // 6 // Cross Hyb Matching Probes /// Z97068 // gb // 5 // Cross Hyb Matching Probes /// NONHSAT004254 // noncode // 8 // Cross Hyb Matching Probes	GO:0008201(heparin binding);GO:0005178(integrin binding);GO:0050840(extracellular matrix binding);GO:0005520(insulin-like growth factor binding);	"GO:0043065(positive regulation of apoptotic process);GO:2000304(positive regulation of ceramide biosynthetic process);GO:0060710(chorio-allantoic fusion);GO:0045669(positive regulation of osteoblast differentiation);GO:0001558(regulation of cell growth);GO:0010518(positive regulation of phospholipase activity);GO:0030513(positive regulation of BMP signaling pathway);GO:0043280(positive regulatio…	GO:0005576(extracellular region);	K06829
202269_x_at	2.95702	0	2.0645		202269_x_at	177.925	143.521	156.645	94.1863	81.0247	59.5707	202269_x_at	Human Genome U133 Plus 2.0 Array	Homo sapiens	6-Oct-14	Exemplar sequence	GenBank	g12803662	"gb:BC002666.1 /DB_XREF=gi:12803662 /FEA=FLmRNA /CNT=158 /TID=Hs.62661.0 /TIER=FL+Stack /STK=10 /UG=Hs.62661 /LL=2633 /UG_GENE=GBP1 /DEF=Homo sapiens, guanylate binding protein 1, interferon-inducible, 67kD, clone MGC:3949, mRNA, complete cds. /PROD=guanylate binding protein 1,interferon-inducible, 67kD /FL=gb:BC002666.1 gb:NM_002053.1 gb:M55542.1"	BC002666	Hs.62661	Hs.443527 /// Hs.62661	February 2009 (Genome Reference Consortium GRCh37)	chr1:89518878-89531043 (-) // 98.67 // p22.2	"guanylate binding protein 1, interferon-inducible"	GBP1	chr1p22.2	est /// full length	ENSG00000117228 /// OTTHUMG00000010614	2633	P32455 /// B4DNS2 /// B4E1L5 /// Q59H47 /// Q5D1D5	---	600411	NP_002044 /// XP_006710636	NM_002053 /// XM_006710573	---	0002376 // immune system process // inferred from electronic annotation /// 0006184 // GTP catabolic process // inferred from electronic annotation /// 0019221 // cytokine-mediated signaling pathway // traceable author statement /// 0051607 // defense response to virus // inferred from electronic annotation /// 0060333 // interferon-gamma-mediated signaling pathway // traceable author statement	0000139 // Golgi membrane // inferred from electronic annotation /// 0005576 // extracellular region // inferred from electronic annotation /// 0005737 // cytoplasm // inferred from electronic annotation /// 0005794 // Golgi apparatus // inferred from electronic annotation /// 0005829 // cytosol // traceable author statement /// 0016020 // membrane // inferred from electronic annotation	0000166 // nucleotide binding // inferred from electronic annotation /// 0003924 // GTPase activity // inferred from electronic annotation /// 0005525 // GTP binding // inferred from electronic annotation /// 0042802 // identical protein binding // inferred from physical interaction	---	"IPR003191 // Guanylate-binding protein, C-terminal // 2.9E-131 /// IPR015894 // Guanylate-binding protein, N-terminal // 1.9E-127"	This probe set was annotated using the Matching Probes based pipeline to a Entrez Gene identifier using 10 transcripts. // false // Matching Probes // A	"AB208912(11),AK291783(11),AK298032(10),BC002666(11),ENST00000370473(11),ENST00000484970(10),M55542(11),NM_002053(11),uc001dmx.2,XM_006710573(11)"	"AB208912 // Homo sapiens mRNA for guanylate binding protein 1, interferon-inducible, 67kD variant protein. // gb // 11 // --- /// AK291783 // Homo sapiens cDNA FLJ75884 complete cds, highly similar to Homo sapiens guanylate binding protein 1, interferon-inducible, 67kDa (GBP1), mRNA. // gb // 11 // --- /// AK298032 // Homo sapiens cDNA FLJ51602 complete cds, highly similar to Interferon-induced …	TCONS_l2_00000390-XLOC_l2_000297 // broad-tucp // 5 // Cross Hyb Matching Probes /// TCONS_l2_00000389-XLOC_l2_000297 // broad-tucp // 5 // Cross Hyb Matching Probes /// TCONS_l2_00000388-XLOC_l2_000297 // broad-tucp // 6 // Cross Hyb Matching Probes /// TCONS_l2_00000387-XLOC_l2_000297 // broad-tucp // 5 // Cross Hyb Matching Probes /// TCONS_l2_00000386-XLOC_l2_000297 // broad-tucp // 6 // Cros…	GO:0005525(GTP binding);GO:0003924(GTPase activity);	GO:0060333(interferon-gamma-mediated signaling pathway);GO:0051607(defense response to virus);GO:0006184(GTP catabolic process);	GO:0000139(Golgi membrane);GO:0005576(extracellular region);GO:0005829(cytosol);	K00380
236987_at	4.01307	0	2.0628		236987_at	701.222	596.567	752.481	334.815	355.294	301.489	236987_at	Human Genome U133 Plus 2.0 Array	Homo sapiens	6-Oct-14	Consensus sequence	GenBank	Hs.24176.0	gb:AI741514 /DB_XREF=gi:5109802 /DB_XREF=wg21b12.x1 /CLONE=IMAGE:2365727 /FEA=EST /CNT=6 /TID=Hs.24176.0 /TIER=ConsEnd /STK=6 /UG=Hs.24176 /UG_TITLE=ESTs	AI741514	Hs.24176	---	February 2009 (Genome Reference Consortium GRCh37)	chr18:56201552-56202025 (-) // 70.56 // q21.32	---	---	---	---	---	---	---	---	---	---	---	---	---	---	---	---	---	This probe set was annotated using the Genome Target Overlap based pipeline to a ENSEMBL identifier using 1 transcripts. // false // Genome Target Overlap // B	GENSCAN00000016061	GENSCAN00000016061 // cdna:genscan chromosome:GRCh38:18:58503839:58538224:-1 transcript_biotype:protein_coding // ensembl // --- // chr18:56171070-56205456(-)	ENST00000473160 // ensembl // 1 // Cross Hyb Matching Probes /// OTTHUMT00000103964 // vega // 1 // Cross Hyb Matching Probes	---	---	---	---
230051_at	5.69829	0	2.0538		230051_at	1136.23	1065.12	1121.74	534.008	562.429	521.753	230051_at	Human Genome U133 Plus 2.0 Array	Homo sapiens	6-Oct-14	Consensus sequence	GenBank	Hs.114052.0	gb:BF589207 /DB_XREF=gi:11681531 /DB_XREF=nab28h02.x1 /CLONE=IMAGE:3267314 /FEA=EST /CNT=11 /TID=Hs.114052.0 /TIER=Stack /STK=9 /UG=Hs.114052 /UG_TITLE=ESTs	BF589207	Hs.114052	Hs.435775 /// Hs.624420	February 2009 (Genome Reference Consortium GRCh37)	chr10:11913518-11914274 (+) // 96.42 // p14	proline and serine rich 2	PROSER2	chr10p14	est /// full length	ENSG00000148426 /// OTTHUMG00000017673	254427	Q86WR7 /// A0JLS4 /// D3DRR9 /// X6RHS9	---	---	NP_694988 /// XP_005252497	NM_153256 /// XM_005252440	---	---	---	---	---	---	This probe set was annotated using the Matching Probes based pipeline to a Entrez Gene identifier using 4 transcripts. // false // Matching Probes // A	"BC048800(11),ENST00000277570(10),NM_153256(10),uc001ikx.3"	"BC048800 // Homo sapiens chromosome 10 open reading frame 47, mRNA (cDNA clone MGC:54356 IMAGE:5215506), complete cds. // gb // 11 // --- /// ENST00000277570 // ensembl_havana_transcript:known chromosome:GRCh38:10:11823398:11872277:1 gene:ENSG00000148426 gene_biotype:protein_coding transcript_biotype:protein_coding // ensembl // 10 // --- /// NM_153256 // Homo sapiens proline and serine rich 2 (…	---	---	---	---	---
213986_s_at	3.19643	0	2.0524		213986_s_at	117.666	182.822	140.466	71.5874	69.346	70.405	213986_s_at	Human Genome U133 Plus 2.0 Array	Homo sapiens	6-Oct-14	Consensus sequence	GenBank	Hs.280666.0	"gb:AI805266 /DB_XREF=gi:5391832 /DB_XREF=te32c02.x1 /CLONE=IMAGE:2087618 /FEA=EST /CNT=37 /TID=Hs.280666.0 /TIER=ConsEnd /STK=0 /UG=Hs.280666 /UG_TITLE=Homo sapiens chromosome 19, cosmid R32184"	AI805266	Hs.280666	Hs.515003	February 2009 (Genome Reference Consortium GRCh37)	chr19:1011172-1014303 (-) // 97.44 // p13.3	transmembrane protein 259	TMEM259	chr19p13.3	full length	ENSG00000182087 /// OTTHUMG00000181905	91304	Q4ZIN3 /// B3KTL0 /// K7EQ94 /// Q8IWT9 /// U3KPU1 /// U3KPY4 /// U3KQA0 /// U3KQQ5	---	611011	NP_001028198 /// NP_219488 /// XP_005259732 /// XP_005259733 /// XP_005259734 /// XP_005259735 /// XP_005259736	NM_001033026 /// NM_033420 /// XM_005259675 /// XM_005259676 /// XM_005259677 /// XM_005259678 /// XM_005259679 /// XR_244044 /// XR_430159 /// XR_430160	---	---	0005737 // cytoplasm // inferred from electronic annotation /// 0016020 // membrane // inferred from electronic annotation /// 0016021 // integral component of membrane // inferred from electronic annotation	---	---	IPR019144 // Membralin // 2.3E-196 /// IPR019144 // Membralin // 9.0E-97 /// IPR019144 // Membralin // 5.9E-197 /// IPR019144 // Membralin // 3.6E-63 /// IPR019144 // Membralin // 1.9E-80 /// IPR019144 // Membralin // 2.6E-28	This probe set was annotated using the Matching Probes based pipeline to a Entrez Gene identifier using 16 transcripts. // false // Matching Probes // A	"AK090400(10),BC008957(9),DQ005958(11),ENST00000333175(9),ENST00000356663(11),ENST00000586285(9),ENST00000586704(10),ENST00000592590(11),ENST00000592618(10),ENST00000593068(10),NM_001033026(11),NM_033420(9),uc002lqr.1,uc002lqs.1,XM_005259679(11),XR_430160(10)"	"AK090400 // Homo sapiens mRNA for FLJ00277 protein. // gb // 10 // --- /// BC008957 // Homo sapiens chromosome 19 open reading frame 6, mRNA (cDNA clone MGC:4022 IMAGE:2964663), complete cds. // gb // 9 // --- /// DQ005958 // Homo sapiens membralin protein mRNA, complete cds. // gb // 11 // --- /// ENST00000333175 // ensembl_havana_transcript:known chromosome:GRCh38:19:1009651:1021115:-1 gene:EN…	ENST00000607316 // ensembl // 6 // Cross Hyb Matching Probes /// ENST00000589055 // ensembl // 6 // Cross Hyb Matching Probes /// OTTHUMT00000474174 // vega // 6 // Cross Hyb Matching Probes /// OTTHUMT00000474175 // vega // 6 // Cross Hyb Matching Probes	---	---	GO:0005737 // cytoplasm // inferred from electronic annotation /// 0016020 // membrane // inferred from electronic annotation /// 0016021 // integral to membrane // inferred from electronic annotation	---
203242_s_at	5.25079	0	2.0507		203242_s_at	333.006	350.708	357.241	180.416	167.012	160.561	203242_s_at	Human Genome U133 Plus 2.0 Array	Homo sapiens	6-Oct-14	Consensus sequence	GenBank	Hs.154103.0	gb:BG054550 /DB_XREF=gi:12511559 /DB_XREF=7o46a11.x1 /CLONE=IMAGE:3576885 /FEA=FLmRNA /CNT=116 /TID=Hs.154103.0 /TIER=Stack /STK=8 /UG=Hs.154103 /LL=10611 /UG_GENE=LIM /UG_TITLE=LIM protein (similar to rat protein kinase C-binding enigma) /FL=gb:NM_006457.1 gb:AF061258.1	BG054550	Hs.154103	Hs.480311	February 2009 (Genome Reference Consortium GRCh37)	chr4:95373026-95586632 (+) // 80.55 // q22.3	PDZ and LIM domain 5	PDLIM5	chr4q22	full length	ENSG00000163110 /// OTTHUMG00000130973	10611	Q96HC4 /// B7Z481 /// B7Z8X5 /// Q59FC9 /// Q4W5K9 /// F5H7Y0	---	605904	NP_001011513 /// NP_001011515 /// NP_001011516 /// NP_001243354 /// NP_001243355 /// NP_001243356 /// NP_001243357 /// NP_001243358 /// NP_006448 /// XP_005262750 /// XP_005262752 /// XP_005262753 /// XP_005262755 /// XP_006714129 /// XP_006714130 /// XP_006714131 /// XP_006714132 /// XP_006714133	NM_001011513 /// NM_001011515 /// NM_001011516 /// NM_001256425 /// NM_001256426 /// NM_001256427 /// NM_001256428 /// NM_001256429 /// NM_006457 /// NR_046186 /// XM_005262693 /// XM_005262695 /// XM_005262696 /// XM_005262698 /// XM_006714066 /// XM_006714067 /// XM_006714068 /// XM_006714069 /// XM_006714070	---	0051963 // regulation of synapse assembly // inferred from sequence or structural similarity /// 0061001 // regulation of dendritic spine morphogenesis // inferred from sequence or structural similarity	0005737 // cytoplasm // inferred from electronic annotation /// 0005737 // cytoplasm // inferred from direct assay /// 0005829 // cytosol // inferred from sequence or structural similarity /// 0005886 // plasma membrane // inferred from electronic annotation /// 0014069 // postsynaptic density // inferred from sequence or structural similarity /// 0015629 // actin cytoskeleton // inferred from di…	0003779 // actin binding // inferred from sequence or structural similarity /// 0005080 // protein kinase C binding // inferred from sequence or structural similarity /// 0005515 // protein binding // inferred from electronic annotation /// 0008270 // zinc ion binding // inferred from electronic annotation /// 0042805 // actinin binding // inferred from sequence or structural similarity /// 00468…	---	"IPR001478 // PDZ domain // 4.1E-18 /// IPR001478 // PDZ domain // 3.0E-18 /// IPR001478 // PDZ domain // 4.3E-18 /// IPR001781 // Zinc finger, LIM-type // 3.5E-15 /// IPR001781 // Zinc finger, LIM-type // 2.7E-18 /// IPR001781 // Zinc finger, LIM-type // 7.7E-16 /// IPR001781 // Zinc finger, LIM-type // 2.6E-15 /// IPR001781 // Zinc finger, LIM-type // 2.0E-18 /// IPR001781 // Zinc finger, LIM-t…	This probe set was annotated using the Matching Probes based pipeline to a Entrez Gene identifier using 20 transcripts. // false // Matching Probes // A	"AB209531(11),AF061258(11),AK291624(11),AK296980(11),AK304125(11),AY598328(11),BC008741(11),BT007328(11),ENST00000317968(10),ENST00000380176(10),ENST00000437932(10),ENST00000503974(10),ENST00000514743(10),ENST00000542407(10),NM_001011513(10),NM_001256425(10),NM_001256426(10),NM_001256427(10),NM_001256428(10),NM_006457(10)"	"AB209531 // Homo sapiens mRNA for Enigma homolog protein. // gb // 11 // --- /// AF061258 // Homo sapiens LIM protein mRNA, complete cds. // gb // 11 // --- /// AK291624 // Homo sapiens cDNA FLJ76869 complete cds, highly similar to Homo sapiens PDZ and LIM domain 5 (PDLIM5), mRNA. // gb // 11 // --- /// AK296980 // Homo sapiens cDNA FLJ54018 complete cds, highly similar to PDZ and LIM domain pro…	GENSCAN00000024771 // ensembl // 4 // Cross Hyb Matching Probes /// ENST00000506632 // ensembl // 8 // Cross Hyb Matching Probes /// OTTHUMT00000362994 // vega // 8 // Cross Hyb Matching Probes	GO:0005080(protein kinase C binding);GO:0047485(protein N-terminus binding);GO:0008270(zinc ion binding);GO:0003779(actin binding);GO:0042805(actinin binding);	GO:0061001(regulation of dendritic spine morphogenesis);GO:0051963(regulation of synapse assembly);	GO:0005829(cytosol);GO:0030018(Z disc);GO:0014069(postsynaptic density);GO:0016020(membrane);	K05760
209355_s_at	3.50587	0	2.0232		209355_s_at	541.676	427.669	467.917	274.698	211.968	224.782	209355_s_at	Human Genome U133 Plus 2.0 Array	Homo sapiens	6-Oct-14	Exemplar sequence	GenBank	g2467299	"gb:AB000889.1 /DB_XREF=gi:2467299 /FEA=FLmRNA /CNT=126 /TID=Hs.331371.1 /TIER=FL+Stack /STK=8 /UG=Hs.331371 /LL=8613 /UG_GENE=PPAP2B /DEF=Homo sapiens mRNA for phosphatidic acid phosphatase 2b, complete cds. /PROD=phosphatidic acid phosphatase 2b /FL=gb:AF017786.1 gb:AB000889.1 gb:U79294.1"	AB000889	Hs.331371	Hs.405156 /// Hs.619002 /// Hs.729767 /// Hs.730129	February 2009 (Genome Reference Consortium GRCh37)	chr1:56962140-57044695 (-) // 100.0 // p32.2	phosphatidic acid phosphatase type 2B	PPAP2B	chr1p32.2	est /// full length	ENSG00000162407 /// OTTHUMG00000008160	8613	O14495	EC:3.1.3.4	607125	NP_003704	NM_003713 /// NM_177414	---	0001568 // blood vessel development // inferred from electronic annotation /// 0001702 // gastrulation with mouth forming second // inferred from electronic annotation /// 0001933 // negative regulation of protein phosphorylation // inferred from direct assay /// 0006629 // lipid metabolic process // non-traceable author statement /// 0006644 // phospholipid metabolic process // inferred from ele…	0005794 // Golgi apparatus // inferred from electronic annotation /// 0005886 // plasma membrane // traceable author statement /// 0005912 // adherens junction // traceable author statement /// 0016020 // membrane // traceable author statement /// 0016021 // integral component of membrane // inferred from electronic annotation /// 0070062 // extracellular vesicular exosome // inferred from direct…	0003824 // catalytic activity // inferred from electronic annotation /// 0004721 // phosphoprotein phosphatase activity // traceable author statement /// 0005178 // integrin binding // inferred from electronic annotation /// 0005515 // protein binding // inferred from physical interaction /// 0008195 // phosphatidate phosphatase activity // inferred from electronic annotation /// 0016787 // hydro…	TRIGLSYN-PWY // HumanCyc	IPR000326 // Phosphatidic acid phosphatase type 2/haloperoxidase // 5.9E-27	This probe set was annotated using the Matching Probes based pipeline to a Entrez Gene identifier using 10 transcripts. // false // Matching Probes // A	"AB000889(11),AF017786(11),AF043329(11),AF480883(11),BC009196(11),BT019589(11),ENST00000371250(11),NM_003713(11),U79294(11),uc001cyj.2"	"AB000889 // Homo sapiens mRNA for phosphatidic acid phosphatase 2b, complete cds. // gb // 11 // --- /// AF017786 // Homo sapiens phosphatidic acid phosphohydrolase homolog (Dri42) mRNA, complete cds. // gb // 11 // --- /// AF043329 // Homo sapiens type-2 phosphatidic acid phosphatase-beta (PAP2-b) mRNA, complete cds. // gb // 11 // --- /// AF480883 // Homo sapiens vascular endothelial growth fa…	GENSCAN00000026223 // ensembl // 8 // Cross Hyb Matching Probes /// ENST00000461655 // ensembl // 6 // Cross Hyb Matching Probes /// OTTHUMT00000095577 // vega // 6 // Cross Hyb Matching Probes	GO:0005178(integrin binding);GO:0004721(phosphoprotein phosphatase activity);GO:0008195(phosphatidate phosphatase activity);GO:0042577(lipid phosphatase activity);	GO:0008354(germ cell migration);GO:0044330(canonical Wnt receptor signaling pathway involved in positive regulation of wound healing);GO:0034109(homotypic cell-cell adhesion);GO:0044328(canonical Wnt receptor signaling pathway involved in positive regulation of endothelial cell migration);GO:0001568(blood vessel development);GO:0051091(positive regulation of sequence-specific DNA binding transcri…	GO:0016021(integral to membrane);GO:0005794(Golgi apparatus);GO:0005912(adherens junction);GO:0005886(plasma membrane);	K01080
209344_at	4.25396	0	2.0219		209344_at	663.895	716.618	575.555	324.295	333.451	306.372	209344_at	Human Genome U133 Plus 2.0 Array	Homo sapiens	6-Oct-14	Exemplar sequence	GenBank	g12803958	"gb:BC002827.1 /DB_XREF=gi:12803958 /FEA=FLmRNA /CNT=84 /TID=Hs.250641.0 /TIER=FL /STK=0 /UG=Hs.250641 /LL=7171 /UG_GENE=TPM4 /DEF=Homo sapiens, tropomyosin 4, clone MGC:3641, mRNA, complete cds. /PROD=tropomyosin 4 /FL=gb:NM_003290.1 gb:BC002827.1"	BC002827	Hs.250641	Hs.449194 /// Hs.631618 /// Hs.678971 /// Hs.707554	February 2009 (Genome Reference Consortium GRCh37)	chr19:16187326-16213148 (+) // 83.12 // p13.12	tropomyosin 4	TPM4	chr19p13.1	est /// full length	ENSG00000167460 /// OTTHUMG00000182134	7171	P67936 /// B4DTB1 /// B4DVY2 /// V9HW56 /// K7EPV9 /// K7EMU5 /// K7ELJ3 /// K7ELP0 /// K7ENT6 /// K7EP68 /// K7EPB9 /// K7EQW8 /// K7ERG3	---	600317	NP_001138632 /// NP_003281 /// XP_005260099 /// XP_006722928	NM_001145160 /// NM_003290 /// XM_005260042 /// XM_006722865	---	0001649 // osteoblast differentiation // inferred from direct assay /// 0006928 // cellular component movement // traceable author statement /// 0006936 // muscle contraction // traceable author statement /// 0007155 // cell adhesion // inferred from electronic annotation /// 0030049 // muscle filament sliding // traceable author statement	0001725 // stress fiber // inferred from direct assay /// 0002102 // podosome // inferred from electronic annotation /// 0005604 // basement membrane // inferred from electronic annotation /// 0005737 // cytoplasm // inferred from electronic annotation /// 0005829 // cytosol // traceable author statement /// 0005856 // cytoskeleton // traceable author statement /// 0005862 // muscle thin filament…	0003779 // actin binding // inferred from electronic annotation /// 0005509 // calcium ion binding // non-traceable author statement /// 0008307 // structural constituent of muscle // traceable author statement /// 0046872 // metal ion binding // inferred from electronic annotation	Striated_muscle_contraction // GenMAPP	IPR000533 // Tropomyosin // 4.1E-99	This probe set was annotated using the Matching Probes based pipeline to a Entrez Gene identifier using 12 transcripts. // false // Matching Probes // A	"AK300136(11),AK301285(9),BC002827(11),BC037576(11),BC067225(11),ENST00000300933(11),ENST00000591226(11),FJ224305(11),NM_001145160(11),NM_003290(11),uc002ndi.2,uc002ndj.2"	"AK125191 // Homo sapiens cDNA FLJ43201 fis, clone FEBRA2007823. // gb // 11 // --- /// AK300136 // Homo sapiens cDNA FLJ52936 complete cds, weakly similar to Tropomyosin alpha-4 chain. // gb // 11 // --- /// AK301285 // Homo sapiens cDNA FLJ54184 complete cds, highly similar to Tropomyosin alpha-4 chain. // gb // 9 // --- /// BC002827 // Homo sapiens tropomyosin 4, mRNA (cDNA clone MGC:3641 IMAG…	TCONS_l2_00027831-XLOC_l2_014246 // broad-tucp // 2 // Cross Hyb Matching Probes /// TCONS_l2_00027830-XLOC_l2_014246 // broad-tucp // 2 // Cross Hyb Matching Probes	GO:0003779 // actin binding // inferred from electronic annotation /// 0008307 // structural constituent of muscle // traceable author statement	GO:0006928 // cell motion // traceable author statement	GO:0015629(actin cytoskeleton);GO:0044430(cytoskeletal part);	K10375
211681_s_at	4.17137	0	2.0138		211681_s_at	146.075	151.804	134.042	74.4595	77.2047	63.3134	211681_s_at	Human Genome U133 Plus 2.0 Array	Homo sapiens	6-Oct-14	Exemplar sequence	GenBank	g7959908	"gb:AF116705.1 /DB_XREF=gi:7959908 /FEA=FLmRNA /CNT=1 /TID=HsAffx.900478.853 /TIER=FL /STK=0 /DEF=Homo sapiens PRO2489 mRNA, complete cds. /PROD=PRO2489 /FL=gb:AF116705.1"	AF116705	Hs.900478	Hs.480311	February 2009 (Genome Reference Consortium GRCh37)	chr4:95496145-95497482 (+) // 95.36 // q22.3	PDZ and LIM domain 5	PDLIM5	chr4q22	full length	ENSG00000163110 /// OTTHUMG00000130973	10611	Q96HC4 /// B7Z481 /// B7Z8X5 /// Q59FC9 /// Q9P1D1 /// Q4W5K9 /// F5H7Y0	---	605904	NP_001011513 /// NP_001011515 /// NP_001011516 /// NP_001243354 /// NP_001243355 /// NP_001243356 /// NP_001243357 /// NP_001243358 /// NP_006448 /// XP_005262750 /// XP_005262752 /// XP_005262753 /// XP_005262755 /// XP_006714129 /// XP_006714130 /// XP_006714131 /// XP_006714132 /// XP_006714133	NM_001011513 /// NM_001011515 /// NM_001011516 /// NM_001256425 /// NM_001256426 /// NM_001256427 /// NM_001256428 /// NM_001256429 /// NM_006457 /// NR_046186 /// XM_005262693 /// XM_005262695 /// XM_005262696 /// XM_005262698 /// XM_006714066 /// XM_006714067 /// XM_006714068 /// XM_006714069 /// XM_006714070	---	0051963 // regulation of synapse assembly // inferred from sequence or structural similarity /// 0061001 // regulation of dendritic spine morphogenesis // inferred from sequence or structural similarity	0005737 // cytoplasm // inferred from electronic annotation /// 0005737 // cytoplasm // inferred from direct assay /// 0005829 // cytosol // inferred from sequence or structural similarity /// 0005886 // plasma membrane // inferred from electronic annotation /// 0014069 // postsynaptic density // inferred from sequence or structural similarity /// 0015629 // actin cytoskeleton // inferred from di…	0003779 // actin binding // inferred from sequence or structural similarity /// 0005080 // protein kinase C binding // inferred from sequence or structural similarity /// 0005515 // protein binding // inferred from electronic annotation /// 0008270 // zinc ion binding // inferred from electronic annotation /// 0042805 // actinin binding // inferred from sequence or structural similarity /// 00468…	---	"IPR001478 // PDZ domain // 4.1E-18 /// IPR001781 // Zinc finger, LIM-type // 3.5E-15 /// IPR001781 // Zinc finger, LIM-type // 2.7E-18 /// IPR001781 // Zinc finger, LIM-type // 7.7E-16 /// IPR001781 // Zinc finger, LIM-type // 1.3E-15 /// IPR001781 // Zinc finger, LIM-type // 1.0E-18 /// IPR001781 // Zinc finger, LIM-type // 2.8E-16"	This probe set was annotated using the Matching Probes based pipeline to a Entrez Gene identifier using 12 transcripts. // false // Matching Probes // A	"AF061258(11),AF116705(11),AK291624(11),AK296980(11),AY598328(11),BC008741(11),BT007328(11),ENST00000317968(11),ENST00000510099(9),ENST00000542407(11),NM_001256428(11),NM_006457(11)"	"AF061258 // Homo sapiens LIM protein mRNA, complete cds. // gb // 11 // --- /// AF116705 // Homo sapiens PRO2489 mRNA, complete cds. // gb_htc // 11 // --- /// AK291624 // Homo sapiens cDNA FLJ76869 complete cds, highly similar to Homo sapiens PDZ and LIM domain 5 (PDLIM5), mRNA. // gb // 11 // --- /// AK296980 // Homo sapiens cDNA FLJ54018 complete cds, highly similar to PDZ and LIM domain prot…	---	GO:0005080(protein kinase C binding);GO:0047485(protein N-terminus binding);GO:0008270(zinc ion binding);GO:0003779(actin binding);GO:0042805(actinin binding);	GO:0061001(regulation of dendritic spine morphogenesis);GO:0051963(regulation of synapse assembly);	GO:0005829(cytosol);GO:0030018(Z disc);GO:0014069(postsynaptic density);GO:0016020(membrane);	K05760
238017_at	4.70826	0	2.0061		238017_at	689.809	646.631	685.055	306.733	359.213	343.51	238017_at	Human Genome U133 Plus 2.0 Array	Homo sapiens	6-Oct-14	Consensus sequence	GenBank	Hs.170673.0	"gb:AI440266 /DB_XREF=gi:4281451 /DB_XREF=tj01e04.x1 /CLONE=IMAGE:2140254 /FEA=EST /CNT=16 /TID=Hs.170673.0 /TIER=ConsEnd /STK=0 /UG=Hs.170673 /UG_TITLE=ESTs, Weakly similar to predicted using Genefinder (C.elegans)"	AI440266	Hs.170673	Hs.170673 /// Hs.608211	February 2009 (Genome Reference Consortium GRCh37)	chr8:57213781-57232683 (-) // 98.22 // q12.1	"short chain dehydrogenase/reductase family 16C, member 5"	SDR16C5	chr8q12.1	est /// full length	ENSG00000170786 /// OTTHUMG00000164311	195814	Q8N3Y7 /// B3KT84 /// G3V145	EC:1.1.1.105	608989	NP_620419 /// XP_005251237 /// XP_005251238	NM_138969 /// XM_005251180 /// XM_005251181	---	0008152 // metabolic process // inferred from electronic annotation /// 0042572 // retinol metabolic process // inferred from direct assay /// 0042572 // retinol metabolic process // inferred from electronic annotation /// 0042574 // retinal metabolic process // inferred from direct assay /// 0043616 // keratinocyte proliferation // inferred from mutant phenotype /// 0050908 // detection of light…	0005783 // endoplasmic reticulum // inferred from electronic annotation /// 0005789 // endoplasmic reticulum membrane // inferred from direct assay /// 0016020 // membrane // inferred from electronic annotation /// 0016021 // integral component of membrane // inferred from electronic annotation	0004745 // retinol dehydrogenase activity // inferred from direct assay /// 0016491 // oxidoreductase activity // inferred from electronic annotation	---	"IPR002198 // Short-chain dehydrogenase/reductase SDR // 3.2E-13 /// IPR002198 // Short-chain dehydrogenase/reductase SDR // 3.5E-8 /// IPR002198 // Short-chain dehydrogenase/reductase SDR // 1.1E-34 /// IPR002198 // Short-chain dehydrogenase/reductase SDR // 1.2E-34 /// IPR013968 // Polyketide synthase, KR // 5.9E-9 /// IPR013968 // Polyketide synthase, KR // 2.3E-18 /// IPR013968 // Polyketide …	This probe set was annotated using the Matching Probes based pipeline to a Entrez Gene identifier using 14 transcripts. // false // Matching Probes // A	"AB083038(10),AK095159(11),AK294634(11),AY444559(11),BC037219(11),BC064525(11),ENST00000303749(11),ENST00000396721(11),ENST00000522671(11),NM_138969(11),uc003xsy.1,uc010lyk.1,uc010lyl.1,XM_005251180(11)"	"AB083038 // Homo sapiens RDH-E2 mRNA for retinal short chain dehydrogenase reductase, complete cds. // gb // 10 // --- /// AK095159 // Homo sapiens cDNA FLJ37840 fis, clone BRSSN2011799, highly similar to Homo sapiens epidermal retinal dehydrogenase 2 (RDHE2), mRNA. // gb // 11 // --- /// AK294634 // Homo sapiens cDNA FLJ50141 complete cds, highly similar to Homo sapiens epidermal retinal dehydr…	GENSCAN00000030542 // ensembl // 1 // Cross Hyb Matching Probes	GO:0004745(retinol dehydrogenase activity);	GO:0042572(retinol metabolic process);GO:0042574(retinal metabolic process);GO:0055114(oxidation-reduction process);GO:0043616(keratinocyte proliferation);GO:0050908(detection of light stimulus involved in visual perception);	GO:0016021(integral to membrane);GO:0005789(endoplasmic reticulum membrane);	K11151
204014_at	3.36633	0	2.0015		204014_at	782.286	579.284	817.876	356.503	370.176	350.248	204014_at	Human Genome U133 Plus 2.0 Array	Homo sapiens	6-Oct-14	Exemplar sequence	GenBank	g12707552	"gb:NM_001394.2 /DB_XREF=gi:12707552 /GEN=DUSP4 /FEA=FLmRNA /CNT=105 /TID=Hs.2359.0 /TIER=FL /STK=4 /UG=Hs.2359 /LL=1846 /DEF=Homo sapiens dual specificity phosphatase 4 (DUSP4), mRNA. /PROD=dual specificity phosphatase 4 /FL=gb:NM_001394.2 gb:BC002671.1 gb:U48807.1 gb:U21108.1"	NM_001394	Hs.2359	Hs.417962 /// Hs.600838 /// Hs.619323	February 2009 (Genome Reference Consortium GRCh37)	chr8:29193619-29208041 (-) // 99.32 // p12	dual specificity phosphatase 4	DUSP4	chr8p12-p11	est /// full length	ENSG00000120875 /// OTTHUMG00000133395	1846	Q13115 /// Q13649	EC:3.1.3.16 /// EC:3.1.3.48	602747	NP_001385 /// NP_476499	NM_001394 /// NM_057158	---	0000165 // MAPK cascade // traceable author statement /// 0000188 // inactivation of MAPK activity // inferred from electronic annotation /// 0001706 // endoderm formation // not recorded /// 0002224 // toll-like receptor signaling pathway // traceable author statement /// 0002755 // MyD88-dependent toll-like receptor signaling pathway // traceable author statement /// 0002756 // MyD88-independen…	0005634 // nucleus // traceable author statement /// 0005654 // nucleoplasm // traceable author statement	0004721 // phosphoprotein phosphatase activity // inferred from electronic annotation /// 0004725 // protein tyrosine phosphatase activity // inferred from electronic annotation /// 0008138 // protein tyrosine/serine/threonine phosphatase activity // not recorded /// 0008330 // protein tyrosine/threonine phosphatase activity // traceable author statement /// 0016787 // hydrolase activity // infer…	---	"IPR000242 // Protein-tyrosine phosphatase, receptor/non-receptor type // 7.5E-10 /// IPR000340 // Dual specificity phosphatase, catalytic domain // 3.2E-48 /// IPR001763 // Rhodanese-like domain // 6.5E-14"	This probe set was annotated using the Matching Probes based pipeline to a Entrez Gene identifier using 7 transcripts. // false // Matching Probes // A	"ENST00000240100(11),NM_001394(11),NM_057158(11),U21108(9),U48807(10),uc003xhl.3,uc003xhm.3"	"ENST00000240100 // ensembl_havana_transcript:known chromosome:GRCh38:8:29333064:29350668:-1 gene:ENSG00000120875 gene_biotype:protein_coding transcript_biotype:protein_coding // ensembl // 11 // --- /// NM_001394 // Homo sapiens dual specificity phosphatase 4 (DUSP4), transcript variant 1, mRNA. // refseq // 11 // --- /// NM_057158 // Homo sapiens dual specificity phosphatase 4 (DUSP4), transcri…	---	GO:0008330(protein tyrosine/threonine phosphatase activity);GO:0017017(MAP kinase tyrosine/serine/threonine phosphatase activity);	GO:0038123(toll-like receptor TLR1:TLR2 signaling pathway);GO:0004725(protein tyrosine phosphatase activity);GO:0034142(toll-like receptor 4 signaling pathway);GO:0048011(neurotrophin TRK receptor signaling pathway);GO:0034134(toll-like receptor 2 signaling pathway);GO:0034162(toll-like receptor 9 signaling pathway);GO:0034166(toll-like receptor 10 signaling pathway);GO:0035666(TRIF-dependent tol…	GO:0005654(nucleoplasm);	K04459
208977_x_at	-4.85737	0	0.497		208977_x_at	3526.3	3933.29	3380.05	7172.85	7133.46	7463.04	208977_x_at	Human Genome U133 Plus 2.0 Array	Homo sapiens	6-Oct-14	Exemplar sequence	GenBank	g13278848	"gb:BC004188.1 /DB_XREF=gi:13278848 /FEA=FLmRNA /CNT=213 /TID=Hs.251653.0 /TIER=FL+Stack /STK=155 /UG=Hs.251653 /LL=10383 /UG_GENE=TUBB2 /DEF=Homo sapiens, tubulin, beta, 2, clone MGC:2826, mRNA, complete cds. /PROD=tubulin, beta, 2 /FL=gb:BC002783.1 gb:BC002885.1 gb:BC001911.1 gb:BC004188.1 gb:NM_006088.1"	BC004188	Hs.251653	Hs.433615 /// Hs.594600 /// Hs.735337	February 2009 (Genome Reference Consortium GRCh37)	chr9:140135762-140138159 (+) // 97.59 // q34.3	"tubulin, beta 4B class IVb"	TUBB4B	chr9q34	est /// full length	ENSG00000188229 /// OTTHUMG00000131783	10383	P68371 /// A4UCT2 /// B3KML9 /// B4DNW1 /// Q8IWP6 /// Q8IZ29 /// Q8N6N5 /// Q96HX0	---	602660	NP_006079	NM_006088	---	0000086 // G2/M transition of mitotic cell cycle // traceable author statement /// 0000278 // mitotic cell cycle // traceable author statement /// 0006184 // GTP catabolic process // inferred from electronic annotation /// 0006457 // protein folding // traceable author statement /// 0006928 // cellular component movement // traceable author statement /// 0007017 // microtubule-based process // in…	0005634 // nucleus // inferred from direct assay /// 0005737 // cytoplasm // inferred from electronic annotation /// 0005737 // cytoplasm // inferred from direct assay /// 0005829 // cytosol // traceable author statement /// 0005856 // cytoskeleton // traceable author statement /// 0005874 // microtubule // inferred from direct assay /// 0005886 // plasma membrane // inferred from direct assay //…	0000166 // nucleotide binding // inferred from electronic annotation /// 0003725 // double-stranded RNA binding // inferred from direct assay /// 0003924 // GTPase activity // inferred from electronic annotation /// 0005200 // structural constituent of cytoskeleton // inferred from electronic annotation /// 0005525 // GTP binding // inferred from electronic annotation /// 0042288 // MHC class I p…	---	"IPR003008 // Tubulin/FtsZ, GTPase domain // 5.3E-74 /// IPR018316 // Tubulin/FtsZ, 2-layer sandwich domain // 1.3E-54 /// IPR019605 // Misato Segment II tubulin-like domain // 1.8E-9"	This probe set was annotated using the Matching Probes based pipeline to a Entrez Gene identifier using 18 transcripts. // false // Matching Probes // A	"BC001911(11),BC002783(11),BC002885(11),BC004188(11),BC007889(11),BC012835(11),BC019359(11),BC019829(11),BC024038(10),BC029529(10),BC039175(11),BC071889(11),BX648521(10),ENST00000340384(11),ENST00000604929(11),NM_006088(11),uc004cmg.1,uc004cmh.1"	"AK310334 // Homo sapiens cDNA, FLJ17376. // gb_htc // 11 // --- /// AL832497 // Homo sapiens mRNA; cDNA DKFZp686J1451 (from clone DKFZp686J1451). // gb // 10 // --- /// BC001911 // Homo sapiens tubulin, beta 2C, mRNA (cDNA clone MGC:2666 IMAGE:3544236), complete cds. // gb // 11 // --- /// BC002783 // Homo sapiens tubulin, beta 2C, mRNA (cDNA clone MGC:4028 IMAGE:3614023), complete cds. // gb //…	uc002fpf.2 // ucsc_genes // 4 // Cross Hyb Matching Probes /// uc010ciz.1 // ucsc_genes // 4 // Cross Hyb Matching Probes /// uc002fph.2 // ucsc_genes // 4 // Cross Hyb Matching Probes /// uc002fpj.1 // ucsc_genes // 4 // Cross Hyb Matching Probes /// uc002fpk.1 // ucsc_genes // 4 // Cross Hyb Matching Probes /// uc002kqv.3 // ucsc_genes // 2 // Cross Hyb Matching Probes /// uc002kqw.3 // ucsc_ge…	GO:0003924(GTPase activity);GO:0005200(structural constituent of cytoskeleton);GO:0005525(GTP binding);	GO:0051258(protein polymerization);GO:0006184(GTP catabolic process);GO:0007017(microtubule-based process);	GO:0005874(microtubule);GO:0005737(cytoplasm);GO:0005886(plasma membrane);	K07375
220399_at	-2.95229	0	0.4966		220399_at	44.2192	44.2437	31.8664	84.2972	89.888	67.1858	220399_at	Human Genome U133 Plus 2.0 Array	Homo sapiens	6-Oct-14	Exemplar sequence	GenBank	g13376167	"gb:NM_024796.1 /DB_XREF=gi:13376167 /GEN=FLJ22639 /FEA=FLmRNA /CNT=6 /TID=Hs.157184.0 /TIER=FL /STK=0 /UG=Hs.157184 /LL=79854 /DEF=Homo sapiens hypothetical protein FLJ22639 (FLJ22639), mRNA. /PROD=hypothetical protein FLJ22639 /FL=gb:NM_024796.1"	NM_024796	Hs.157184	Hs.351445	February 2009 (Genome Reference Consortium GRCh37)	chr8:182393-183691 (+) // 95.73 // p23.3 /// chr1:761586-762886 (-) // 96.7 // p36.33	long intergenic non-protein coding RNA 115	LINC00115	chr1p36.33	---	---	79854	Q9H632	---	---	---	NM_024796 /// NR_024321	---	---	---	---	---	---	This probe set was annotated using the Matching Probes based pipeline to a Entrez Gene identifier using 1 transcripts. // false // Matching Probes // A	BC017762(11)	"BC017762 // Homo sapiens non-protein coding RNA 115, mRNA (cDNA clone IMAGE:4700838). // gb // 11 // ---"	uc010nxx.2 // ucsc_genes // 8 // Cross Hyb Matching Probes /// NR_024321 // refseq // 8 // Cross Hyb Matching Probes /// ENST00000473798 // ensembl // 8 // Cross Hyb Matching Probes /// ENST00000609090 // ensembl // 8 // Cross Hyb Matching Probes /// OTTHUMT00000280398 // vega // 8 // Cross Hyb Matching Probes /// OTTHUMT00000471619 // vega // 8 // Cross Hyb Matching Probes /// NONHSAT000157 // n…	---	---	---	---
1565830_at	-3.34489	0	0.4964		1565830_at	40.9838	30.6636	37.5089	71.979	83.0275	64.4821	1565830_at	Human Genome U133 Plus 2.0 Array	Homo sapiens	6-Oct-14	Consensus sequence	GenBank	Hs2.376823.1	gb:AL833615.1 /DB_XREF=gi:21734262 /TID=Hs2.376823.1 /CNT=4 /FEA=mRNA /TIER=ConsEnd /STK=0 /UG=Hs.376823 /UG_TITLE=Homo sapiens mRNA; cDNA DKFZp686D0673 (from clone DKFZp686D0673) /DEF=Homo sapiens mRNA; cDNA DKFZp686D0673 (from clone DKFZp686D0673).	AL833615	Hs.376823	Hs.651430	February 2009 (Genome Reference Consortium GRCh37)	chr11:93459820-93462971 (-) // 83.44 // q21	---	---	---	---	---	---	---	---	---	---	---	---	---	---	---	---	---	This probe set was annotated using the Matching Probes based pipeline to a UniGene identifier using 1 transcripts. // false // Matching Probes // A	AL833615(11)	AL833615 // Homo sapiens mRNA; cDNA DKFZp686D0673 (from clone DKFZp686D0673). // gb // 11 // --- /// NONHSAT023660 // Non-coding transcript identified by NONCODE: Antisense // noncode // 11 // --- /// OTTHUMT00000394788 // cdna:all chromosome:VEGA56:11:93726654:93729805:-1 Gene:OTTHUMG00000167487 // vega // 11 // ---	---	---	---	GO:0005737(cytoplasm);GO:0005813(centrosome);	---
1558605_at	-3.38796	0	0.496		1558605_at	67.1999	85.3199	59.9827	144.927	148.175	131.217	1558605_at	Human Genome U133 Plus 2.0 Array	Homo sapiens	6-Oct-14	Consensus sequence	GenBank	Hs2.405903.1	"gb:BC040287.1 /DB_XREF=gi:25955563 /TID=Hs2.405903.1 /CNT=9 /FEA=mRNA /TIER=ConsEnd /STK=0 /UG=Hs.405903 /UG_TITLE=Homo sapiens, clone IMAGE:4819775, mRNA /DEF=Homo sapiens, clone IMAGE:4819775, mRNA."	BC040287	Hs.405903	Hs.589289 /// Hs.597446 /// Hs.736860 /// Hs.738536	February 2009 (Genome Reference Consortium GRCh37)	chr14:20728638-20729435 (-) // 58.5 // q11.2	---	CTD-2292M16.8	---	est	ENSG00000258768 /// OTTHUMG00000178843	---	---	---	---	---	---	---	---	---	---	---	---	This probe set was annotated using the Matching Probes based pipeline to a UniGene identifier using 5 transcripts. // true // Matching Probes // A	"BC040287(11),ENST00000556738(11),OTTHUMT00000443563(11),NONHSAT035557(11)"	BC040287 // Homo sapiens cDNA clone IMAGE:4819775. // gb // 11 // --- /// ENST00000556738 // havana:known chromosome:GRCh38:14:20260480:20264308:-1 gene:ENSG00000258768 gene_biotype:lincRNA transcript_biotype:lincRNA // ensembl // 11 // --- /// NONHSAT035557 // Non-coding transcript identified by NONCODE: Linc // noncode // 11 // --- /// OTTHUMT00000443563 // cdna:all chromosome:VEGA56:14:2026048…	ENST00000554992 // ensembl // 2 // Cross Hyb Matching Probes /// OTTHUMT00000443562 // vega // 2 // Cross Hyb Matching Probes /// NONHSAT035558 // noncode // 2 // Cross Hyb Matching Probes	---	---	---	---
230314_at	-4.46126	0	0.4956		230314_at	65.7328	60.0347	56.7469	123.897	131.221	113.157	230314_at	Human Genome U133 Plus 2.0 Array	Homo sapiens	6-Oct-14	Consensus sequence	GenBank	Hs.112420.0	gb:AW014557 /DB_XREF=gi:5863314 /DB_XREF=UI-H-BI0p-aaw-b-11-0-UI.s1 /CLONE=IMAGE:2710628 /FEA=EST /CNT=12 /TID=Hs.112420.0 /TIER=Stack /STK=12 /UG=Hs.112420 /UG_TITLE=ESTs	AW014557	Hs.112420	---	February 2009 (Genome Reference Consortium GRCh37)	chr17:30454870-30455471 (+) // 46.97 // q11.2	---	---	---	---	---	---	---	---	---	---	---	---	---	---	---	---	---	"This probe set was annotated using the Matching Probes based pipeline to a NONCODE,ENSEMBL,Havana transcript identifier using 1 transcripts. // false // Matching Probes // A"	"ENST00000613639(11),OTTHUMT00000473513(11),NONHSAT052920(10)"	ENST00000613639 // havana:known chromosome:GRCh38:17:32127595:32128454:1 gene:ENSG00000277511 gene_biotype:lincRNA transcript_biotype:lincRNA // ensembl // 11 // --- /// NONHSAT052920 // Non-coding transcript identified by NONCODE: Linc // noncode // 10 // --- /// OTTHUMT00000473513 // cdna:all chromosome:VEGA56:17:32127595:32128454:1 Gene:OTTHUMG00000186641 // vega // 11 // ---	---	---	---	---	---
213726_x_at	-5.54837	0	0.4949		213726_x_at	3260.33	3520.19	3188.09	6665.28	6730.91	6726.76	213726_x_at	Human Genome U133 Plus 2.0 Array	Homo sapiens	6-Oct-14	Consensus sequence	GenBank	Hs.251653.1	"gb:AA515698 /DB_XREF=gi:2255298 /DB_XREF=nf66f09.s1 /CLONE=IMAGE:924905 /FEA=EST /CNT=27 /TID=Hs.251653.1 /TIER=Stack /STK=19 /UG=Hs.251653 /LL=10383 /UG_GENE=TUBB2 /UG_TITLE=tubulin, beta, 2"	AA515698	Hs.251653	Hs.433615 /// Hs.594600 /// Hs.735337	February 2009 (Genome Reference Consortium GRCh37)	chr9:140137730-140138159 (+) // 96.62 // q34.3	"tubulin, beta 4B class IVb"	TUBB4B	chr9q34	est /// full length	ENSG00000188229 /// OTTHUMG00000131783	10383	P68371 /// A4UCT2 /// B3KML9 /// B4DNW1 /// Q8IWP6 /// Q8IZ29 /// Q8N6N5 /// Q96HX0	---	602660	NP_006079	NM_006088	---	0000086 // G2/M transition of mitotic cell cycle // traceable author statement /// 0000278 // mitotic cell cycle // traceable author statement /// 0006184 // GTP catabolic process // inferred from electronic annotation /// 0006457 // protein folding // traceable author statement /// 0006928 // cellular component movement // traceable author statement /// 0007017 // microtubule-based process // in…	0005634 // nucleus // inferred from direct assay /// 0005737 // cytoplasm // inferred from electronic annotation /// 0005737 // cytoplasm // inferred from direct assay /// 0005829 // cytosol // traceable author statement /// 0005856 // cytoskeleton // traceable author statement /// 0005874 // microtubule // inferred from direct assay /// 0005886 // plasma membrane // inferred from direct assay //…	0000166 // nucleotide binding // inferred from electronic annotation /// 0003725 // double-stranded RNA binding // inferred from direct assay /// 0003924 // GTPase activity // inferred from electronic annotation /// 0005200 // structural constituent of cytoskeleton // inferred from electronic annotation /// 0005525 // GTP binding // inferred from electronic annotation /// 0042288 // MHC class I p…	---	"IPR003008 // Tubulin/FtsZ, GTPase domain // 5.3E-74 /// IPR018316 // Tubulin/FtsZ, 2-layer sandwich domain // 1.3E-54 /// IPR019605 // Misato Segment II tubulin-like domain // 1.8E-9"	This probe set was annotated using the Matching Probes based pipeline to a Entrez Gene identifier using 18 transcripts. // false // Matching Probes // A	"BC001911(11),BC002783(11),BC002885(11),BC004188(11),BC007889(11),BC012835(11),BC019359(11),BC019829(11),BC024038(10),BC029529(9),BC039175(11),BC071889(11),BX648521(11),ENST00000340384(11),ENST00000604929(11),NM_006088(11),uc004cmg.1,uc004cmh.1"	"AK310334 // Homo sapiens cDNA, FLJ17376. // gb_htc // 11 // --- /// AL832497 // Homo sapiens mRNA; cDNA DKFZp686J1451 (from clone DKFZp686J1451). // gb // 11 // --- /// BC001911 // Homo sapiens tubulin, beta 2C, mRNA (cDNA clone MGC:2666 IMAGE:3544236), complete cds. // gb // 11 // --- /// BC002783 // Homo sapiens tubulin, beta 2C, mRNA (cDNA clone MGC:4028 IMAGE:3614023), complete cds. // gb //…	uc002fpf.2 // ucsc_genes // 4 // Cross Hyb Matching Probes /// uc010ciz.1 // ucsc_genes // 4 // Cross Hyb Matching Probes /// uc002fph.2 // ucsc_genes // 4 // Cross Hyb Matching Probes /// uc002fpj.1 // ucsc_genes // 4 // Cross Hyb Matching Probes /// uc002fpk.1 // ucsc_genes // 4 // Cross Hyb Matching Probes /// uc002kqv.3 // ucsc_genes // 2 // Cross Hyb Matching Probes /// uc002kqw.3 // ucsc_ge…	GO:0003924(GTPase activity);GO:0005200(structural constituent of cytoskeleton);GO:0005525(GTP binding);	GO:0051258(protein polymerization);GO:0006184(GTP catabolic process);GO:0007017(microtubule-based process);	GO:0005874(microtubule);GO:0005737(cytoplasm);GO:0005886(plasma membrane);	K07375
229332_at	-3.53761	0	0.4926		229332_at	458.264	475.694	343.68	848.581	878.888	840.655	229332_at	Human Genome U133 Plus 2.0 Array	Homo sapiens	6-Oct-14	Consensus sequence	GenBank	Hs.162717.0	"gb:AI653050 /DB_XREF=gi:4737029 /DB_XREF=wb42h02.x1 /CLONE=IMAGE:2308371 /FEA=EST /CNT=45 /TID=Hs.162717.0 /TIER=Stack /STK=13 /UG=Hs.162717 /UG_TITLE=ESTs, Weakly similar to HPPD_HUMAN 4-HYDROXYPHENYLPYRUVATE DIOXYGENASE (H.sapiens)"	AI653050	Hs.162717	Hs.162717	February 2009 (Genome Reference Consortium GRCh37)	chr1:45792547-45794381 (+) // 87.0 // p34.1	4-hydroxyphenylpyruvate dioxygenase-like	HPDL	chr1p34.1	full length	ENSG00000186603 /// OTTHUMG00000007681	84842	Q96IR7	---	---	NP_116145	NM_032756	---	0009072 // aromatic amino acid family metabolic process // inferred from electronic annotation /// 0055114 // oxidation-reduction process // inferred from electronic annotation	---	"0003868 // 4-hydroxyphenylpyruvate dioxygenase activity // inferred from electronic annotation /// 0016491 // oxidoreductase activity // inferred from electronic annotation /// 0016701 // oxidoreductase activity, acting on single donors with incorporation of molecular oxygen // inferred from electronic annotation /// 0046872 // metal ion binding // inferred from electronic annotation /// 0051213…	---	---	This probe set was annotated using the Matching Probes based pipeline to a Entrez Gene identifier using 4 transcripts. // false // Matching Probes // A	"BC007293(11),ENST00000334815(11),NM_032756(11),uc001cne.3"	"BC007293 // Homo sapiens 4-hydroxyphenylpyruvate dioxygenase-like, mRNA (cDNA clone MGC:15668 IMAGE:3349473), complete cds. // gb // 11 // --- /// ENST00000334815 // ensembl_havana_transcript:known chromosome:GRCh38:1:45326905:45328533:1 gene:ENSG00000186603 gene_biotype:protein_coding transcript_biotype:protein_coding // ensembl // 11 // --- /// NM_032756 // Homo sapiens 4-hydroxyphenylpyruvate…	AK313714 // gb_htc // 8 // Cross Hyb Matching Probes /// GENSCAN00000004173 // ensembl // 8 // Cross Hyb Matching Probes	GO:0046872(metal ion binding);GO:0003868(4-hydroxyphenylpyruvate dioxygenase activity);	GO:0055114(oxidation-reduction process);GO:0009072(aromatic amino acid family metabolic process);	---	K00457
221787_at	-3.33305	0	0.4925		221787_at	131.902	152.556	104.388	250.128	278.888	252.138	221787_at	Human Genome U133 Plus 2.0 Array	Homo sapiens	6-Oct-14	Consensus sequence	GenBank	Hs.12342.0	gb:BF431618 /DB_XREF=gi:11443732 /DB_XREF=7o16e03.x1 /CLONE=IMAGE:3574349 /FEA=mRNA /CNT=146 /TID=Hs.12342.0 /TIER=Stack /STK=19 /UG=Hs.12342 /UG_TITLE=Homo sapiens clone 24538 mRNA sequence	BF431618	Hs.12342	Hs.591375	February 2009 (Genome Reference Consortium GRCh37)	chr6:170102288-170106451 (+) // 97.1 // q27	chromosome 6 open reading frame 120	C6orf120	chr6q27	full length	---	387263	Q7Z4R8 /// B4DJ79 /// J3KQ97	---	---	NP_001025034	NM_001029863	---	0006915 // apoptotic process // inferred from electronic annotation	0005576 // extracellular region // inferred from electronic annotation /// 0070062 // extracellular vesicular exosome // inferred from direct assay	---	---	---	This probe set was annotated using the Matching Probes based pipeline to a Entrez Gene identifier using 3 transcripts. // false // Matching Probes // A	"BC051700(11),NM_001029863(11),uc003qxb.3"	"BC051700 // Homo sapiens chromosome 6 open reading frame 120, mRNA (cDNA clone MGC:27118 IMAGE:4792634), complete cds. // gb // 11 // --- /// NM_001029863 // Homo sapiens chromosome 6 open reading frame 120 (C6orf120), mRNA. // refseq // 11 // --- /// uc003qxb.3 // --- // ucsc_genes // 11 // ---"	---	---	GO:0006915(apoptotic process);	GO:0005576(extracellular region);	K10848
229450_at	-3.55488	0	0.4908		229450_at	1068.74	1130.1	826.583	2193.96	1991.22	1933.01	229450_at	Human Genome U133 Plus 2.0 Array	Homo sapiens	6-Oct-14	Consensus sequence	GenBank	Hs.296083.0	gb:AI075407 /DB_XREF=gi:3399978 /DB_XREF=oz56e10.x1 /CLONE=IMAGE:1679370 /FEA=EST /CNT=14 /TID=Hs.296083.0 /TIER=Stack /STK=9 /UG=Hs.296083 /UG_TITLE=ESTs	AI075407	Hs.296083	Hs.744072	February 2009 (Genome Reference Consortium GRCh37)	chr10:91100175-91100725 (+) // 70.92 // q23.31	interferon-induced protein with tetratricopeptide repeats 3	IFIT3	chr10q24	full length	ENSG00000119917 /// OTTHUMG00000018708	3437	O14879 /// B4DLS7 /// Q5T765	---	604650	NP_001026853 /// NP_001276687 /// NP_001276688 /// NP_001540	NM_001031683 /// NM_001289758 /// NM_001289759 /// NM_001549	---	0002376 // immune system process // inferred from electronic annotation /// 0008285 // negative regulation of cell proliferation // inferred from direct assay /// 0009615 // response to virus // inferred from mutant phenotype /// 0019221 // cytokine-mediated signaling pathway // traceable author statement /// 0035457 // cellular response to interferon-alpha // inferred from electronic annotation …	0005737 // cytoplasm // inferred from direct assay /// 0005739 // mitochondrion // inferred from direct assay /// 0005829 // cytosol // traceable author statement	0005515 // protein binding // inferred from physical interaction /// 0042802 // identical protein binding // inferred from physical interaction	---	---	This probe set was annotated using the Matching Probes based pipeline to a Entrez Gene identifier using 8 transcripts. // false // Matching Probes // A	"ENST00000371811(11),ENST00000371818(11),NM_001031683(11),NM_001289758(11),NM_001289759(11),NM_001549(11),uc001kgf.3,uc001kgg.3"	"ENST00000371811 // ensembl_havana_transcript:known chromosome:GRCh38:10:89332484:89340971:1 gene:ENSG00000119917 gene_biotype:protein_coding transcript_biotype:protein_coding // ensembl // 11 // --- /// ENST00000371818 // havana:known chromosome:GRCh38:10:89327894:89340971:1 gene:ENSG00000119917 gene_biotype:protein_coding transcript_biotype:protein_coding // ensembl // 11 // --- /// NM_00103168…	AF026943 // gb // 8 // Cross Hyb Matching Probes	GO:0042802(identical protein binding);	GO:0051607(defense response to virus);GO:0008285(negative regulation of cell proliferation);GO:0060337(type I interferon-mediated signaling pathway);GO:0043066(negative regulation of apoptotic process);GO:0035457(cellular response to interferon-alpha);	GO:0005829(cytosol);GO:0005739(mitochondrion);	K14217
230795_at	-2.62112	0	0.4901		230795_at	246.283	317.128	175.69	520.988	491.593	455.148	230795_at	Human Genome U133 Plus 2.0 Array	Homo sapiens	6-Oct-14	Consensus sequence	GenBank	Hs.55468.0	gb:AI828075 /DB_XREF=gi:5448746 /DB_XREF=wk31e04.x1 /CLONE=IMAGE:2413950 /FEA=EST /CNT=22 /TID=Hs.55468.0 /TIER=Stack /STK=11 /UG=Hs.55468 /UG_TITLE=ESTs	AI828075	Hs.55468	Hs.597557	February 2009 (Genome Reference Consortium GRCh37)	chr1:149831646-149832117 (+) // 70.39 // q21.2 /// chr1:149804828-149805299 (-) // 70.39 // q21.2	---	---	---	est	---	---	P62805	---	---	---	---	---	---	---	---	---	---	This probe set was annotated using the Accession mapped clusters based pipeline to a UniGene identifier using 20 transcripts. // false // Accession mapped clusters // E	"AI361628,AI828075,BF756932,BF756937,BF756929,BF756333,AI673030,BF756933,AI457101,AA029039,BG149522,W31552,BF756327,BF756370,BE671415,BF756939,BE935227,BF756331,BF195224,AI571835"	"AA029039 // zk12b07.s1 Homo sapiens cDNA, 3' end /clone=IMAGE-470293 /clone_end=3' /gb=AA029039 /gi=1496584 /ug=Hs.55468 /len=348 // gb // --- // --- /// AA029039 // /DB_XREF=zk12b07.s1 /CLONE=IMAGE:470293 // gb // --- // --- /// AI361628 // qy86c02.x1 Homo sapiens cDNA, 3' end /clone=IMAGE-2018882 /clone_end=3' /gb=AI361628 /gi=4113249 /ug=Hs.55468 /len=428 // gb // --- // --- /// AI361628 // /…	uc001est.1 // ucsc_genes // 11 // Negative Strand Matching Probes /// uc001eta.1 // ucsc_genes // 11 // Negative Strand Matching Probes /// ENST00000618193 // ensembl // 11 // Negative Strand Matching Probes /// ENST00000612061 // ensembl // 11 // Negative Strand Matching Probes /// ENST00000579512 // ensembl // 11 // Negative Strand Matching Probes /// OTTHUMT00000477882 // vega // 11 // Negativ…	---	---	---	---
229870_at	-4.23968	0	0.4891		229870_at	193.319	184.529	156.292	369.433	378.738	340.519	229870_at	Human Genome U133 Plus 2.0 Array	Homo sapiens	6-Oct-14	Consensus sequence	GenBank	Hs.60226.0	"gb:AA007424 /DB_XREF=gi:1463551 /DB_XREF=zh95e11.s1 /CLONE=IMAGE:429068 /FEA=mRNA /CNT=17 /TID=Hs.60226.0 /TIER=Stack /STK=10 /UG=Hs.60226 /UG_TITLE=Homo sapiens, clone IMAGE:3621638, mRNA, partial cds"	AA007424	Hs.60226	Hs.597846	February 2009 (Genome Reference Consortium GRCh37)	chr11:9481103-9482205 (-) // 96.75 // p15.4	uncharacterized LOC644656	LOC644656	chr11p15.4	---	ENSG00000268403	644656	Q9BT31	---	---	---	NR_036539	---	---	---	---	---	---	This probe set was annotated using the Matching Probes based pipeline to a Entrez Gene identifier using 2 transcripts. // false // Matching Probes // A	"NR_036539(11),uc021qdn.1"	"ENST00000596206 // havana:known chromosome:GRCh38:11:9459556:9460702:-1 gene:ENSG00000268403 gene_biotype:antisense transcript_biotype:antisense // ensembl // 11 // --- /// NONHSAT017922 // Non-coding transcript identified by NONCODE: Linc // noncode // 11 // --- /// NR_036539 // Homo sapiens uncharacterized LOC644656 (LOC644656), long non-coding RNA. // refseq // 11 // --- /// OTTHUMT0000047498…	---	---	---	---	---
1556064_at	-3.46429	0	0.4885		1556064_at	101.555	108.12	75.662	190.219	192.716	194.453	1556064_at	Human Genome U133 Plus 2.0 Array	Homo sapiens	6-Oct-14	Consensus sequence	GenBank	Hs2.199700.1	"gb:BQ575161 /DB_XREF=gi:21478478 /DB_XREF=UI-H-EZ1-bbb-g-17-0-UI.s1 /CLONE=UI-H-EZ1-bbb-g-17-0-UI /TID=Hs2.199700.1 /CNT=18 /FEA=mRNA /TIER=Stack /STK=8 /UG=Hs.199700 /UG_TITLE=Homo sapiens cDNA FLJ34036 fis, clone FCBBF2005069."	BQ575161	Hs.199700	Hs.594938	February 2009 (Genome Reference Consortium GRCh37)	chr22:46646307-46649027 (+) // 49.72 // q13.31	uncharacterized LOC284926	LOC284926	chr22q13.31	---	---	284926	---	---	---	---	---	---	---	---	---	---	---	This probe set was annotated using the Matching Probes based pipeline to a Entrez Gene identifier using 1 transcripts. // false // Matching Probes // A	AK091355(10)	"AK091355 // Homo sapiens cDNA FLJ34036 fis, clone FCBBF2005069. // gb // 10 // --- /// NONHSAT087306 // Non-coding transcript identified by NONCODE: Linc // noncode // 11 // --- /// NONHSAT087307 // Non-coding transcript identified by NONCODE: Linc // noncode // 11 // --- /// NONHSAT087308 // Non-coding transcript identified by NONCODE: Linc // noncode // 11 // ---"	---	---	---	---	---
242778_at	-2.98502	0	0.4878		242778_at	62.6721	50.0154	39.3651	92.1704	105.747	109.055	242778_at	Human Genome U133 Plus 2.0 Array	Homo sapiens	6-Oct-14	Consensus sequence	GenBank	Hs.188723.0	"gb:AA250935 /DB_XREF=gi:1886034 /DB_XREF=zs07d07.r1 /CLONE=IMAGE:684493 /FEA=EST /CNT=5 /TID=Hs.188723.0 /TIER=ConsEnd /STK=0 /UG=Hs.188723 /UG_TITLE=ESTs, Weakly similar to ALU1_HUMAN ALU SUBFAMILY J SEQUENCE CONTAMINATION WARNING ENTRY (H.sapiens)"	AA250935	Hs.188723	Hs.125474	February 2009 (Genome Reference Consortium GRCh37)	chr11:58344290-58344906 (-) // 55.23 // q12.1	leupaxin	LPXN	chr11q12.1	full length	---	9404	O60711 /// B4DVI1 /// B7Z5P7	---	605390	NP_001137467 /// NP_004802 /// XP_006718813	NM_001143995 /// NM_004811 /// XM_006718750	---	"0006351 // transcription, DNA-templated // inferred from electronic annotation /// 0006355 // regulation of transcription, DNA-templated // inferred from electronic annotation /// 0006461 // protein complex assembly // traceable author statement /// 0007155 // cell adhesion // inferred from electronic annotation /// 0007162 // negative regulation of cell adhesion // inferred from direct assay //…	0002102 // podosome // inferred from direct assay /// 0005634 // nucleus // inferred from direct assay /// 0005737 // cytoplasm // inferred from direct assay /// 0005886 // plasma membrane // inferred from direct assay /// 0005925 // focal adhesion // inferred from direct assay /// 0016020 // membrane // inferred from direct assay /// 0016020 // membrane // inferred from electronic annotation ///…	0003712 // transcription cofactor activity // inferred from direct assay /// 0005515 // protein binding // inferred from physical interaction /// 0008270 // zinc ion binding // inferred from electronic annotation /// 0046872 // metal ion binding // inferred from electronic annotation	---	---	This probe set was annotated using the Matching Probes based pipeline to a Entrez Gene identifier using 1 transcripts. // false // Matching Probes // A	BC034230(10)	"BC034230 // Homo sapiens leupaxin, mRNA (cDNA clone IMAGE:5271433). // gb // 10 // ---"	---	GO:0005515(protein binding);GO:0008270(zinc ion binding);GO:0003712(transcription cofactor activity);	"GO:0006461(protein complex assembly);GO:0006355(regulation of transcription, DNA-dependent);GO:0007162(negative regulation of cell adhesion);GO:0033628(regulation of cell adhesion mediated by integrin);GO:0050859(negative regulation of B cell receptor signaling pathway);"	GO:0005925(focal adhesion);GO:0042995(cell projection);GO:0048471(perinuclear region of cytoplasm);GO:0005886(plasma membrane);GO:0005634(nucleus);GO:0002102(podosome);	K05760
209911_x_at	-3.83341	0	0.4854		209911_x_at	513.522	478.388	383.818	981.305	891.369	942.781	209911_x_at	Human Genome U133 Plus 2.0 Array	Homo sapiens	6-Oct-14	Exemplar sequence	GenBank	g12803984	"gb:BC002842.1 /DB_XREF=gi:12803984 /FEA=FLmRNA /CNT=36 /TID=Hs.180779.0 /TIER=FL /STK=0 /UG=Hs.180779 /LL=3017 /UG_GENE=H2BFB /DEF=Homo sapiens, H2B histone family, member B, clone MGC:3802, mRNA, complete cds. /PROD=H2B histone family, member B /FL=gb:BC002842.1 gb:NM_021063.1"	BC002842	Hs.180779	Hs.591797	February 2009 (Genome Reference Consortium GRCh37)	chr6:26158372-26171574 (+) // 95.63 // p22.2	"histone cluster 1, H2bd"	HIST1H2BD	chr6p21.3	full length	ENSG00000158373 /// OTTHUMG00000014426	3017	P62807 /// P58876 /// A8K9J7	---	602799	NP_066407 /// NP_619790 /// XP_005249096	NM_021063 /// NM_138720 /// XM_005249039	---	0002227 // innate immune response in mucosa // inferred from direct assay /// 0006325 // chromatin organization // traceable author statement /// 0006334 // nucleosome assembly // inferred from electronic annotation /// 0019731 // antibacterial humoral response // inferred from direct assay /// 0042742 // defense response to bacterium // inferred from electronic annotation /// 0050830 // defense …	0000786 // nucleosome // inferred from electronic annotation /// 0005615 // extracellular space // inferred from direct assay /// 0005622 // intracellular // inferred from electronic annotation /// 0005634 // nucleus // inferred from direct assay /// 0005654 // nucleoplasm // traceable author statement /// 0005694 // chromosome // inferred from electronic annotation /// 0070062 // extracellular v…	0003677 // DNA binding // inferred from electronic annotation /// 0043565 // sequence-specific DNA binding // inferred from electronic annotation /// 0046982 // protein heterodimerization activity // inferred from electronic annotation	---	IPR003958 // Transcription factor CBF/NF-Y/archaeal histone // 3.0E-10 /// IPR007125 // Histone core // 2.0E-29	This probe set was annotated using the Matching Probes based pipeline to a Entrez Gene identifier using 4 transcripts. // false // Matching Probes // A	"BC002842(11),ENST00000289316(11),NM_138720(11),uc003ngs.3"	"BC002842 // Homo sapiens histone cluster 1, H2bd, mRNA (cDNA clone MGC:3802 IMAGE:3659807), complete cds. // gb // 11 // --- /// ENST00000289316 // ensembl_havana_transcript:known chromosome:GRCh38:6:26158146:26171349:1 gene:ENSG00000158373 gene_biotype:protein_coding transcript_biotype:protein_coding // ensembl // 11 // --- /// NM_138720 // Homo sapiens histone cluster 1, H2bd (HIST1H2BD), tran…	TCONS_l2_00001517-XLOC_l2_001105 // broad-tucp // 1 // Cross Hyb Matching Probes /// TCONS_l2_00002146-XLOC_l2_000388 // broad-tucp // 1 // Cross Hyb Matching Probes /// TCONS_l2_00000543-XLOC_l2_000388 // broad-tucp // 1 // Cross Hyb Matching Probes /// uc001eio.2 // ucsc_genes // 1 // Cross Hyb Matching Probes /// uc010pbi.1 // ucsc_genes // 1 // Cross Hyb Matching Probes /// uc010pbj.2 // ucsc…	GO:0005488(binding);	GO:0006334 // nucleosome assembly // inferred from electronic annotation /// 0006334 // nucleosome assembly // non-traceable author statement /// 0042742 // defense response to bacterium // inferred from electronic annotation	GO:0005694(chromosome);	K11252
214163_at	-3.94028	0	0.4849		214163_at	188.046	181.388	143.799	340.54	344.63	366.491	214163_at	Human Genome U133 Plus 2.0 Array	Homo sapiens	6-Oct-14	Consensus sequence	GenBank	Hs.46967.1	gb:AV700696 /DB_XREF=gi:10302667 /DB_XREF=AV700696 /CLONE=GKCAHB05 /FEA=EST /CNT=13 /TID=Hs.46967.1 /TIER=Stack /STK=11 /UG=Hs.46967 /LL=51668 /UG_GENE=LOC51668 /UG_TITLE=HSPCO34 protein	AV700696	Hs.46967	Hs.525462	February 2009 (Genome Reference Consortium GRCh37)	chr1:54387235-54388299 (-) // 54.17 // p32.3	"heat shock protein family B (small), member 11"	HSPB11	chr1p32	full length	---	51668	Q9Y547	---	---	NP_057210 /// XP_005270999 /// XP_005271000	NM_016126 /// XM_005270942 /// XM_005270943	---	0006810 // transport // inferred from electronic annotation /// 0006950 // response to stress // inferred from electronic annotation /// 0007155 // cell adhesion // inferred from electronic annotation /// 0015031 // protein transport // inferred from electronic annotation /// 0042384 // cilium assembly // inferred from sequence or structural similarity	0005929 // cilium // inferred from electronic annotation /// 0030992 // intraciliary transport particle B // inferred from electronic annotation /// 0042995 // cell projection // inferred from electronic annotation /// 0070062 // extracellular vesicular exosome // inferred from direct assay	0046872 // metal ion binding // inferred from electronic annotation	---	---	This probe set was annotated using the Matching Probes based pipeline to a Entrez Gene identifier using 2 transcripts. // false // Matching Probes // A	"AK225916(11),uc001cwi.1"	"AK225916 // Homo sapiens mRNA for Placental protein 25 variant, clone: FCC118G01. // gb // 11 // --- /// uc001cwi.1 // --- // ucsc_genes // 11 // ---"	BC045699 // gb // 11 // Negative Strand Matching Probes	---	GO:0006950(response to stress);GO:0007155(cell adhesion);	GO:0005929(cilium);GO:0030992(intraflagellar transport particle B);	---
230449_x_at	-3.84783	0	0.4849		230449_x_at	268.668	241.953	228.596	553.702	542.658	433.657	230449_x_at	Human Genome U133 Plus 2.0 Array	Homo sapiens	6-Oct-14	Consensus sequence	GenBank	Hs.62953.0	gb:AI253196 /DB_XREF=gi:3849725 /DB_XREF=qz39d02.x1 /CLONE=IMAGE:2029251 /FEA=EST /CNT=12 /TID=Hs.62953.0 /TIER=Stack /STK=10 /UG=Hs.62953 /UG_TITLE=ESTs	AI253196	Hs.62953	---	February 2009 (Genome Reference Consortium GRCh37)	chr8:100025093-100025672 (-) // 42.93 // q22.2	---	RP11-410L14.2	---	---	ENSG00000253948 /// OTTHUMG00000164865	---	---	---	---	---	---	---	---	---	---	---	---	"This probe set was annotated using the Matching Probes based pipeline to a NONCODE,ENSEMBL,Broad TUCP,Havana transcript identifier using 1 transcripts. // false // Matching Probes // A"	"TCONS_L2_00028340-XLOC_L2_014602(10),ENST00000521696(10),OTTHUMT00000380654(10),NONHSAT127943(10)"	ENST00000521696 // havana:known chromosome:GRCh38:8:98996763:99013044:-1 gene:ENSG00000253948 gene_biotype:lincRNA transcript_biotype:lincRNA // ensembl // 10 // --- /// NONHSAT127943 // Non-coding transcript identified by NONCODE: Linc // noncode // 10 // --- /// OTTHUMT00000380654 // cdna:all chromosome:VEGA56:8:98996763:99013044:-1 Gene:OTTHUMG00000164865 // vega // 10 // --- /// TCONS_l2_0002…	TCONS_l2_00028339-XLOC_l2_014602 // broad-tucp // 8 // Cross Hyb Matching Probes	---	---	---	---
235274_at	-5.49083	0	0.4842		235274_at	271.055	279.277	284.003	545.639	568.521	610.384	235274_at	Human Genome U133 Plus 2.0 Array	Homo sapiens	6-Oct-14	Consensus sequence	GenBank	Hs.120850.0	"gb:AA740632 /DB_XREF=gi:2779224 /DB_XREF=ny97h06.s1 /CLONE=IMAGE:1286267 /FEA=EST /CNT=12 /TID=Hs.120850.0 /TIER=ConsEnd /STK=0 /UG=Hs.120850 /UG_TITLE=ESTs, Weakly similar to ALU1_HUMAN ALU SUBFAMILY J SEQUENCE CONTAMINATION WARNING ENTRY (H.sapiens)"	AA740632	Hs.120850	Hs.659360 /// Hs.720669	February 2009 (Genome Reference Consortium GRCh37)	chr15:50662484-50663540 (+) // 27.85 // q21.2	GABPB1 antisense RNA 1	GABPB1-AS1	chr15q21.2	---	ENSG00000244879 /// OTTHUMG00000172396	100129387	---	---	---	---	NR_024490	---	---	---	---	---	---	This probe set was annotated using the Matching Probes based pipeline to a Entrez Gene identifier using 1 transcripts. // false // Matching Probes // A	ENST00000499624(9)	ENST00000499624 // havana:known chromosome:GRCh38:15:50355467:50372202:1 gene:ENSG00000244879 gene_biotype:antisense transcript_biotype:antisense // ensembl // 9 // --- /// NONHSAT042412 // Non-coding transcript identified by NONCODE: Antisense // noncode // 9 // --- /// OTTHUMT00000418307 // cdna:all chromosome:VEGA56:15:50355467:50372202:1 Gene:OTTHUMG00000172396 // vega // 9 // ---	---	---	---	---	---
212928_at	-4.82205	0	0.4842		212928_at	344.028	364.787	333.582	652.958	747.576	755.699	212928_at	Human Genome U133 Plus 2.0 Array	Homo sapiens	6-Oct-14	Consensus sequence	GenBank	Hs.284141.0	"gb:AL050331 /DB_XREF=gi:5668655 /FEA=FLmRNA /CNT=102 /TID=Hs.284141.0 /TIER=Stack /STK=53 /UG=Hs.284141 /LL=23270 /UG_GENE=KIAA0721 /UG_TITLE=KIAA0721 protein /DEF=Human DNA sequence from clone 486I3 on chromosome 6q22.1-22.3. Contains the part of a gene for a novel protein, the gene for KIAA0721 (NAP (Nucleosome Assembly Protein) domain containg protein), the TSPYL gene for TSPY-like (testis sp…	AL050331	Hs.284141	Hs.284141	February 2009 (Genome Reference Consortium GRCh37)	chr6:116571126-116575321 (-) // 95.35 // q22.1	TSPY-like 4	TSPYL4	chr6q22.1	full length	ENSG00000187189 /// OTTHUMG00000015429	23270	Q9UJ04 /// Q69YV8	---	---	NP_067680	NM_021648	---	0006334 // nucleosome assembly // inferred from electronic annotation	0005634 // nucleus // inferred from electronic annotation	---	---	IPR002164 // Nucleosome assembly protein (NAP) // 8.6E-49	This probe set was annotated using the Matching Probes based pipeline to a Entrez Gene identifier using 4 transcripts. // false // Matching Probes // A	"AJ420569(11),ENST00000420283(11),NM_021648(11),uc003pwn.3"	"AJ420569 // Homo sapiens mRNA full length insert cDNA clone EUROIMAGE 1621815. // gb // 11 // --- /// ENST00000420283 // ensembl_havana_transcript:known chromosome:GRCh38:6:116249961:116254140:-1 gene:ENSG00000187189 gene_biotype:protein_coding transcript_biotype:protein_coding // ensembl // 11 // --- /// NM_021648 // Homo sapiens TSPY-like 4 (TSPYL4), mRNA. // refseq // 11 // --- /// NONHSAT114…	AL049347 // gb // 4 // Cross Hyb Matching Probes	---	GO:0006334(nucleosome assembly);	GO:0005634(nucleus);	K11287
224496_s_at	-3.77405	0	0.4838		224496_s_at	271.763	274.721	211.122	519.259	556.84	481.289	224496_s_at	Human Genome U133 Plus 2.0 Array	Homo sapiens	6-Oct-14	Exemplar sequence	GenBank	g13623391	"gb:BC006292.1 /DB_XREF=gi:13623391 /FEA=FLmRNA /CNT=1 /TID=HsAffx.900978.595 /TIER=FL /STK=0 /DEF=Homo sapiens, Similar to RIKEN cDNA 2810049P21 gene, clone MGC:10744, mRNA, complete cds. /PROD=Similar to RIKEN cDNA 2810049P21 gene /FL=gb:BC006292.1"	BC006292	Hs.900978	Hs.513933	February 2009 (Genome Reference Consortium GRCh37)	chr17:8076559-8079673 (-) // 86.72 // p13.1	transmembrane protein 107	TMEM107	chr17p13.1	full length	ENSG00000179029 /// OTTHUMG00000166276	84314	Q6UX40 /// B2RDT5	---	---	NP_115730 /// NP_898888	NM_032354 /// NM_183065	---	0007275 // multicellular organismal development // inferred from electronic annotation /// 0021532 // neural tube patterning // inferred from electronic annotation /// 0030030 // cell projection organization // inferred from electronic annotation /// 0042384 // cilium assembly // inferred from sequence or structural similarity /// 0042733 // embryonic digit morphogenesis // inferred from electron…	0016020 // membrane // inferred from electronic annotation /// 0016021 // integral component of membrane // inferred from electronic annotation	---	---	---	This probe set was annotated using the Matching Probes based pipeline to a Entrez Gene identifier using 6 transcripts. // false // Matching Probes // A	"ENST00000449985(11),NM_032354(11),NM_183065(11),uc002gkg.4,uc002gkh.4,uc002gkj.4"	"ENST00000449985 // havana:putative chromosome:GRCh38:17:8173237:8176373:-1 gene:ENSG00000179029 gene_biotype:protein_coding transcript_biotype:protein_coding // ensembl // 11 // --- /// NM_032354 // Homo sapiens transmembrane protein 107 (TMEM107), transcript variant 1, mRNA. // refseq // 11 // --- /// NM_183065 // Homo sapiens transmembrane protein 107 (TMEM107), transcript variant 2, mRNA. // …	uc002gkk.2 // ucsc_genes // 1 // Cross Hyb Matching Probes /// AK027813 // gb // 1 // Cross Hyb Matching Probes /// AK127891 // gb // 2 // Cross Hyb Matching Probes /// ENST00000532998 // ensembl // 1 // Cross Hyb Matching Probes /// OTTHUMT00000388842 // vega // 2 // Cross Hyb Matching Probes /// OTTHUMT00000388843 // vega // 1 // Cross Hyb Matching Probes /// OTTHUMT00000388968 // vega // 1 // …	---	---	GO:0016021(integral to membrane);	---
244359_s_at	-4.08416	0	0.4823		244359_s_at	302.461	306.159	272.858	532.643	686.095	616.349	244359_s_at	Human Genome U133 Plus 2.0 Array	Homo sapiens	6-Oct-14	Consensus sequence	GenBank	Hs.117689.0	gb:H28915 /DB_XREF=gi:899825 /DB_XREF=ym33b09.s1 /CLONE=IMAGE:49766 /FEA=EST /CNT=3 /TID=Hs.117689.0 /TIER=ConsEnd /STK=3 /UG=Hs.117689 /UG_TITLE=ESTs	H28915	Hs.117689	Hs.153272	February 2009 (Genome Reference Consortium GRCh37)	chr1:143256763-143257128 (+) // 97.86 // q21.1 /// chr4:49259437-49259802 (+) // 96.78 // p11 /// chr21:9722236-9722601 (-) // 97.32 // p11.2 /// chr4:49539569-49539934 (-) // 97.32 // p11	"Homo sapiens PNAS-130 mRNA, complete cds."	CR936796	---	---	---	---	---	---	---	---	---	---	---	---	---	---	---	This probe set was annotated using the Matching Probes based pipeline to a UniGene identifier using 2 transcripts. // false // Matching Probes // A	"CR936796(11),DQ786228(9)"	CR936796 // Homo sapiens mRNA; cDNA DKFZp781P1274 (from clone DKFZp781P1274). // gb_htc // 11 // --- /// DQ786228 // Homo sapiens clone HLS_IMAGE_1699118 mRNA sequence. // gb // 9 // --- /// NONHSAT005633 // Non-coding transcript identified by NONCODE: Linc // noncode // 11 // --- /// uc001eiw.1 // --- // ucsc_genes // 11 // ---	---	---	---	---	---
244411_at	-4.78046	0	0.4793		244411_at	226.715	225.369	191.487	456.157	448.721	434.004	244411_at	Human Genome U133 Plus 2.0 Array	Homo sapiens	6-Oct-14	Consensus sequence	GenBank	Hs.104480.1	gb:AW444888 /DB_XREF=gi:6986650 /DB_XREF=UI-H-BI3-ajz-c-07-0-UI.s1 /CLONE=IMAGE:2733325 /FEA=EST /CNT=5 /TID=Hs.104480.1 /TIER=ConsEnd /STK=0 /UG=Hs.104480 /UG_TITLE=ESTs	AW444888	Hs.104480	Hs.446671	February 2009 (Genome Reference Consortium GRCh37)	chr8:144362722-144363547 (-) // 52.23 // q24.3	uncharacterized LOC100507316	LOC100507316	chr8q24.3	---	ENSG00000253716 /// OTTHUMG00000164976	100507316	---	---	---	---	NR_120682 /// NR_120683 /// XR_133507 /// XR_426367 /// XR_426368 /// XR_428411 /// XR_428412 /// XR_428413 /// XR_432357 /// XR_432358 /// XR_432359	---	---	---	---	---	---	This probe set was annotated using the Genome Target Overlap based pipeline to a Entrez Gene identifier using 9 transcripts. // false // Genome Target Overlap // B	"ENST00000517411,ENST00000518073,ENST00000519852,ENST00000521207,ENST00000523031,ENST00000524335,NR_120682,NR_120683,XR_432357"	"ENST00000517411 // havana:known chromosome:GRCh38:8:143280166:143281660:-1 gene:ENSG00000253716 gene_biotype:antisense transcript_biotype:antisense // ensembl // --- // chr8:144362335-144363830(-) /// ENST00000518073 // havana:known chromosome:GRCh38:8:143280828:143281690:-1 gene:ENSG00000253716 gene_biotype:antisense transcript_biotype:antisense // ensembl // --- // chr8:144362997-144363860(-) …	NONHSAT129555 // noncode // 4 // Cross Hyb Matching Probes /// NONHSAT129556 // noncode // 2 // Cross Hyb Matching Probes	GO:0008270(zinc ion binding);GO:0003676(nucleic acid binding);	---	---	---
207156_at	-3.28504	0	0.4786		207156_at	184.38	143.896	121.555	291.77	301.643	334.263	207156_at	Human Genome U133 Plus 2.0 Array	Homo sapiens	6-Oct-14	Exemplar sequence	GenBank	g10800131	"gb:NM_021064.1 /DB_XREF=gi:10800131 /GEN=H2AFP /FEA=FLmRNA /CNT=6 /TID=Hs.51011.0 /TIER=FL /STK=0 /UG=Hs.51011 /LL=8969 /DEF=Homo sapiens H2A histone family, member P (H2AFP), mRNA. /PROD=H2A histone family, member P /FL=gb:L19778.1 gb:NM_021064.1"	NM_021064	Hs.51011	Hs.51011 /// Hs.731927 /// Hs.737359	February 2009 (Genome Reference Consortium GRCh37)	chr6:27100820-27103070 (+) // 71.11 // p22.1	"histone cluster 1, H2ag /// histone cluster 1, H2ah /// histone cluster 1, H2ai /// histone cluster 1, H2ak /// histone cluster 1, H2al /// histone cluster 1, H2am"	HIST1H2AG /// HIST1H2AH /// HIST1H2AI /// HIST1H2AK /// HIST1H2AL /// HIST1H2AM	chr6p21.33 /// chr6p22.1	est /// full length	ENSG00000196787 /// OTTHUMG00000014469	8329 /// 8330 /// 8332 /// 8336 /// 8969 /// 85235	P0C0S8 /// B2R5B3 /// A4FTV9 /// A3KPC7 /// Q96KK5	---	602787 /// 602788 /// 602793 /// 602796 /// 615012 /// 615013	NP_003500 /// NP_003501 /// NP_003502 /// NP_003505 /// NP_066408 /// NP_542163	NM_003509 /// NM_003510 /// NM_003511 /// NM_003514 /// NM_021064 /// NM_080596	---	0006334 // nucleosome assembly // inferred from electronic annotation	0000786 // nucleosome // inferred from electronic annotation /// 0005622 // intracellular // inferred from electronic annotation /// 0005634 // nucleus // inferred from direct assay /// 0005634 // nucleus // inferred from electronic annotation /// 0005694 // chromosome // inferred from electronic annotation /// 0070062 // extracellular vesicular exosome // inferred from direct assay	0003677 // DNA binding // inferred from electronic annotation /// 0005515 // protein binding // inferred from physical interaction /// 0019899 // enzyme binding // inferred from physical interaction /// 0043565 // sequence-specific DNA binding // inferred from electronic annotation /// 0046982 // protein heterodimerization activity // inferred from electronic annotation	---	IPR003958 // Transcription factor CBF/NF-Y/archaeal histone // 7.1E-9 /// IPR007125 // Histone core // 1.3E-32	This probe set was annotated using the Matching Probes based pipeline to a Entrez Gene identifier using 9 transcripts. // true // Matching Probes // A	"BC016677(11),BC067782(11),L19778(11),ENST00000359193(11),OTTHUMT00000040137(11)"	"BC016677 // Homo sapiens histone cluster 1, H2ag, mRNA (cDNA clone MGC:17204 IMAGE:4342191), complete cds. // gb // 11 // --- /// BC067782 // Homo sapiens histone 1, H2ag, mRNA (cDNA clone IMAGE:5314244), partial cds. // gb // 11 // --- /// ENST00000359193 // ensembl_havana_transcript:known chromosome:GRCh38:6:27133042:27135291:1 gene:ENSG00000196787 gene_biotype:protein_coding transcript_biotyp…	---	GO:0003677(DNA binding);GO:0046982(protein heterodimerization activity);	GO:0006334(nucleosome assembly);	GO:0000786(nucleosome);GO:0005634(nucleus);	K11251
244114_x_at	-4.00318	0	0.4781		244114_x_at	335.893	340.489	268.835	641.249	711.74	616.555	244114_x_at	Human Genome U133 Plus 2.0 Array	Homo sapiens	6-Oct-14	Consensus sequence	GenBank	Hs.117689.1	gb:AI003508 /DB_XREF=gi:3203047 /DB_XREF=an19c08.s1 /CLONE=IMAGE:1699118 /FEA=EST /CNT=5 /TID=Hs.117689.1 /TIER=ConsEnd /STK=2 /UG=Hs.117689 /UG_TITLE=ESTs	AI003508	Hs.117689	Hs.153272	February 2009 (Genome Reference Consortium GRCh37)	chr1:143256431-143257132 (+) // 82.38 // q21.1 /// chr4:49259106-49259806 (+) // 81.68 // p11 /// chr21:9722232-9722933 (-) // 81.96 // p11.2 /// chr4:49539565-49540266 (-) // 81.54 // p11	"Homo sapiens PNAS-130 mRNA, complete cds."	CR936796	---	---	---	---	---	---	---	---	---	---	---	---	---	---	---	This probe set was annotated using the Matching Probes based pipeline to a UniGene identifier using 1 transcripts. // false // Matching Probes // A	DQ786228(11)	DQ786228 // Homo sapiens clone HLS_IMAGE_1699118 mRNA sequence. // gb // 11 // --- /// NONHSAT005633 // Non-coding transcript identified by NONCODE: Linc // noncode // 11 // --- /// uc001eiw.1 // --- // ucsc_genes // 11 // ---	CR936796 // gb_htc // 8 // Cross Hyb Matching Probes	---	---	---	---
242476_at	-6.20383	0	0.4759		242476_at	159.201	150.646	149.928	314.221	328.121	323.555	242476_at	Human Genome U133 Plus 2.0 Array	Homo sapiens	6-Oct-14	Consensus sequence	GenBank	Hs.130729.0	"gb:AI436356 /DB_XREF=gi:4309618 /DB_XREF=ti01a01.x1 /CLONE=IMAGE:2129160 /FEA=EST /CNT=6 /TID=Hs.130729.0 /TIER=ConsEnd /STK=1 /UG=Hs.130729 /UG_TITLE=ESTs, Weakly similar to ALU1_HUMAN ALU SUBFAMILY J SEQUENCE CONTAMINATION WARNING ENTRY (H.sapiens)"	AI436356	Hs.130729	Hs.649852	February 2009 (Genome Reference Consortium GRCh37)	chr9:45475491-45476381 (+) // 64.95 // p11.2 /// chr21:10563130-10564037 (-) // 65.4 // p11.2 /// chr4:132862634-132863531 (-) // 63.94 // q28.3 /// chr9:70611999-70612880 (-) // 65.06 // q21.11 /// chr9:42217157-42218037 (-) // 64.73 // p12	---	---	---	est	---	---	---	---	---	---	---	---	---	---	---	---	---	This probe set was annotated using the Accession mapped clusters based pipeline to a UniGene identifier using 1 transcripts. // false // Accession mapped clusters // E	AW665996	AW665996 // /DB_XREF=hj10g11.x1 /CLONE=IMAGE:2981444 // gb // --- // ---	---	---	---	---	---
222074_at	-4.94757	0	0.4735		222074_at	65.5455	62.339	66.0659	132.097	150.937	127.5	222074_at	Human Genome U133 Plus 2.0 Array	Homo sapiens	6-Oct-14	Consensus sequence	GenBank	Hs.78601.1	gb:AW614435 /DB_XREF=gi:7319621 /DB_XREF=hg83c08.x1 /CLONE=IMAGE:2952206 /FEA=EST /CNT=23 /TID=Hs.78601.1 /TIER=Stack /STK=9 /UG=Hs.78601 /LL=7389 /UG_GENE=UROD /UG_TITLE=uroporphyrinogen decarboxylase	AW614435	Hs.78601	Hs.78601	February 2009 (Genome Reference Consortium GRCh37)	chr1:45480219-45481245 (+) // 82.75 // p34.1	uroporphyrinogen decarboxylase	UROD	chr1p34	full length	ENSG00000126088 /// OTTHUMG00000008949	7389	P06132 /// B0AZT7 /// B4DEM5 /// B4DHV6 /// H0Y5R6 /// Q5T446	EC:4.1.1.37	176100 /// 613521	NP_000365 /// XP_005271226 /// XP_005271227	NM_000374 /// NR_036510 /// XM_005271169 /// XM_005271170	---	0006778 // porphyrin-containing compound metabolic process // traceable author statement /// 0006779 // porphyrin-containing compound biosynthetic process // inferred from electronic annotation /// 0006782 // protoporphyrinogen IX biosynthetic process // inferred from electronic annotation /// 0006783 // heme biosynthetic process // inferred by curator /// 0006783 // heme biosynthetic process // …	0005737 // cytoplasm // inferred from electronic annotation /// 0005829 // cytosol // traceable author statement	0004853 // uroporphyrinogen decarboxylase activity // inferred from direct assay /// 0004853 // uroporphyrinogen decarboxylase activity // traceable author statement /// 0016829 // lyase activity // inferred from electronic annotation /// 0016831 // carboxy-lyase activity // inferred from electronic annotation	Heme_Biosynthesis // GenMAPP	---	This probe set was annotated using the Matching Probes based pipeline to a Entrez Gene identifier using 1 transcripts. // false // Matching Probes // A	ENST00000465678(10)	ENST00000465678 // havana:known chromosome:GRCh38:1:45014547:45015405:1 gene:ENSG00000126088 gene_biotype:protein_coding transcript_biotype:processed_transcript // ensembl // 10 // --- /// NONHSAT002917 // Non-coding transcript identified by NONCODE: Exonic // noncode // 10 // --- /// OTTHUMT00000024820 // cdna:all chromosome:VEGA56:1:45014547:45015405:1 Gene:OTTHUMG00000008949 // vega // 10 // -…	---	GO:0004853(uroporphyrinogen decarboxylase activity);	GO:0044281(small molecule metabolic process);GO:0006782(protoporphyrinogen IX biosynthetic process);	GO:0005730(nucleolus);GO:0005829(cytosol);GO:0015630(microtubule cytoskeleton);	K01599
236193_at	-3.34773	0	0.473		236193_at	62.0618	79.5782	64.7057	120.555	171.006	146.469	236193_at	Human Genome U133 Plus 2.0 Array	Homo sapiens	6-Oct-14	Consensus sequence	GenBank	Hs.146228.0	gb:AA037483 /DB_XREF=gi:1512582 /DB_XREF=zk34a02.s1 /CLONE=IMAGE:484682 /FEA=EST /CNT=9 /TID=Hs.146228.0 /TIER=ConsEnd /STK=3 /UG=Hs.146228 /UG_TITLE=ESTs	AA037483	Hs.146228	---	February 2009 (Genome Reference Consortium GRCh37)	chr6:26114097-26114648 (-) // 33.15 // p22.2	"histone cluster 1, H2bc"	HIST1H2BC	chr6p22.1	---	---	8347	P62807 /// B2R4S9 /// Q0D2M2	---	602847	NP_003517	NM_003526	---	0002227 // innate immune response in mucosa // inferred from direct assay /// 0006325 // chromatin organization // traceable author statement /// 0006334 // nucleosome assembly // non-traceable author statement /// 0019731 // antibacterial humoral response // inferred from direct assay /// 0042742 // defense response to bacterium // inferred from electronic annotation /// 0050830 // defense respo…	0000786 // nucleosome // non-traceable author statement /// 0005615 // extracellular space // inferred from direct assay /// 0005634 // nucleus // inferred from direct assay /// 0005654 // nucleoplasm // traceable author statement /// 0005694 // chromosome // inferred from electronic annotation /// 0070062 // extracellular vesicular exosome // inferred from direct assay	0003677 // DNA binding // non-traceable author statement /// 0046982 // protein heterodimerization activity // inferred from electronic annotation	---	---	This probe set was annotated using the Genome Consensus/Exemplar Overlap based pipeline to a Entrez Gene identifier using 2 transcripts. // false // Genome Consensus/Exemplar Overlap // C	"BC009612,uc003ngk.4"	"BC009612 // Homo sapiens histone cluster 1, H2bc, mRNA (cDNA clone IMAGE:4102077), with apparent retained intron. // gb_htc // --- // chr6:26114627-26124154(-) /// uc003ngk.4 // --- // ucsc_genes // --- // chr6:26114625-26124154(-)"	---	GO:0003677(DNA binding);GO:0046982(protein heterodimerization activity);	GO:0006334(nucleosome assembly);	GO:0000786(nucleosome);GO:0005634(nucleus);	K11252
214481_at	-3.20893	0	0.4717		214481_at	104.113	114.573	74.2395	188.107	209.43	214.213	214481_at	Human Genome U133 Plus 2.0 Array	Homo sapiens	6-Oct-14	Consensus sequence	GenBank	Hs.134999.0	"gb:NM_003514.1 /DB_XREF=gi:4504248 /GEN=H2AFN /FEA=FLmRNA /CNT=10 /TID=Hs.134999.0 /TIER=FL /STK=0 /UG=Hs.134999 /LL=8336 /DEF=Homo sapiens H2A histone family, member N (H2AFN), mRNA. /PROD=H2A histone family, member N /FL=gb:NM_003514.1"	NM_003514	Hs.134999	---	February 2009 (Genome Reference Consortium GRCh37)	chr6:27860217-27860963 (-) // 93.83 // p22.1	"histone cluster 1, H2am"	HIST1H2AM	chr6p22.1	---	---	8336	A4FTV9	---	602796	NP_003505	NM_003514	---	0006334 // nucleosome assembly // inferred from electronic annotation	0000786 // nucleosome // inferred from electronic annotation /// 0005634 // nucleus // inferred from electronic annotation /// 0005694 // chromosome // inferred from electronic annotation	0003677 // DNA binding // inferred from electronic annotation /// 0046982 // protein heterodimerization activity // inferred from electronic annotation	---	---	This probe set was annotated using the Matching Probes based pipeline to a Entrez Gene identifier using 1 transcripts. // false // Matching Probes // A	BC032756(11)	"BC032756 // Homo sapiens histone cluster 1, H2am, mRNA (cDNA clone IMAGE:5581631). // gb_htc // 11 // ---"	uc003nkb.1 // ucsc_genes // 4 // Cross Hyb Matching Probes /// NM_003514 // refseq // 4 // Cross Hyb Matching Probes /// GENSCAN00000048848 // ensembl // 2 // Cross Hyb Matching Probes /// ENST00000359611 // ensembl // 3 // Cross Hyb Matching Probes /// ENST00000479986 // ensembl // 2 // Cross Hyb Matching Probes /// OTTHUMT00000331293 // vega // 2 // Cross Hyb Matching Probes /// OTTHUMT00000040…	GO:0003677(DNA binding);GO:0019899(enzyme binding);GO:0046982(protein heterodimerization activity);	GO:0006334(nucleosome assembly);	GO:0000786(nucleosome);GO:0005634(nucleus);	K11251
1562836_at	-1.50384	1.14079	0.47		1562836_at	325.031	160.605	82.8537	405.388	349.611	293.888	1562836_at	Human Genome U133 Plus 2.0 Array	Homo sapiens	6-Oct-14	Consensus sequence	GenBank	Hs2.271541.1	"gb:AK021715.1 /DB_XREF=gi:10432954 /TID=Hs2.271541.1 /CNT=2 /FEA=mRNA /TIER=ConsEnd /STK=0 /UG=Hs.271541 /UG_TITLE=Homo sapiens cDNA FLJ11653 fis, clone HEMBA1004538. /DEF=Homo sapiens cDNA FLJ11653 fis, clone HEMBA1004538."	AK021715	Hs.271541	Hs.408461	February 2009 (Genome Reference Consortium GRCh37)	chr11:118618474-118620067 (+) // 96.44 // q23.3	DEAD (Asp-Glu-Ala-Asp) box helicase 6	DDX6	chr11q23.3	full length	---	1656	P26196 /// B2R858 /// Q8IV96	EC:3.6.4.13	600326	NP_001244120 /// NP_004388 /// XP_005271474 /// XP_005271475	NM_001257191 /// NM_004397 /// XM_005271417 /// XM_005271418	---	"0000288 // nuclear-transcribed mRNA catabolic process, deadenylation-dependent decay // traceable author statement /// 0006200 // ATP catabolic process // inferred from electronic annotation /// 0008152 // metabolic process // inferred from electronic annotation /// 0010467 // gene expression // traceable author statement /// 0016070 // RNA metabolic process // traceable author statement /// 001…	0000932 // cytoplasmic mRNA processing body // inferred from direct assay /// 0005737 // cytoplasm // inferred from direct assay /// 0005829 // cytosol // traceable author statement /// 0010494 // cytoplasmic stress granule // inferred from direct assay /// 0016020 // membrane // inferred from direct assay /// 0016442 // RISC complex // inferred from direct assay /// 0043231 // intracellular memb…	0000166 // nucleotide binding // inferred from electronic annotation /// 0003676 // nucleic acid binding // inferred from electronic annotation /// 0003723 // RNA binding // inferred from electronic annotation /// 0003724 // RNA helicase activity // traceable author statement /// 0004386 // helicase activity // traceable author statement /// 0005515 // protein binding // inferred from physical in…	---	---	This probe set was annotated using the Accession mapped clusters based pipeline to a Entrez Gene identifier using 3 transcripts. // false // Accession mapped clusters // E	"AK021715,AK021715,AK021715"	"AK021715 // /DEF=Homo sapiens cDNA FLJ11653 fis, clone HEMBA1004538. // gb // --- // ---"	uc001pua.2 // ucsc_genes // 11 // Negative Strand Matching Probes /// uc001pub.2 // ucsc_genes // 11 // Negative Strand Matching Probes /// uc001puc.2 // ucsc_genes // 11 // Negative Strand Matching Probes /// NM_001257191 // refseq // 11 // Negative Strand Matching Probes /// NM_004397 // refseq // 11 // Negative Strand Matching Probes /// ENST00000620157 // ensembl // 11 // Negative Strand Matc…	---	---	---	---
213931_at	-3.52282	0	0.4695		213931_at	74.2355	75.3147	62.0932	150.703	177.487	125.388	213931_at	Human Genome U133 Plus 2.0 Array	Homo sapiens	6-Oct-14	Consensus sequence	GenBank	Hs.180919.1	"gb:AI819238 /DB_XREF=gi:5438328 /DB_XREF=wj42g05.x1 /CLONE=IMAGE:2405528 /FEA=EST /CNT=19 /TID=Hs.180919.1 /TIER=Stack /STK=8 /UG=Hs.180919 /LL=3398 /UG_GENE=ID2 /UG_TITLE=inhibitor of DNA binding 2, dominant negative helix-loop-helix protein"	AI819238	Hs.180919	Hs.180919 /// Hs.591670 /// Hs.596938 /// Hs.665350 /// Hs.726053	February 2009 (Genome Reference Consortium GRCh37)	chr2:8822206-8824263 (+) // 95.65 // p25.1	"inhibitor of DNA binding 2, dominant negative helix-loop-helix protein /// inhibitor of DNA binding 2B, dominant negative helix-loop-helix protein (pseudogene)"	ID2 /// ID2B	chr2p25 /// chr3p14.2	est /// full length	ENSG00000115738 /// ENSG00000237456 /// OTTHUMG00000112454 /// OTTHUMG00000158659	3398 /// 84099	Q14602 /// Q02363 /// Q53T66 /// Q53H99	---	600386	NP_002157	NM_001039082 /// NM_002166 /// NR_026582	---	"0000122 // negative regulation of transcription from RNA polymerase II promoter // inferred from electronic annotation /// 0001656 // metanephros development // inferred from electronic annotation /// 0001779 // natural killer cell differentiation // inferred from electronic annotation /// 0002521 // leukocyte differentiation // inferred from electronic annotation /// 0003149 // membranous septu…	0000785 // chromatin // inferred from electronic annotation /// 0005634 // nucleus // inferred from direct assay /// 0005730 // nucleolus // inferred from direct assay /// 0005737 // cytoplasm // inferred from direct assay /// 0005813 // centrosome // inferred from direct assay /// 0005829 // cytosol // inferred from direct assay /// 0043234 // protein complex // inferred from sequence or structu…	0005515 // protein binding // inferred from physical interaction /// 0044325 // ion channel binding // inferred from physical interaction /// 0046983 // protein dimerization activity // inferred from electronic annotation	---	"IPR011598 // Myc-type, basic helix-loop-helix (bHLH) domain // 6.9E-18"	This probe set was annotated using the Genome Target Overlap based pipeline to a Entrez Gene identifier using 10 transcripts. // true // Genome Target Overlap // B	"M96843,ENST00000331129,BC030639,ENST00000234091,GENSCAN00000042645,AY634687,OTTHUMT00000323327,OTTHUMT00000231925,UC002QZA.3,NM_002166,OTTHUMT00000351673,ENST00000396290,M97796,D13891,ENST00000462623"	"AY634687 // Homo sapiens cell growth-inhibiting gene 8 (GIG8) mRNA, complete cds. // gb // --- // chr2:8822176-8823036(+) /// BC030639 // Homo sapiens inhibitor of DNA binding 2, dominant negative helix-loop-helix protein, mRNA (cDNA clone MGC:26389 IMAGE:4820416), complete cds. // gb // --- // chr2:8822185-8824583(+) /// D13891 // Homo sapiens mRNA for Id-2H, complete cds. // gb // --- // chr2:…	---	GO:0044325(ion channel binding);GO:0003677(DNA binding);GO:0046983(protein dimerization activity);	"GO:0001779(natural killer cell differentiation);GO:0045665(negative regulation of neuron differentiation);GO:0061030(epithelial cell differentiation involved in mammary gland alveolus development);GO:0045578(negative regulation of B cell differentiation);GO:0048715(negative regulation of oligodendrocyte differentiation);GO:0048541(Peyer's patch development);GO:0003166(bundle of His development);…	GO:0043234(protein complex);GO:0005829(cytosol);GO:0005634(nucleus);	K04680
227745_at	-4.81609	0	0.4688		227745_at	58.4917	67.2727	60.3889	121.551	140.767	134.826	227745_at	Human Genome U133 Plus 2.0 Array	Homo sapiens	6-Oct-14	Consensus sequence	GenBank	Hs.23754.0	gb:N29716 /DB_XREF=gi:1148236 /DB_XREF=yw78f04.s1 /CLONE=IMAGE:258367 /FEA=EST /CNT=35 /TID=Hs.23754.0 /TIER=Stack /STK=19 /UG=Hs.23754 /UG_TITLE=ESTs	N29716	Hs.23754	Hs.633137	February 2009 (Genome Reference Consortium GRCh37)	chr8:125485050-125486787 (-) // 80.17 // q24.13	RNF139 antisense RNA 1 (head to head)	RNF139-AS1	chr8q24.13	---	ENSG00000245149 /// OTTHUMG00000165073	101927612	---	---	---	---	NR_108047 /// NR_108048	---	---	---	---	---	---	This probe set was annotated using the Matching Probes based pipeline to a Entrez Gene identifier using 2 transcripts. // false // Matching Probes // A	"AK075052(11),ENST00000530778(11)"	"AK075052 // Homo sapiens cDNA FLJ90571 fis, clone OVARC1001725, highly similar to Homo sapiens patched related protein TRC8 (TRC8) gene. // gb // 11 // --- /// ENST00000530778 // havana:known chromosome:GRCh38:8:124472810:124474576:-1 gene:ENSG00000245149 gene_biotype:lincRNA transcript_biotype:lincRNA // ensembl // 11 // --- /// NONHSAT128584 // Non-coding transcript identified by NONCODE: Linc…	NR_108048 // refseq // 1 // Cross Hyb Matching Probes /// ENST00000519861 // ensembl // 1 // Cross Hyb Matching Probes /// OTTHUMT00000381700 // vega // 1 // Cross Hyb Matching Probes /// NONHSAT128587 // noncode // 1 // Cross Hyb Matching Probes	---	---	---	---
236780_at	-3.42579	0	0.4668		236780_at	80.7214	54.6796	71.5287	159.777	144.888	134.075	236780_at	Human Genome U133 Plus 2.0 Array	Homo sapiens	6-Oct-14	Consensus sequence	GenBank	Hs.132499.0	gb:BF515485 /DB_XREF=gi:11600664 /DB_XREF=UI-H-BW1-ann-f-03-0-UI.s1 /CLONE=IMAGE:3082900 /FEA=EST /CNT=5 /TID=Hs.132499.0 /TIER=ConsEnd /STK=5 /UG=Hs.132499 /UG_TITLE=ESTs	BF515485	Hs.132499	Hs.602851	February 2009 (Genome Reference Consortium GRCh37)	chr9:127630508-127630972 (-) // 97.89 // q33.3	---	---	---	est	---	---	---	---	---	---	---	---	---	---	---	---	---	This probe set was annotated using the Accession mapped clusters based pipeline to a UniGene identifier using 5 transcripts. // false // Accession mapped clusters // E	"AI475067,AI871334,AW768646,AA923203,BF515485"	"AA923203 // ol19g04.s1 Homo sapiens cDNA, 3' end /clone=IMAGE-1523958 /clone_end=3' /gb=AA923203 /gi=3070512 /ug=Hs.132499 /len=268 // gb // --- // --- /// AA923203 // /DB_XREF=ol19g04.s1 /CLONE=IMAGE:1523958 // gb // --- // --- /// AI475067 // tm63a04.x1 Homo sapiens cDNA, 3' end /clone=IMAGE-2162766 /clone_end=3' /gb=AI475067 /gi=4328112 /ug=Hs.132499 /len=290 // gb // --- // --- /// AI475067 …	---	---	---	---	---
50965_at	-5.96234	0	0.4662		50965_at	298.858	303.39	299.174	678.762	646.927	609.71	50965_at	Human Genome U133 Plus 2.0 Array	Homo sapiens	6-Oct-14	Consensus sequence	GenBank	4848233_RC	"Cluster Incl. AI690165:tx27h06.x1 Homo sapiens cDNA, 3 end /clone=IMAGE-2270843 /clone_end=3' /gb=AI690165 /gi=4901459 /ug=Hs.3797 /len=494"	AI690165	Hs.3797	Hs.3797	February 2009 (Genome Reference Consortium GRCh37)	chr16:2203495-2204141 (+) // 77.93 // p13.3	"RAB26, member RAS oncogene family"	RAB26	chr16p13.3	full length	ENSG00000167964 /// OTTHUMG00000128829	25837	Q9ULW5 /// B2RAA6 /// H3BMG6 /// H3BQ97	---	605455	NP_055168	NM_014353	---	0006184 // GTP catabolic process // inferred from electronic annotation /// 0006810 // transport // inferred from electronic annotation /// 0006886 // intracellular protein transport // inferred from electronic annotation /// 0006913 // nucleocytoplasmic transport // inferred from electronic annotation /// 0007165 // signal transduction // inferred from electronic annotation /// 0007264 // small …	0000139 // Golgi membrane // inferred from direct assay /// 0005622 // intracellular // inferred from electronic annotation /// 0005634 // nucleus // inferred from electronic annotation /// 0005737 // cytoplasm // inferred from electronic annotation /// 0005794 // Golgi apparatus // inferred from electronic annotation /// 0016020 // membrane // inferred from electronic annotation /// 0030658 // t…	0000166 // nucleotide binding // inferred from electronic annotation /// 0003924 // GTPase activity // inferred from electronic annotation /// 0005515 // protein binding // inferred from electronic annotation /// 0005525 // GTP binding // inferred from mutant phenotype /// 0005525 // GTP binding // inferred from sequence or structural similarity /// 0019002 // GMP binding // inferred from mutant …	---	"IPR001806 // Small GTPase superfamily // 2.0E-62 /// IPR006689 // Small GTPase superfamily, ARF/SAR type // 1.4E-17 /// IPR006762 // Gtr1/RagA G protein // 2.9E-10 /// IPR013684 // Mitochondrial Rho-like // 3.2E-21"	This probe set was annotated using the Matching Probes based pipeline to a Entrez Gene identifier using 10 transcripts. // false // Matching Probes // A	"AB027137(16),AY646153(16),BC066913(16),ENST00000210187(16),ENST00000562735(16),ENST00000564426(16),ENST00000566724(14),NM_014353(16),uc002cou.3,uc010bsf.3"	"AB027137 // Homo sapiens v46133 mRNA for RAB-26, complete cds. // gb // 16 // --- /// AY646153 // Homo sapiens Ras-related oncogene protein (RAB26) mRNA, complete cds. // gb // 16 // --- /// BC066913 // Homo sapiens RAB26, member RAS oncogene family, mRNA (cDNA clone MGC:87104 IMAGE:5262795), complete cds. // gb // 16 // --- /// ENST00000210187 // ensembl_havana_transcript:known chromosome:GRCh3…	GENSCAN00000018321 // ensembl // 5 // Cross Hyb Matching Probes	GO:0019002(GMP binding);GO:0005525(GTP binding);	GO:0045055(regulated secretory pathway);GO:0007264(small GTPase mediated signal transduction);GO:0043001(Golgi to plasma membrane protein transport);GO:0017157(regulation of exocytosis);GO:0035272(exocrine system development);	GO:0000139(Golgi membrane);GO:0030658(transport vesicle membrane);GO:0030667(secretory granule membrane);GO:0031226(intrinsic to plasma membrane);	K07913
243780_at	-4.92971	0	0.4639		243780_at	94.9276	85.9289	87.8935	191.665	211.383	177.24	243780_at	Human Genome U133 Plus 2.0 Array	Homo sapiens	6-Oct-14	Consensus sequence	GenBank	Hs.136232.0	gb:AW575863 /DB_XREF=gi:7247498 /DB_XREF=UI-HF-BL0-aci-e-03-0-UI.s1 /CLONE=IMAGE:3059045 /FEA=EST /CNT=6 /TID=Hs.136232.0 /TIER=ConsEnd /STK=2 /UG=Hs.136232 /UG_TITLE=ESTs	AW575863	Hs.136232	Hs.435736	February 2009 (Genome Reference Consortium GRCh37)	chr22:42318026-42318654 (-) // 74.5 // q13.2	---	CTA-250D10.23	---	---	ENSG00000260655 /// OTTHUMG00000172730	---	---	---	---	---	---	---	---	---	---	---	---	This probe set was annotated using the Matching Probes based pipeline to a UniGene identifier using 2 transcripts. // false // Matching Probes // A	"AK128410(11),ENST00000566575(11)"	"AK128410 // Homo sapiens cDNA FLJ46553 fis, clone THYMU3038879. // gb // 11 // --- /// ENST00000566575 // havana:known chromosome:GRCh38:22:41922023:41923100:-1 gene:ENSG00000260655 gene_biotype:lincRNA transcript_biotype:lincRNA // ensembl // 11 // --- /// NONHSAT086997 // Non-coding transcript identified by NONCODE: Linc // noncode // 11 // --- /// OTTHUMT00000420304 // cdna:all chromosome:VEG…	---	---	---	---	---
238529_at	-3.61737	0	0.4633		238529_at	81.5936	69.9856	55.6958	151.849	137.598	153.081	238529_at	Human Genome U133 Plus 2.0 Array	Homo sapiens	6-Oct-14	Consensus sequence	GenBank	Hs.269358.0	gb:AA573088 /DB_XREF=gi:2347616 /DB_XREF=nm50f05.s1 /CLONE=IMAGE:1071681 /FEA=EST /CNT=8 /TID=Hs.269358.0 /TIER=ConsEnd /STK=1 /UG=Hs.269358 /UG_TITLE=ESTs	AA573088	Hs.269358	Hs.528615 /// Hs.741960	February 2009 (Genome Reference Consortium GRCh37)	chr1:149832848-149833639 (+) // 73.4 // q21.2 /// chr1:149803306-149804097 (-) // 73.4 // q21.2	---	RP11-196G18.23	---	est	ENSG00000264207 /// OTTHUMG00000178927	---	---	---	---	---	---	---	---	---	---	---	---	This probe set was annotated using the Matching Probes based pipeline to a UniGene identifier using 2 transcripts. // true // Matching Probes // A	"BC069280(11),ENST00000577853(11),OTTHUMT00000444006(11),NONHSAT006252(11)"	"BC069280 // Homo sapiens cDNA clone IMAGE:6342029, partial cds. // gb // 11 // --- /// ENST00000577853 // havana:known chromosome:GRCh38:1:149861271:149862504:1 gene:ENSG00000264207 gene_biotype:antisense transcript_biotype:antisense // ensembl // 11 // --- /// NONHSAT006252 // Non-coding transcript identified by NONCODE: Linc // noncode // 11 // --- /// OTTHUMT00000444006 // cdna:all chromosome…	---	---	---	---	---
218951_s_at	-5.20079	0	0.4611		218951_s_at	323.816	306.354	284.99	662.38	703.243	618.909	218951_s_at	Human Genome U133 Plus 2.0 Array	Homo sapiens	6-Oct-14	Exemplar sequence	GenBank	g8922994	"gb:NM_018390.1 /DB_XREF=gi:8922994 /GEN=FLJ11323 /FEA=FLmRNA /CNT=53 /TID=Hs.25625.0 /TIER=FL+Stack /STK=17 /UG=Hs.25625 /LL=55344 /DEF=Homo sapiens hypothetical protein FLJ11323 (FLJ11323), mRNA. /PROD=hypothetical protein FLJ11323 /FL=gb:NM_018390.1"	NM_018390	Hs.25625	Hs.522568	February 2009 (Genome Reference Consortium GRCh37)	chrY:142988-170020 (+) // 86.39 // p11.32 /// chrX:192988-220020 (+) // 86.39 // p22.33	"phosphatidylinositol-specific phospholipase C, X domain containing 1"	PLCXD1	chrXp22.33; Yp11.32	full length	ENSG00000182378 /// OTTHUMG00000022693	55344	Q9NUJ7 /// C9JP92 /// K7EIC3 /// X6RFG1	---	---	NP_060860 /// XP_006724507 /// XP_006724508 /// XP_006724509 /// XP_006724928 /// XP_006724929 /// XP_006724930	NM_018390 /// NR_028057 /// XM_006724444 /// XM_006724445 /// XM_006724446 /// XM_006724865 /// XM_006724866 /// XM_006724867	---	0006629 // lipid metabolic process // inferred from electronic annotation	---	0008081 // phosphoric diester hydrolase activity // inferred from electronic annotation	---	"IPR000909 // Phospholipase C, phosphatidylinositol-specific , X domain // 1.9E-12"	This probe set was annotated using the Matching Probes based pipeline to a Entrez Gene identifier using 10 transcripts. // false // Matching Probes // A	"BC005028(11),ENST00000381657(11),ENST00000381663(11),ENST00000399012(11),NM_018390(11),NR_028057(11),uc004cpc.3,uc004fop.3,uc011mgx.2,uc011nae.2"	"BC005028 // Homo sapiens phosphatidylinositol-specific phospholipase C, X domain containing 1, mRNA (cDNA clone MGC:12582 IMAGE:3953383), complete cds. // gb // 11 // --- /// ENST00000381657 // ensembl_havana_transcript:known chromosome:GRCh38:X:281192:303356:1 gene:ENSG00000182378 gene_biotype:protein_coding transcript_biotype:protein_coding // ensembl // 11 // --- /// ENST00000381663 // ensemb…	---	GO:0008081(phosphoric diester hydrolase activity);	GO:0006629(lipid metabolic process);	---	K01771
239280_at	-2.83271	0	0.4605		239280_at	46.2417	57.7649	42.4213	79.7499	134.402	108.252	239280_at	Human Genome U133 Plus 2.0 Array	Homo sapiens	6-Oct-14	Consensus sequence	GenBank	Hs.145520.0	gb:AI824407 /DB_XREF=gi:5445078 /DB_XREF=tx69g08.x1 /CLONE=IMAGE:2274878 /FEA=EST /CNT=7 /TID=Hs.145520.0 /TIER=ConsEnd /STK=0 /UG=Hs.145520 /UG_TITLE=ESTs	AI824407	Hs.145520	---	February 2009 (Genome Reference Consortium GRCh37)	chr1:84542017-84542463 (-) // 90.25 // p31.1	---	RP11-486G15.2	---	---	ENSG00000271576 /// OTTHUMG00000185155	---	---	---	---	---	---	---	---	---	---	---	---	"This probe set was annotated using the Matching Probes based pipeline to a NONCODE,ENSEMBL,Rinn lincRNA,Havana transcript identifier using 1 transcripts. // false // Matching Probes // A"	"TCONS_00001546-XLOC_000889(11),ENST00000605506(11),OTTHUMT00000469676(11),NONHSAT004184(11),NONHSAT004185(11)"	ENST00000605506 // havana:known chromosome:GRCh38:1:84076331:84077931:-1 gene:ENSG00000271576 gene_biotype:lincRNA transcript_biotype:lincRNA // ensembl // 11 // --- /// NONHSAT004184 // Non-coding transcript identified by NONCODE: Linc // noncode // 11 // --- /// NONHSAT004185 // Non-coding transcript identified by NONCODE: Linc // noncode // 11 // --- /// OTTHUMT00000469676 // cdna:all chromoso…	---	---	---	---	---
227517_s_at	-4.48974	0	0.4586		227517_s_at	2473.02	1963.42	2207.85	5066.86	4458.29	4919.97	227517_s_at	Human Genome U133 Plus 2.0 Array	Homo sapiens	6-Oct-14	Consensus sequence	GenBank	Hs.289721.3	gb:AI056992 /DB_XREF=gi:3330781 /DB_XREF=oz06b06.x1 /CLONE=IMAGE:1674515 /FEA=EST /CNT=23 /TID=Hs.289721.3 /TIER=Stack /STK=13 /UG=Hs.289721 /LL=60674 /UG_GENE=GAS5 /UG_TITLE=growth arrest specific transcript 5	AI056992	Hs.289721	Hs.531856 /// Hs.656459 /// Hs.664946 /// Hs.680083 /// Hs.718030	February 2009 (Genome Reference Consortium GRCh37)	chr1:173833038-173835936 (-) // 76.32 // q25.1	"growth arrest-specific 5 (non-protein coding) /// small nucleolar RNA, C/D box 44 /// small nucleolar RNA, C/D box 47 /// small nucleolar RNA, C/D box 74 /// small nucleolar RNA, C/D box 76 /// small nucleolar RNA, C/D box 77 /// small nucleolar RNA, C/D box 79 /// small nucleolar RNA, C/D box 80 /// small nucleolar RNA, C/D box 81"	GAS5 /// SNORD44 /// SNORD47 /// SNORD74 /// SNORD76 /// SNORD77 /// SNORD79 /// SNORD80 /// SNORD81	chr1q25.1	est	ENSG00000234741 /// OTTHUMG00000037216	26769 /// 26770 /// 26774 /// 26802 /// 26806 /// 60674 /// 619498 /// 692196 /// 692197	---	---	608280	---	NR_002578 /// NR_002579 /// NR_002746 /// NR_002750 /// NR_003938 /// NR_003939 /// NR_003940 /// NR_003942 /// NR_003943	---	---	---	---	---	---	This probe set was annotated using the Matching Probes based pipeline to a Entrez Gene identifier using 29 transcripts. // true // Matching Probes // A	"UC001GJK.3(11),BC038733(11),ENST00000412059(11),ENST00000431268(11),ENST00000454813(10),OTTHUMT00000090598(11),OTTHUMT00000090578(11),OTTHUMT00000090602(10),NONHSAT007659(11),NONHSAT007664(11),NONHSAT007667(11),NONHSAT007672(10),NONHSAT007676(11),NONHSAT007678(10)"	"BC038733 // Homo sapiens growth arrest-specific 5, mRNA (cDNA clone IMAGE:5267691). // gb // 11 // --- /// ENST00000412059 // havana:known chromosome:GRCh38:1:173863901:173867987:-1 gene:ENSG00000234741 gene_biotype:processed_transcript transcript_biotype:retained_intron // ensembl // 11 // --- /// ENST00000431268 // havana:known chromosome:GRCh38:1:173863901:173867989:-1 gene:ENSG00000234741 ge…	ENST00000436285 // ensembl // 1 // Cross Hyb Matching Probes /// ENST00000422207 // ensembl // 1 // Cross Hyb Matching Probes /// ENST00000422008 // ensembl // 1 // Cross Hyb Matching Probes /// OTTHUMT00000090593 // vega // 1 // Cross Hyb Matching Probes /// OTTHUMT00000090599 // vega // 1 // Cross Hyb Matching Probes /// OTTHUMT00000090597 // vega // 1 // Cross Hyb Matching Probes /// NONHSAT00…	---	---	---	---
1557945_at	-2.69514	0	0.4572		1557945_at	24.8239	32.2068	19.9399	42.7062	67.8435	57.5793	1557945_at	Human Genome U133 Plus 2.0 Array	Homo sapiens	6-Oct-14	Consensus sequence	GenBank	Hs2.25094.1	"gb:BC043594.1 /DB_XREF=gi:27695069 /TID=Hs2.25094.1 /CNT=39 /FEA=mRNA /TIER=ConsEnd /STK=0 /UG=Hs.25094 /UG_TITLE=Homo sapiens, clone IMAGE:5760980, mRNA /DEF=Homo sapiens, clone IMAGE:5760980, mRNA."	BC043594	Hs.25094	Hs.733746	February 2009 (Genome Reference Consortium GRCh37)	chr6:170149607-170151683 (-) // 88.0 // q27	"Homo sapiens cDNA FLJ13565 fis, clone PLACE1008231. /// t-complex-associated-testis-expressed 3"	AK023627 /// TCTE3	chr6q27	full length	---	6991	Q8IZS6	---	186977	NP_777570 /// XP_006715617 /// XP_006725076	NM_174910 /// XM_006715554 /// XM_006725013	---	0006810 // transport // inferred from electronic annotation /// 0008152 // metabolic process // inferred from electronic annotation	0005737 // cytoplasm // inferred from electronic annotation /// 0005856 // cytoskeleton // inferred from electronic annotation /// 0005874 // microtubule // inferred from electronic annotation /// 0016020 // membrane // inferred from electronic annotation /// 0030286 // dynein complex // inferred from electronic annotation	0003774 // motor activity // inferred from electronic annotation	---	---	This probe set was annotated using the Matching Probes based pipeline to a UniGene identifier using 1 transcripts. // false // Matching Probes // A	BC063455(11)	"BC063455 // Homo sapiens cDNA clone IMAGE:5168720, partial cds. // gb // 11 // --- /// NONHSAT116225 // Non-coding transcript identified by NONCODE: Exonic // noncode // 11 // --- /// uc003qxf.3 // --- // ucsc_genes // 11 // ---"	---	GO:0003774(motor activity);	GO:0006810(transport);	GO:0030286(dynein complex);GO:0016020(membrane);GO:0005737(cytoplasm);GO:0005874(microtubule);	K10420
221582_at	-4.30188	0	0.4571		221582_at	392.042	425.336	326.19	882.084	785.924	821.519	221582_at	Human Genome U133 Plus 2.0 Array	Homo sapiens	6-Oct-14	Exemplar sequence	GenBank	g12654706	"gb:BC001193.1 /DB_XREF=gi:12654706 /FEA=FLmRNA /CNT=49 /TID=Hs.28777.1 /TIER=FL+Stack /STK=24 /UG=Hs.28777 /LL=8334 /UG_GENE=H2AFL /DEF=Homo sapiens, H2A histone family, member L, clone MGC:3165, mRNA, complete cds. /PROD=H2A histone family, member L /FL=gb:BC001193.1"	BC001193	Hs.28777	Hs.26331	February 2009 (Genome Reference Consortium GRCh37)	chr1:228644681-228645560 (-) // 95.09 // q42.13	"histone cluster 3, H2a"	HIST3H2A	chr1q42.13	full length	ENSG00000181218 /// OTTHUMG00000040046	92815	Q7L7L0	---	615015	NP_254280	NM_033445	---	0006334 // nucleosome assembly // inferred from electronic annotation /// 0006337 // nucleosome disassembly // inferred from mutant phenotype /// 0070914 // UV-damage excision repair // inferred from mutant phenotype	0000786 // nucleosome // inferred from electronic annotation /// 0000788 // nuclear nucleosome // inferred from direct assay /// 0005622 // intracellular // inferred from electronic annotation /// 0005634 // nucleus // inferred from electronic annotation /// 0005694 // chromosome // inferred from electronic annotation	0003677 // DNA binding // inferred from direct assay /// 0043565 // sequence-specific DNA binding // inferred from electronic annotation /// 0046982 // protein heterodimerization activity // inferred from electronic annotation	---	IPR003958 // Transcription factor CBF/NF-Y/archaeal histone // 2.0E-8 /// IPR007125 // Histone core // 2.4E-32	This probe set was annotated using the Matching Probes based pipeline to a Entrez Gene identifier using 1 transcripts. // false // Matching Probes // A	ENST00000366695(10)	ENST00000366695 // ensembl_havana_transcript:known chromosome:GRCh38:1:228456979:228457873:-1 gene:ENSG00000181218 gene_biotype:protein_coding transcript_biotype:protein_coding // ensembl // 10 // --- /// OTTHUMT00000096598 // cdna:all chromosome:VEGA56:1:228456979:228457873:-1 Gene:OTTHUMG00000040046 // vega // 10 // ---	---	GO:0003677(DNA binding);GO:0046982(protein heterodimerization activity);	GO:0006334(nucleosome assembly);	GO:0000786(nucleosome);GO:0005634(nucleus);	K11251
228930_at	-6.62938	0	0.4562		228930_at	374.244	357.927	367.802	776.346	813.473	821.823	228930_at	Human Genome U133 Plus 2.0 Array	Homo sapiens	6-Oct-14	Consensus sequence	GenBank	Hs.19934.0	gb:AI679611 /DB_XREF=gi:4889793 /DB_XREF=tu75d08.x1 /CLONE=IMAGE:2256879 /FEA=mRNA /CNT=19 /TID=Hs.19934.0 /TIER=Stack /STK=14 /UG=Hs.19934 /UG_TITLE=Homo sapiens mRNA full length insert cDNA clone EUROIMAGE 898037	AI679611	Hs.19934	Hs.513091 /// Hs.743895	February 2009 (Genome Reference Consortium GRCh37)	chr15:83424716-83425957 (+) // 96.07 // q25.2	small Cajal body-specific RNA 15	SCARNA15	chr15q25.2	---	ENSG00000252690 /// OTTHUMG00000172405	677778	A1L4K1 /// H0YLA8	---	612675	---	NR_003011	---	---	---	---	---	---	This probe set was annotated using the Matching Probes based pipeline to a Entrez Gene identifier using 1 transcripts. // false // Matching Probes // A	ENST00000607520(11)	AL360137 // Homo sapiens mRNA full length insert cDNA clone EUROIMAGE 898037. // gb // 11 // --- /// BX538250 // Homo sapiens mRNA; cDNA DKFZp686A1429 (from clone DKFZp686A1429). // gb // 10 // --- /// ENST00000607520 // havana:known chromosome:GRCh38:15:82752884:82757208:1 gene:ENSG00000252690 gene_biotype:processed_transcript transcript_biotype:retained_intron // ensembl // 11 // --- /// NONHSA…	NR_110097 // refseq // 2 // Cross Hyb Matching Probes /// NR_110098 // refseq // 5 // Cross Hyb Matching Probes /// NR_110096 // refseq // 6 // Cross Hyb Matching Probes /// ENST00000561107 // ensembl // 6 // Cross Hyb Matching Probes /// ENST00000558174 // ensembl // 5 // Cross Hyb Matching Probes /// ENST00000559366 // ensembl // 2 // Cross Hyb Matching Probes /// OTTHUMT00000418408 // vega // …	---	---	---	---
210387_at	-4.36573	0	0.4562		210387_at	54.068	51.2322	52.6583	112.182	134.555	101.81	210387_at	Human Genome U133 Plus 2.0 Array	Homo sapiens	6-Oct-14	Exemplar sequence	GenBank	g12654590	"gb:BC001131.1 /DB_XREF=gi:12654590 /FEA=FLmRNA /CNT=22 /TID=Hs.247817.1 /TIER=FL /STK=0 /UG=Hs.247817 /LL=8339 /UG_GENE=H2BFA /DEF=Homo sapiens, H2B histone family, member A, clone MGC:2561, mRNA, complete cds. /PROD=H2B histone family, member A /FL=gb:NM_003518.1 gb:BC001131.1"	BC001131	Hs.247817	Hs.591809	February 2009 (Genome Reference Consortium GRCh37)	chr6:26215416-26216899 (-) // 46.52 // p22.2	"histone cluster 1, H2bg /// histone cluster 1, H2bj"	HIST1H2BG /// HIST1H2BJ	chr6p21.3 /// chr6p22.1	full length	ENSG00000124635 /// OTTHUMG00000014446	8339 /// 8970	P62807 /// B2R4S9 /// P06899	---	602798 /// 615044	NP_003509 /// NP_066402	NM_003518 /// NM_021058	---	0002227 // innate immune response in mucosa // inferred from direct assay /// 0006325 // chromatin organization // traceable author statement /// 0006334 // nucleosome assembly // non-traceable author statement /// 0019731 // antibacterial humoral response // inferred from direct assay /// 0042742 // defense response to bacterium // inferred from electronic annotation /// 0050830 // defense respo…	0000786 // nucleosome // non-traceable author statement /// 0005615 // extracellular space // inferred from direct assay /// 0005622 // intracellular // inferred from electronic annotation /// 0005634 // nucleus // inferred from direct assay /// 0005654 // nucleoplasm // traceable author statement /// 0005694 // chromosome // inferred from electronic annotation /// 0070062 // extracellular vesicu…	0003677 // DNA binding // non-traceable author statement /// 0043565 // sequence-specific DNA binding // inferred from electronic annotation /// 0046982 // protein heterodimerization activity // inferred from electronic annotation	---	IPR003958 // Transcription factor CBF/NF-Y/archaeal histone // 3.0E-10 /// IPR007125 // Histone core // 1.3E-29 /// IPR007125 // Histone core // 2.0E-29	This probe set was annotated using the Genome Target Overlap based pipeline to a Entrez Gene identifier using 4 transcripts. // true // Genome Target Overlap // B	"UC003NGZ.2,ENST00000541790,AK311935,GENSCAN00000029840,OTTHUMT00000040109,NM_003518"	"AK311935 // Homo sapiens cDNA, FLJ92202, Homo sapiens histone 1, H2bg (HIST1H2BG), mRNA. // gb_htc // --- // chr6:26216490-26216920(-) /// ENST00000541790 // ensembl_havana_transcript:known chromosome:GRCh38:6:26216066:26216692:-1 gene:ENSG00000273802 gene_biotype:protein_coding transcript_biotype:protein_coding // ensembl // --- // chr6:26216297-26216920(-) /// GENSCAN00000029840 // cdna:gensca…	---	GO:0003677(DNA binding);GO:0046982(protein heterodimerization activity);	GO:0006334(nucleosome assembly);	GO:0000786(nucleosome);GO:0005634(nucleus);	K11252
1554057_at	-4.8003	0	0.4551		1554057_at	289.221	307.823	251.003	583.02	634.881	640.35	1554057_at	Human Genome U133 Plus 2.0 Array	Homo sapiens	6-Oct-14	Consensus sequence	GenBank	Hs2.339841.1	"gb:BC017347.1 /DB_XREF=gi:16878300 /TID=Hs2.339841.1 /CNT=11 /FEA=FLmRNA /TIER=FL /STK=5 /UG=Hs.339841 /DEF=Homo sapiens, clone MGC:29484 IMAGE:5014808, mRNA, complete cds. /PROD=Unknown (protein for MGC:29484) /FL=gb:BC017347.1"	BC017347	Hs.339841	Hs.568693 /// Hs.745405	February 2009 (Genome Reference Consortium GRCh37)	chr1:155531863-155534045 (+) // 88.46 // q22	ASH1L antisense RNA 1	ASH1L-AS1	chr1q22	---	ENSG00000235919 /// OTTHUMG00000014012	645676	Q6ZTJ3	---	---	---	NR_027023	---	---	---	---	---	---	This probe set was annotated using the Matching Probes based pipeline to a Entrez Gene identifier using 5 transcripts. // false // Matching Probes // A	"BC065229(11),ENST00000452809(11),NR_027023(11),uc001fkv.3,uc010pge.2"	"BC065229 // Homo sapiens cDNA clone IMAGE:5550040, partial cds. // gb // 11 // --- /// ENST00000452809 // havana:known chromosome:GRCh38:1:155562073:155563944:1 gene:ENSG00000235919 gene_biotype:antisense transcript_biotype:antisense // ensembl // 11 // --- /// NONHSAT006742 // Non-coding transcript identified by NONCODE: Antisense // noncode // 11 // --- /// NONHSAT006744 // Non-coding transcri…	BC104640 // gb // 3 // Cross Hyb Matching Probes /// ENST00000456633 // ensembl // 1 // Cross Hyb Matching Probes /// OTTHUMT00000039406 // vega // 1 // Cross Hyb Matching Probes /// NONHSAT006743 // noncode // 1 // Cross Hyb Matching Probes	---	---	GO:0005634(nucleus);	---
209782_s_at	-5.06287	0	0.4549		209782_s_at	147.052	143.357	126.098	324.655	301.934	287.995	209782_s_at	Human Genome U133 Plus 2.0 Array	Homo sapiens	6-Oct-14	Exemplar sequence	GenBank	g1710256	"gb:U79283.1 /DB_XREF=gi:1710256 /FEA=FLmRNA /CNT=56 /TID=Hs.155402.0 /TIER=FL+Stack /STK=11 /UG=Hs.155402 /LL=1628 /UG_GENE=DBP /DEF=Human albumin D-box binding protein mRNA, complete cds. /PROD=albumin D-box binding protein /FL=gb:D28468.1 gb:NM_001352.1 gb:U06936.1 gb:U79283.1"	U79283	Hs.155402	Hs.414480 /// Hs.528006	February 2009 (Genome Reference Consortium GRCh37)	chr19:49133949-49140589 (-) // 91.89 // q13.33	D site of albumin promoter (albumin D-box) binding protein	DBP	chr19q13.3	full length	ENSG00000105516 /// OTTHUMG00000183319	1628	Q10586 /// M0QXP1 /// M0QXW3 /// Q59HF2 /// Q9NRA0 /// B3KV83 /// B7Z4T1 /// E7ET12 /// E9PCV4 /// M0QXX5 /// M0QZP3 /// M0R0E9 /// M0R344	---	124097	NP_001343	NM_001352 /// XR_243907	---	"0001568 // blood vessel development // inferred from electronic annotation /// 0001889 // liver development // inferred from electronic annotation /// 0006351 // transcription, DNA-templated // inferred from electronic annotation /// 0006355 // regulation of transcription, DNA-templated // inferred from electronic annotation /// 0006357 // regulation of transcription from RNA polymerase II promo…	0005634 // nucleus // inferred from electronic annotation /// 0005737 // cytoplasm // inferred from electronic annotation /// 0005764 // lysosome // inferred from electronic annotation /// 0005765 // lysosomal membrane // inferred from direct assay /// 0005765 // lysosomal membrane // inferred from electronic annotation /// 0005829 // cytosol // inferred from direct assay /// 0005829 // cytosol /…	0000166 // nucleotide binding // inferred from electronic annotation /// 0000977 // RNA polymerase II regulatory region sequence-specific DNA binding // inferred from direct assay /// 0001077 // RNA polymerase II core promoter proximal region sequence-specific DNA binding transcription factor activity involved in positive regulation of transcription // inferred from direct assay /// 0003677 // DN…	S1P_Signaling // GenMAPP	IPR004827 // Basic-leucine zipper domain // 5.9E-20 /// IPR004827 // Basic-leucine zipper domain // 9.4E-21	This probe set was annotated using the Matching Probes based pipeline to a Entrez Gene identifier using 13 transcripts. // false // Matching Probes // A	"AB208807(11),BC011965(11),BT006836(10),D28468(11),ENST00000222122(11),ENST00000593500(10),ENST00000594723(11),ENST00000599385(11),NM_001352(11),U06936(11),U79283(11),uc002pjx.4,uc002pjy.2"	"AB208807 // Homo sapiens mRNA for D site of albumin promoter (albumin D-box) binding protein variant protein. // gb // 11 // --- /// BC011965 // Homo sapiens D site of albumin promoter (albumin D-box) binding protein, mRNA (cDNA clone MGC:9164 IMAGE:3857434), complete cds. // gb // 11 // --- /// BT006836 // Homo sapiens D site of albumin promoter (albumin D-box) binding protein mRNA, complete cd…	uc010elz.1 // ucsc_genes // 7 // Cross Hyb Matching Probes /// AK310025 // gb_htc // 7 // Cross Hyb Matching Probes /// ENST00000601104 // ensembl // 7 // Cross Hyb Matching Probes /// OTTHUMT00000466171 // vega // 7 // Cross Hyb Matching Probes	GO:0001077(RNA polymerase II core promoter proximal region sequence-specific DNA binding transcription factor activity involved in positive regulation of transcription);GO:0000977(RNA polymerase II regulatory region sequence-specific DNA binding);	GO:0045944(positive regulation of transcription from RNA polymerase II promoter);	GO:0005624 // membrane fraction // inferred from electronic annotation /// 0005624 // membrane fraction // inferred from direct assay /// 0005634 // nucleus // inferred from electronic annotation /// 0005829 // cytosol // inferred from electronic annotation /// 0005829 // cytosol // inferred from direct assay	K09056
240815_at	-3.36385	0	0.4536		240815_at	41.1001	38.7718	27.6046	78.9165	85.8791	69.5447	240815_at	Human Genome U133 Plus 2.0 Array	Homo sapiens	6-Oct-14	Consensus sequence	GenBank	Hs.269109.0	gb:R62588 /DB_XREF=gi:834467 /DB_XREF=yi11h10.r1 /CLONE=IMAGE:138979 /FEA=EST /CNT=7 /TID=Hs.269109.0 /TIER=ConsEnd /STK=0 /UG=Hs.269109 /UG_TITLE=ESTs	R62588	Hs.269109	---	February 2009 (Genome Reference Consortium GRCh37)	chr7:80540406-80540946 (-) // 96.15 // q21.11	---	---	---	---	---	---	---	---	---	---	---	---	---	---	---	---	---	This probe set was annotated using the Design Representative Id based pipeline to a GenBank identifier using 1 transcripts. // false // Design Representative Id // R	R62588	R62588 // /DB_XREF=yi11h10.r1 /CLONE=IMAGE:138979 // gb // --- // ---	---	---	---	---	---
241462_at	-5.04768	0	0.4533		241462_at	40.0853	36.7069	35.5024	83.6355	88.9208	75.4222	241462_at	Human Genome U133 Plus 2.0 Array	Homo sapiens	6-Oct-14	Consensus sequence	GenBank	Hs.201185.0	gb:BF593417 /DB_XREF=gi:11685829 /DB_XREF=7q10g04.x1 /CLONE=IMAGE:3698095 /FEA=EST /CNT=4 /TID=Hs.201185.0 /TIER=ConsEnd /STK=4 /UG=Hs.201185 /UG_TITLE=ESTs	BF593417	Hs.201185	Hs.201185	February 2009 (Genome Reference Consortium GRCh37)	chr5:40678877-40679340 (-) // 96.46 // p13.1	---	---	---	est	---	---	---	---	---	---	---	---	---	---	---	---	---	This probe set was annotated using the Accession mapped clusters based pipeline to a UniGene identifier using 4 transcripts. // false // Accession mapped clusters // E	"AI914035,BF593417,AW291013,AI690233"	"AI690233 // tx28b11.x1 Homo sapiens cDNA, 3' end /clone=IMAGE-2270877 /clone_end=3' /gb=AI690233 /gi=4901527 /ug=Hs.201185 /len=472 // gb // --- // --- /// AI690233 // /DB_XREF=tx28b11.x1 /CLONE=IMAGE:2270877 // gb // --- // --- /// AI914035 // wd74b09.x1 Homo sapiens cDNA, 3' end /clone=IMAGE-2337305 /clone_end=3' /gb=AI914035 /gi=5633890 /ug=Hs.201185 /len=330 // gb // --- // --- /// AI914035 …	---	---	---	---	---
219562_at	-5.65609	0	0.4523		219562_at	336.721	302.101	294.605	702.281	690.904	667.352	219562_at	Human Genome U133 Plus 2.0 Array	Homo sapiens	6-Oct-14	Exemplar sequence	GenBank	g7657491	"gb:NM_014353.1 /DB_XREF=gi:7657491 /GEN=RAB26 /FEA=FLmRNA /CNT=35 /TID=Hs.3797.0 /TIER=FL /STK=0 /UG=Hs.3797 /LL=25837 /DEF=Homo sapiens RAB26, member RAS oncogene family (RAB26), mRNA. /PROD=RAB26, member RAS oncogene family /FL=gb:NM_014353.1 gb:AB027137.1"	NM_014353	Hs.3797	Hs.3797	February 2009 (Genome Reference Consortium GRCh37)	chr16:2199941-2204160 (+) // 99.47 // p13.3	"RAB26, member RAS oncogene family"	RAB26	chr16p13.3	full length	ENSG00000167964 /// OTTHUMG00000128829	25837	Q9ULW5 /// B2RAA6 /// H3BMG6 /// H3BQ97	---	605455	NP_055168	NM_014353	---	0006184 // GTP catabolic process // inferred from electronic annotation /// 0006810 // transport // inferred from electronic annotation /// 0006886 // intracellular protein transport // inferred from electronic annotation /// 0006913 // nucleocytoplasmic transport // inferred from electronic annotation /// 0007165 // signal transduction // inferred from electronic annotation /// 0007264 // small …	0000139 // Golgi membrane // inferred from direct assay /// 0005622 // intracellular // inferred from electronic annotation /// 0005634 // nucleus // inferred from electronic annotation /// 0005737 // cytoplasm // inferred from electronic annotation /// 0005794 // Golgi apparatus // inferred from electronic annotation /// 0016020 // membrane // inferred from electronic annotation /// 0030658 // t…	0000166 // nucleotide binding // inferred from electronic annotation /// 0003924 // GTPase activity // inferred from electronic annotation /// 0005515 // protein binding // inferred from electronic annotation /// 0005525 // GTP binding // inferred from mutant phenotype /// 0005525 // GTP binding // inferred from sequence or structural similarity /// 0019002 // GMP binding // inferred from mutant …	---	"IPR001806 // Small GTPase superfamily // 2.0E-62 /// IPR006689 // Small GTPase superfamily, ARF/SAR type // 1.4E-17 /// IPR006762 // Gtr1/RagA G protein // 2.9E-10 /// IPR013684 // Mitochondrial Rho-like // 3.2E-21"	This probe set was annotated using the Matching Probes based pipeline to a Entrez Gene identifier using 10 transcripts. // false // Matching Probes // A	"AB027137(11),AY646153(11),BC066913(11),ENST00000210187(11),ENST00000562735(11),ENST00000564426(11),ENST00000566724(10),NM_014353(11),uc002cou.3,uc010bsf.3"	"AB027137 // Homo sapiens v46133 mRNA for RAB-26, complete cds. // gb // 11 // --- /// AY646153 // Homo sapiens Ras-related oncogene protein (RAB26) mRNA, complete cds. // gb // 11 // --- /// BC066913 // Homo sapiens RAB26, member RAS oncogene family, mRNA (cDNA clone MGC:87104 IMAGE:5262795), complete cds. // gb // 11 // --- /// ENST00000210187 // ensembl_havana_transcript:known chromosome:GRCh3…	GENSCAN00000018321 // ensembl // 6 // Cross Hyb Matching Probes	GO:0019002(GMP binding);GO:0005525(GTP binding);	GO:0045055(regulated secretory pathway);GO:0007264(small GTPase mediated signal transduction);GO:0043001(Golgi to plasma membrane protein transport);GO:0017157(regulation of exocytosis);GO:0035272(exocrine system development);	GO:0000139(Golgi membrane);GO:0030658(transport vesicle membrane);GO:0030667(secretory granule membrane);GO:0031226(intrinsic to plasma membrane);	K07913
236241_at	-3.50873	0	0.4512		236241_at	272.116	267.721	182.796	519.555	533.091	523.374	236241_at	Human Genome U133 Plus 2.0 Array	Homo sapiens	6-Oct-14	Consensus sequence	GenBank	Hs.145037.0	gb:BF593977 /DB_XREF=gi:11686301 /DB_XREF=nac16e05.x1 /CLONE=IMAGE:3277521 /FEA=EST /CNT=10 /TID=Hs.145037.0 /TIER=ConsEnd /STK=5 /UG=Hs.145037 /UG_TITLE=ESTs	BF593977	Hs.145037	---	February 2009 (Genome Reference Consortium GRCh37)	chr17:6552461-6553086 (-) // 46.68 // p13.1	mediator complex subunit 31	MED31	chr17p13.1	---	---	51003	Q9Y3C7 /// I3L0P8 /// I3L2J1	---	---	NP_057144 /// XP_005256728	NM_016060 /// XM_005256671	---	"0006351 // transcription, DNA-templated // inferred from electronic annotation /// 0006355 // regulation of transcription, DNA-templated // inferred from electronic annotation /// 0006357 // regulation of transcription from RNA polymerase II promoter // inferred from electronic annotation /// 0006366 // transcription from RNA polymerase II promoter // inferred from electronic annotation /// 0006…	0005634 // nucleus // inferred from electronic annotation /// 0005654 // nucleoplasm // traceable author statement /// 0016592 // mediator complex // inferred from electronic annotation	0001104 // RNA polymerase II transcription cofactor activity // inferred from electronic annotation /// 0005515 // protein binding // inferred from physical interaction /// 0032403 // protein complex binding // inferred from electronic annotation	---	---	This probe set was annotated using the Matching Probes based pipeline to a Entrez Gene identifier using 1 transcripts. // false // Matching Probes // A	AK094033(11)	"AK094033 // Homo sapiens cDNA FLJ36714 fis, clone UTERU2010320. // gb // 11 // ---"	---	GO:0001104(RNA polymerase II transcription cofactor activity);	"GO:0006355(regulation of transcription, DNA-dependent);"	GO:0016592(mediator complex);	K01187
244532_x_at	-4.86377	0	0.4504		244532_x_at	399.975	374.014	333.451	758.345	822.458	875.141	244532_x_at	Human Genome U133 Plus 2.0 Array	Homo sapiens	6-Oct-14	Consensus sequence	GenBank	Hs.117689.2	gb:AW665538 /DB_XREF=gi:7458177 /DB_XREF=hi92c10.x1 /CLONE=IMAGE:2979762 /FEA=EST /CNT=6 /TID=Hs.117689.2 /TIER=ConsEnd /STK=0 /UG=Hs.117689 /UG_TITLE=ESTs	AW665538	Hs.117689	Hs.153272	February 2009 (Genome Reference Consortium GRCh37)	chr1:143256716-143257132 (+) // 95.41 // q21.1 /// chr4:49259391-49259806 (+) // 94.5 // p11 /// chr21:9722232-9722648 (-) // 95.18 // p11.2 /// chr4:49539565-49539981 (-) // 94.5 // p11	"Homo sapiens PNAS-130 mRNA, complete cds."	CR936796	---	---	---	---	---	---	---	---	---	---	---	---	---	---	---	This probe set was annotated using the Matching Probes based pipeline to a UniGene identifier using 2 transcripts. // false // Matching Probes // A	"CR936796(11),DQ786228(10)"	CR936796 // Homo sapiens mRNA; cDNA DKFZp781P1274 (from clone DKFZp781P1274). // gb_htc // 11 // --- /// DQ786228 // Homo sapiens clone HLS_IMAGE_1699118 mRNA sequence. // gb // 10 // --- /// NONHSAT005633 // Non-coding transcript identified by NONCODE: Linc // noncode // 11 // --- /// uc001eiw.1 // --- // ucsc_genes // 11 // ---	---	---	---	---	---
232392_at	-2.68545	0	0.4484		232392_at	87.9201	81.4572	53.1161	207.855	147.508	137.621	232392_at	Human Genome U133 Plus 2.0 Array	Homo sapiens	6-Oct-14	Consensus sequence	GenBank	Hs.167460.2	"gb:BE927772 /DB_XREF=gi:10453848 /DB_XREF=MR3-CT0463-170800-001-d01 /FEA=mRNA /CNT=7 /TID=Hs.167460.2 /TIER=ConsEnd /STK=0 /UG=Hs.167460 /LL=6428 /UG_GENE=SFRS3 /UG_TITLE=splicing factor, arginineserine-rich 3"	BE927772	Hs.167460	Hs.405144	February 2009 (Genome Reference Consortium GRCh37)	chr6:36568753-36570555 (-) // 73.45 // p21.31	serine/arginine-rich splicing factor 3	SRSF3	chr6p21	full length	---	6428	P84103 /// B2R6F3 /// B4E241	---	603364	NP_003008	NM_003017 /// NR_036610	---	"0000398 // mRNA splicing, via spliceosome // traceable author statement /// 0006366 // transcription from RNA polymerase II promoter // traceable author statement /// 0006369 // termination of RNA polymerase II transcription // traceable author statement /// 0006406 // mRNA export from nucleus // traceable author statement /// 0008380 // RNA splicing // traceable author statement /// 0010467 // …	0005654 // nucleoplasm // traceable author statement /// 0005737 // cytoplasm // inferred from electronic annotation	0000166 // nucleotide binding // inferred from electronic annotation /// 0003723 // RNA binding // traceable author statement /// 0005515 // protein binding // inferred from physical interaction /// 0044822 // poly(A) RNA binding // inferred from direct assay	---	---	This probe set was annotated using the Accession mapped clusters based pipeline to a UniGene identifier using 6 transcripts. // false // Accession mapped clusters // E	"AW603800,BF673603,AL050041,AA558919,BE872922,BE927772"	AA558919 // /DB_XREF=nl73c02.s1 /CLONE=IMAGE:1056290 // gb // --- // --- /// AL050041 // /DEF=Homo sapiens mRNA; cDNA DKFZp566L0424 (from clone DKFZp566L0424). // gb // --- // --- /// AW603800 // /DB_XREF=CM0-CN0044-260100-164-f05 // gb // --- // --- /// BE872922 // /DB_XREF=601451516F1 /CLONE=IMAGE:3855579 // gb // --- // --- /// BE927772 // /DB_XREF=MR3-CT0463-170800-001-d01 // gb // --- // ---…	AK095580 // gb // 11 // Negative Strand Matching Probes /// ENST00000614136 // ensembl // 11 // Negative Strand Matching Probes /// OTTHUMT00000475254 // vega // 11 // Negative Strand Matching Probes	GO:0003676(nucleic acid binding);GO:0000166(nucleotide binding);	"GO:""0000398 // nuclear mRNA splicing, via spliceosome // not recorded /// 0006397 // mRNA processing // inferred from electronic annotation /// 0008380 // RNA splicing // inferred from electronic annotation"""	GO:0005634 // nucleus // inferred from electronic annotation	K12892
244677_at	-4.35792	0	0.4472		244677_at	71.9933	69.3297	59.9334	132.418	150.754	167.555	244677_at	Human Genome U133 Plus 2.0 Array	Homo sapiens	6-Oct-14	Consensus sequence	GenBank	Hs.161051.0	"gb:AA416756 /DB_XREF=gi:2077710 /DB_XREF=zu08h08.s1 /CLONE=IMAGE:731295 /FEA=EST /CNT=6 /TID=Hs.161051.0 /TIER=ConsEnd /STK=1 /UG=Hs.161051 /UG_TITLE=ESTs, Moderately similar to ALU6_HUMAN ALU SUBFAMILY SP SEQUENCE CONTAMINATION WARNING ENTRY (H.sapiens)"	AA416756	Hs.161051	Hs.445534	February 2009 (Genome Reference Consortium GRCh37)	chr17:8056768-8057393 (-) // 78.64 // p13.1	microRNA 6883 /// period circadian clock 1	MIR6883 /// PER1	chr17p13.1	full length	ENSG00000179094 /// OTTHUMG00000178317	5187 /// 102465532	J3QLQ5 /// O15534 /// A8K4U6 /// B4DI49 /// J3KRL7 /// J3KSL6 /// J3KTM2 /// J3QL46 /// J3QL55 /// J3QSH9 /// Q6IN51	---	602260	NP_002607 /// XP_005256746 /// XP_005256747	NM_002616 /// NR_106943 /// XM_005256689 /// XM_005256690	---	"0000122 // negative regulation of transcription from RNA polymerase II promoter // inferred from sequence or structural similarity /// 0002028 // regulation of sodium ion transport // inferred from sequence or structural similarity /// 0006351 // transcription, DNA-templated // inferred from electronic annotation /// 0006355 // regulation of transcription, DNA-templated // inferred from electron…	0005634 // nucleus // inferred from electronic annotation /// 0005737 // cytoplasm // inferred from direct assay	0000978 // RNA polymerase II core promoter proximal region sequence-specific DNA binding // inferred from direct assay /// 0000988 // protein binding transcription factor activity // inferred from electronic annotation /// 0000989 // transcription factor binding transcription factor activity // inferred from sequence or structural similarity /// 0004871 // signal transducer activity // inferred f…	Circadian_Exercise // GenMAPP	---	This probe set was annotated using the Genome Target Overlap based pipeline to a Entrez Gene identifier using 2 transcripts. // true // Genome Target Overlap // B	"ENST00000584202,OTTHUMT00000441548"	ENST00000584202 // havana:known chromosome:GRCh38:17:8150256:8156355:-1 gene:ENSG00000179094 gene_biotype:protein_coding transcript_biotype:protein_coding // ensembl // --- // chr17:8053573-8059673(-) /// OTTHUMT00000441548 // cdna:all chromosome:VEGA56:17:8150256:8156355:-1 Gene:OTTHUMG00000178317 // vega // --- // chr17:8053573-8059673(-)	---	---	---	---	---
1557765_at	-2.8557	0	0.4441		1557765_at	17.5971	22.9351	14.4054	33.2331	51.8295	38.5354	1557765_at	Human Genome U133 Plus 2.0 Array	Homo sapiens	6-Oct-14	Consensus sequence	GenBank	Hs2.331590.1	"gb:BC039509.1 /DB_XREF=gi:24659315 /TID=Hs2.331590.1 /CNT=3 /FEA=mRNA /TIER=ConsEnd /STK=1 /UG=Hs.331590 /UG_TITLE=Homo sapiens, clone IMAGE:5578073, mRNA /DEF=Homo sapiens, clone IMAGE:5578073, mRNA."	BC039509	Hs.331590	Hs.533212	February 2009 (Genome Reference Consortium GRCh37)	chr5:27485031-27486247 (+) // 65.72 // p14.1	long intergenic non-protein coding RNA 1021	LINC01021	chr5p14.1	---	ENSG00000250337 /// OTTHUMG00000161968	643401	---	---	---	---	NR_038848	---	---	---	---	---	---	This probe set was annotated using the Matching Probes based pipeline to a Entrez Gene identifier using 2 transcripts. // false // Matching Probes // A	"BC039509(11),ENST00000512067(11)"	"BC039509 // Homo sapiens hypothetical protein LOC340109, mRNA (cDNA clone IMAGE:5578073), partial cds. // gb // 11 // --- /// ENST00000512067 // havana:known chromosome:GRCh38:5:27472292:27486146:1 gene:ENSG00000250337 gene_biotype:lincRNA transcript_biotype:lincRNA // ensembl // 11 // --- /// NONHSAT100798 // Non-coding transcript identified by NONCODE: Linc // noncode // 11 // --- /// NONHSAT1…	TCONS_00009241-XLOC_004323 // broad-lincrna // 2 // Cross Hyb Matching Probes /// uc003jgt.2 // ucsc_genes // 2 // Cross Hyb Matching Probes /// uc003jgu.2 // ucsc_genes // 2 // Cross Hyb Matching Probes /// uc003jgv.2 // ucsc_genes // 2 // Cross Hyb Matching Probes /// NONHSAT100801 // noncode // 2 // Cross Hyb Matching Probes	---	---	---	---
240165_at	-4.36746	0	0.4392		240165_at	95.9069	78.0426	87.8891	226.136	192.243	178.604	240165_at	Human Genome U133 Plus 2.0 Array	Homo sapiens	6-Oct-14	Consensus sequence	GenBank	Hs.271498.0	"gb:AI678013 /DB_XREF=gi:4888195 /DB_XREF=wc81g04.x1 /CLONE=IMAGE:2325078 /FEA=EST /CNT=5 /TID=Hs.271498.0 /TIER=ConsEnd /STK=4 /UG=Hs.271498 /UG_TITLE=ESTs, Moderately similar to ALU1_HUMAN ALU SUBFAMILY J SEQUENCE CONTAMINATION WARNING ENTRY (H.sapiens)"	AI678013	Hs.271498	Hs.271498	February 2009 (Genome Reference Consortium GRCh37)	chr12:90093810-90094229 (-) // 67.28 // q21.33	---	---	---	est	---	---	---	---	---	---	---	---	---	---	---	---	---	This probe set was annotated using the Accession mapped clusters based pipeline to a UniGene identifier using 5 transcripts. // false // Accession mapped clusters // E	"R44293,R40978,AI678013,H24231,T65857"	"AI678013 // wc81g04.x1 Homo sapiens cDNA, 3' end /clone=IMAGE-2325078 /clone_end=3' /gb=AI678013 /gi=4888195 /ug=Hs.11785 /len=462 // gb // --- // --- /// AI678013 // /DB_XREF=wc81g04.x1 /CLONE=IMAGE:2325078 // gb // --- // --- /// H24231 // ym50f10.s1 Homo sapiens cDNA, 3' end /clone=IMAGE-51835 /clone_end=3' /gb=H24231 /gi=892926 /ug=Hs.11785 /len=349 // gb // --- // --- /// H24231 // /DB_XREF…	---	---	---	---	K09228
1556545_at	-4.25607	0	0.4357		1556545_at	97.7356	83.2859	73.6601	194.167	212.492	175.678	1556545_at	Human Genome U133 Plus 2.0 Array	Homo sapiens	6-Oct-14	Consensus sequence	GenBank	Hs2.317080.1	"gb:AK056941.1 /DB_XREF=gi:16552478 /TID=Hs2.317080.1 /CNT=28 /FEA=mRNA /TIER=ConsEnd /STK=2 /UG=Hs.317080 /UG_TITLE=Homo sapiens cDNA FLJ32379 fis, clone SKMUS1000030. /DEF=Homo sapiens cDNA FLJ32379 fis, clone SKMUS1000030."	AK056941	Hs.317080	Hs.317080	February 2009 (Genome Reference Consortium GRCh37)	chr17:41437407-41438729 (-) // 68.76 // q21.31	---	---	---	---	---	---	---	---	---	---	---	---	---	---	---	---	---	This probe set was annotated using the Matching Probes based pipeline to a UniGene identifier using 1 transcripts. // false // Matching Probes // A	AK056941(11)	"AK056941 // Homo sapiens cDNA FLJ32379 fis, clone SKMUS1000030. // gb // 11 // --- /// NONHSAT053846 // Non-coding transcript identified by NONCODE: Linc // noncode // 11 // --- /// OTTHUMT00000431415 // cdna:all chromosome:VEGA56:17:43360041:43361361:-1 Gene:OTTHUMG00000176042 // vega // 11 // ---"	AK023939 // gb // 4 // Cross Hyb Matching Probes /// GENSCAN00000038549 // ensembl // 2 // Cross Hyb Matching Probes	---	---	---	---
241853_at	-2.22732	0.0497656	0.4355		241853_at	20.3061	16.7435	16.0225	23.8019	49.5373	55.9339	241853_at	Human Genome U133 Plus 2.0 Array	Homo sapiens	6-Oct-14	Consensus sequence	GenBank	Hs.38485.0	gb:AA760878 /DB_XREF=gi:2809808 /DB_XREF=nz18b12.s1 /CLONE=IMAGE:1288127 /FEA=EST /CNT=4 /TID=Hs.38485.0 /TIER=ConsEnd /STK=3 /UG=Hs.38485 /UG_TITLE=ESTs	AA760878	Hs.38485	Hs.596355	February 2009 (Genome Reference Consortium GRCh37)	---	---	---	---	est	---	---	---	---	---	---	---	---	---	---	---	---	---	This probe set was annotated using the Accession mapped clusters based pipeline to a UniGene identifier using 1 transcripts. // false // Accession mapped clusters // E	H67704	"H67704 // yr72b01.s1 Homo sapiens cDNA, 3' end /clone=IMAGE-210793 /clone_end=3' /gb=H67704 /gi=1026444 /ug=Hs.38485 /len=341 // gb // --- // --- /// H67704 // /DB_XREF=yr72b01.s1 /CLONE=IMAGE:210793 // gb // --- // ---"	TCONS_00001608-XLOC_000939 // broad-lincrna // 2 // Cross Hyb Matching Probes /// NONHSAT004783 // noncode // 2 // Cross Hyb Matching Probes /// NONHSAT004782 // noncode // 11 // Negative Strand Matching Probes	---	---	---	---
242255_at	-4.59312	0	0.4352		242255_at	35.7389	31.1119	28.5442	77.0049	76.5087	65.3789	242255_at	Human Genome U133 Plus 2.0 Array	Homo sapiens	6-Oct-14	Consensus sequence	GenBank	Hs.20996.0	gb:R49102 /DB_XREF=gi:820172 /DB_XREF=yg69b04.s1 /CLONE=IMAGE:38588 /FEA=EST /CNT=4 /TID=Hs.20996.0 /TIER=ConsEnd /STK=3 /UG=Hs.20996 /UG_TITLE=ESTs	R49102	Hs.20996	Hs.188495	February 2009 (Genome Reference Consortium GRCh37)	chr10:1095763-1096200 (+) // 25.61 // p15.3	WD repeat domain 37	WDR37	chr10p15.3	full length	---	22884	Q9Y2I8 /// C9JGR9 /// E7EQ49	---	---	NP_054742	NM_014023	---	---	---	---	---	---	This probe set was annotated using the Matching Probes based pipeline to a UniGene identifier using 1 transcripts. // false // Matching Probes // A	BC050720(11)	"BC050720 // Homo sapiens cDNA clone IMAGE:6172223, partial cds. // gb // 11 // --- /// uc001igd.3 // --- // ucsc_genes // 11 // ---"	---	---	---	---	---
238946_at	-3.12099	0	0.4347		238946_at	124.742	129.782	77.2216	232.612	261.775	249.963	238946_at	Human Genome U133 Plus 2.0 Array	Homo sapiens	6-Oct-14	Consensus sequence	GenBank	Hs.123443.0	gb:AW469495 /DB_XREF=gi:7039601 /DB_XREF=hd18c11.x1 /CLONE=IMAGE:2909876 /FEA=EST /CNT=7 /TID=Hs.123443.0 /TIER=ConsEnd /STK=4 /UG=Hs.123443 /UG_TITLE=ESTs	AW469495	Hs.123443	Hs.665649	February 2009 (Genome Reference Consortium GRCh37)	chr11:93477088-93477827 (+) // 84.68 // q21	---	---	---	est	---	---	---	---	---	---	---	---	---	---	---	---	---	This probe set was annotated using the Accession mapped clusters based pipeline to a UniGene identifier using 6 transcripts. // false // Accession mapped clusters // E	"AI376794,BF447791,AI278992,AA813716,AW469495,AI824717"	"AA813716 // ai71d09.s1 Homo sapiens cDNA, 3' end /clone=1376273 /clone_end=3' /gb=AA813716 /gi=2882401 /ug=Hs.123443 /len=369 // gb // --- // --- /// AA813716 // /DB_XREF=ai71d09.s1 /CLONE=1376273 // gb // --- // --- /// AI278992 // qm17d07.x1 Homo sapiens cDNA, 3' end /clone=IMAGE-1882093 /clone_end=3' /gb=AI278992 /gi=3917226 /ug=Hs.123443 /len=305 // gb // --- // --- /// AI278992 // /DB_XREF=…	---	---	---	---	---
235134_at	-3.41001	0	0.4321		235134_at	90.7973	116.081	70.2261	216.673	194.808	217.402	235134_at	Human Genome U133 Plus 2.0 Array	Homo sapiens	6-Oct-14	Consensus sequence	GenBank	Hs.87803.0	"gb:BF969544 /DB_XREF=gi:12336759 /DB_XREF=602271878F1 /CLONE=IMAGE:4360075 /FEA=EST /CNT=16 /TID=Hs.87803.0 /TIER=ConsEnd /STK=4 /UG=Hs.87803 /UG_TITLE=ESTs, Moderately similar to ALU6_HUMAN ALU SUBFAMILY SP SEQUENCE CONTAMINATION WARNING ENTRY (H.sapiens)"	BF969544	Hs.87803	Hs.523913	February 2009 (Genome Reference Consortium GRCh37)	chr11:76155319-76155713 (-) // 56.55 // q13.5	---	RP11-111M22.3	---	---	ENSG00000255135 /// OTTHUMG00000165292	---	---	---	---	---	---	---	---	---	---	---	---	This probe set was annotated using the Matching Probes based pipeline to a UniGene identifier using 1 transcripts. // false // Matching Probes // A	AK054718(9)	"AK054718 // Homo sapiens cDNA FLJ30156 fis, clone BRACE2000487. // gb // 9 // --- /// BC007851 // Homo sapiens cDNA clone IMAGE:4137619, partial cds. // gb // 11 // --- /// ENST00000530759 // havana:known chromosome:GRCh38:11:76441338:76444574:-1 gene:ENSG00000255135 gene_biotype:lincRNA transcript_biotype:lincRNA // ensembl // 11 // --- /// ENST00000572035 // havana:known chromosome:GRCh38:11:7…	---	---	---	---	K03039
239556_at	-4.35462	0	0.4279		239556_at	18.0978	17.9642	21.0676	38.1156	50.8326	45.1265	239556_at	Human Genome U133 Plus 2.0 Array	Homo sapiens	6-Oct-14	Consensus sequence	GenBank	Hs.193696.0	gb:AW873604 /DB_XREF=gi:8007657 /DB_XREF=ho62h11.x1 /CLONE=IMAGE:3042021 /FEA=EST /CNT=7 /TID=Hs.193696.0 /TIER=ConsEnd /STK=4 /UG=Hs.193696 /UG_TITLE=ESTs	AW873604	Hs.193696	Hs.677546	February 2009 (Genome Reference Consortium GRCh37)	chr4:120472684-120473180 (+) // 55.04 // q26	uncharacterized LOC645513	LOC645513	chr4q26	---	---	645513	---	---	---	---	NR_037630	---	---	---	---	---	---	This probe set was annotated using the Matching Probes based pipeline to a UniGene identifier using 1 transcripts. // false // Matching Probes // A	AK124747(9)	"AK124747 // Homo sapiens cDNA FLJ42757 fis, clone BRAWH3001712. // gb // 9 // ---"	---	---	---	---	---
205483_s_at	-5.79938	0	0.4277		205483_s_at	689.653	652.436	664.221	1716.97	1501.06	1481.85	205483_s_at	Human Genome U133 Plus 2.0 Array	Homo sapiens	6-Oct-14	Exemplar sequence	GenBank	g4826773	"gb:NM_005101.1 /DB_XREF=gi:4826773 /GEN=ISG15 /FEA=FLmRNA /CNT=43 /TID=Hs.833.0 /TIER=FL+Stack /STK=16 /UG=Hs.833 /LL=9636 /DEF=Homo sapiens interferon-stimulated protein, 15 kDa (ISG15), mRNA. /PROD=interferon-stimulated protein, 15 kDa /FL=gb:M13755.1 gb:NM_005101.1"	NM_005101	Hs.833	Hs.458485	February 2009 (Genome Reference Consortium GRCh37)	chr1:948878-949919 (+) // 99.37 // p36.33	ISG15 ubiquitin-like modifier	ISG15	chr1p36.33	full length	ENSG00000187608 /// OTTHUMG00000040777	9636	P05161	---	147571	NP_005092	NM_005101	---	0002376 // immune system process // inferred from electronic annotation /// 0007267 // cell-cell signaling // non-traceable author statement /// 0016032 // viral process // inferred from electronic annotation /// 0019048 // modulation by virus of host morphology or physiology // inferred from electronic annotation /// 0019221 // cytokine-mediated signaling pathway // traceable author statement //…	0005576 // extracellular region // inferred from direct assay /// 0005615 // extracellular space // non-traceable author statement /// 0005737 // cytoplasm // inferred from electronic annotation /// 0005737 // cytoplasm // non-traceable author statement /// 0005829 // cytosol // traceable author statement	0005515 // protein binding // inferred from physical interaction /// 0031386 // protein tag // inferred from electronic annotation	---	IPR000626 // Ubiquitin-like // 2.8E-12 /// IPR000626 // Ubiquitin-like // 1.6E-22	This probe set was annotated using the Matching Probes based pipeline to a Entrez Gene identifier using 7 transcripts. // false // Matching Probes // A	"AY168648(11),BC009507(11),BT007297(11),ENST00000379389(11),M13755(11),NM_005101(11),uc001acj.4"	"AY168648 // Homo sapiens ubiquitin-like protein ISG15 mRNA, complete cds. // gb // 11 // --- /// BC009507 // Homo sapiens ISG15 ubiquitin-like modifier, mRNA (cDNA clone MGC:3945 IMAGE:3545944), complete cds. // gb // 11 // --- /// BT007297 // Homo sapiens interferon, alpha-inducible protein (clone IFI-15K) mRNA, complete cds. // gb // 11 // --- /// ENST00000379389 // ensembl_havana_transcript:k…	---	GO:0031386(protein tag);	GO:0060337(type I interferon-mediated signaling pathway);GO:0007267(cell-cell signaling);GO:0032020(ISG15-protein conjugation);GO:0019941(modification-dependent protein catabolic process);GO:0032480(negative regulation of type I interferon production);GO:0019048(virus-host interaction);GO:0051607(defense response to virus);	GO:0005829(cytosol);GO:0005615(extracellular space);	K12159
1568627_at	-3.20556	0	0.426		1568627_at	110.308	72.0727	65.7788	168.545	197.313	203.457	1568627_at	Human Genome U133 Plus 2.0 Array	Homo sapiens	6-Oct-14	Consensus sequence	GenBank	Hs2.397694.1	"gb:BC032531.1 /DB_XREF=gi:21619125 /TID=Hs2.397694.1 /CNT=12 /FEA=mRNA /TIER=ConsEnd /STK=6 /UG=Hs.397694 /UG_TITLE=Homo sapiens, clone IMAGE:5521658, mRNA /DEF=Homo sapiens, clone IMAGE:5521658, mRNA."	BC032531	Hs.397694	Hs.516182	February 2009 (Genome Reference Consortium GRCh37)	chr2:55843286-55844846 (-) // 95.59 // p16.1	"SMEK homolog 2, suppressor of mek1 (Dictyostelium)"	SMEK2	chr2p16.1	full length	---	57223	Q5MIZ7 /// B4DKA9	---	610352	NP_001116436 /// NP_001269779 /// NP_065196 /// XP_005264499 /// XP_005264501 /// XP_005264502 /// XP_005264503 /// XP_005264504 /// XP_005264505	NM_001122964 /// NM_001282850 /// NM_020463 /// XM_005264442 /// XM_005264444 /// XM_005264445 /// XM_005264446 /// XM_005264447 /// XM_005264448	---	0006470 // protein dephosphorylation // inferred from electronic annotation /// 0019216 // regulation of lipid metabolic process // inferred from electronic annotation /// 0045722 // positive regulation of gluconeogenesis // inferred from electronic annotation	0005634 // nucleus // inferred from electronic annotation /// 0005737 // cytoplasm // inferred from electronic annotation /// 0005815 // microtubule organizing center // inferred from electronic annotation /// 0005856 // cytoskeleton // inferred from electronic annotation /// 0030289 // protein phosphatase 4 complex // inferred from electronic annotation	---	---	---	This probe set was annotated using the Matching Probes based pipeline to a Entrez Gene identifier using 2 transcripts. // false // Matching Probes // A	"BC045714(10),uc002rze.3"	"BC045714 // Homo sapiens SMEK homolog 2, suppressor of mek1 (Dictyostelium), mRNA (cDNA clone IMAGE:4815554), complete cds. // gb // 10 // --- /// uc002rze.3 // --- // ucsc_genes // 10 // ---"	ENST00000470801 // ensembl // 2 // Cross Hyb Matching Probes /// OTTHUMT00000326265 // vega // 2 // Cross Hyb Matching Probes	GO:0005488 // binding // inferred from electronic annotation /// 0005515 // protein binding // inferred from physical interaction	GO:0006470(protein dephosphorylation);GO:0045722(positive regulation of gluconeogenesis);	GO:0005815(microtubule organizing center);GO:0030289(protein phosphatase 4 complex);GO:0005730(nucleolus);GO:0005737(cytoplasm);	K08829
238012_at	-5.68721	0	0.4221		238012_at	266.803	265.509	246.179	651.903	558.026	637.365	238012_at	Human Genome U133 Plus 2.0 Array	Homo sapiens	6-Oct-14	Consensus sequence	GenBank	Hs.37916.0	gb:AI620209 /DB_XREF=gi:4629335 /DB_XREF=tu54d10.x1 /CLONE=IMAGE:2254867 /FEA=EST /CNT=16 /TID=Hs.37916.0 /TIER=ConsEnd /STK=7 /UG=Hs.37916 /UG_TITLE=ESTs	AI620209	Hs.37916	Hs.37916	February 2009 (Genome Reference Consortium GRCh37)	chr9:140023139-140024306 (-) // 76.06 // q34.3	dipeptidyl-peptidase 7	DPP7	chr9q34.3	full length	---	29952	Q9UHL4 /// B4DEM4 /// B4DPD6 /// Q59EM4	EC:3.4.14.2	610537	NP_037511 /// XP_005266132 /// XP_006717146	NM_013379 /// XM_005266075 /// XM_006717083	---	0006508 // proteolysis // inferred from electronic annotation	0005576 // extracellular region // inferred from electronic annotation /// 0005764 // lysosome // inferred from electronic annotation /// 0005829 // cytosol // inferred from electronic annotation /// 0016023 // cytoplasmic membrane-bounded vesicle // inferred from electronic annotation /// 0031410 // cytoplasmic vesicle // inferred from electronic annotation /// 0070062 // extracellular vesicular…	0004177 // aminopeptidase activity // inferred from electronic annotation /// 0008233 // peptidase activity // inferred from electronic annotation /// 0008236 // serine-type peptidase activity // inferred from electronic annotation /// 0008239 // dipeptidyl-peptidase activity // inferred from electronic annotation /// 0016787 // hydrolase activity // inferred from electronic annotation	---	---	This probe set was annotated using the Matching Probes based pipeline to a UniGene identifier using 1 transcripts. // false // Matching Probes // A	BC018639(11)	"BC018639 // Homo sapiens cDNA clone IMAGE:3623379, partial cds. // gb // 11 // ---"	NONHSAT135689 // noncode // 3 // Cross Hyb Matching Probes	GO:0008239(dipeptidyl-peptidase activity);GO:0004177(aminopeptidase activity);GO:0008236(serine-type peptidase activity);	GO:0006508(proteolysis);	GO:0016023(cytoplasmic membrane-bounded vesicle);GO:0005764(lysosome);GO:0005576(extracellular region);GO:0005829(cytosol);	K01276
239343_at	-4.3146	0	0.4204		239343_at	54.8659	59.362	42.3342	128.088	120.945	119.782	239343_at	Human Genome U133 Plus 2.0 Array	Homo sapiens	6-Oct-14	Consensus sequence	GenBank	Hs.195954.0	gb:AW451176 /DB_XREF=gi:6991952 /DB_XREF=UI-H-BI3-alb-d-05-0-UI.s1 /CLONE=IMAGE:2736057 /FEA=EST /CNT=8 /TID=Hs.195954.0 /TIER=ConsEnd /STK=4 /UG=Hs.195954 /UG_TITLE=ESTs	AW451176	Hs.195954	Hs.129828	February 2009 (Genome Reference Consortium GRCh37)	chr12:107347869-107348388 (-) // 100.0 // q23.3	uncharacterized LOC728705 /// transmembrane protein 263	LOC728705 /// TMEM263	chr12q23.3	---	ENSG00000260329 /// OTTHUMG00000172911	90488 /// 728705	Q8WUH6 /// B3KMF8 /// F8VPI2	---	---	NP_689474 /// XP_001128243 /// XP_005269273 /// XP_006719747	NM_152261 /// XM_001128243 /// XM_005269216 /// XM_006719684	---	---	0016020 // membrane // inferred from electronic annotation /// 0016021 // integral component of membrane // inferred from electronic annotation	---	---	---	This probe set was annotated using the Matching Probes based pipeline to a Entrez Gene identifier using 3 transcripts. // true // Matching Probes // A	"UC001TMA.3(11),AK055712(10),ENST00000570282(11),OTTHUMT00000421342(11),NONHSAT030494(11),NONHSAT030495(10)"	"AK055712 // Homo sapiens cDNA FLJ31150 fis, clone IMR322001534. // gb // 10 // --- /// ENST00000570282 // havana:known chromosome:GRCh38:12:106954029:106955497:-1 gene:ENSG00000260329 gene_biotype:antisense transcript_biotype:antisense // ensembl // 11 // --- /// NONHSAT030494 // Non-coding transcript identified by NONCODE: Linc // noncode // 11 // --- /// NONHSAT030495 // Non-coding transcript …	---	---	---	---	---
212320_at	-4.05423	0	0.4195		212320_at	3233.51	4350.89	4640.54	8892.45	9915.56	10026.7	212320_at	Human Genome U133 Plus 2.0 Array	Homo sapiens	6-Oct-14	Consensus sequence	GenBank	Hs.179661.5	"gb:BC001002.1 /DB_XREF=gi:12654358 /FEA=mRNA /CNT=213 /TID=Hs.179661.5 /TIER=Stack /STK=192 /UG=Hs.179661 /LL=7280 /UG_GENE=TUBB /DEF=Homo sapiens, clone IMAGE:3447696, mRNA, partial cds. /PROD=Unknown (protein for IMAGE:3447696)"	BC001002	Hs.179661	Hs.636480	February 2009 (Genome Reference Consortium GRCh37)	chr6:30691904-30693193 (+) // 89.4 // p21.33	"tubulin, beta class I"	TUBB	chr6p21.33	full length	ENSG00000183311 /// ENSG00000196230 /// ENSG00000224156 /// ENSG00000227739 /// ENSG00000229684 /// ENSG00000232421 /// ENSG00000232575 /// ENSG00000235067 /// OTTHUMG00000004838 /// OTTHUMG00000031059 /// OTTHUMG00000031329 /// OTTHUMG00000133718 /// OTTHUMG00000148754 /// OTTHUMG00000148943 /// OTTHUMG00000149222 /// OTTHUMG00000149458	203068	P07437 /// A4UCU2 /// B4DMJ5 /// B4DMU8 /// B4DQN9 /// B4DXZ5 /// B4DY90 /// B4E052 /// B7ZAF0 /// B7ZAK1 /// E9PBJ4 /// Q1KSF8 /// Q5JP53 /// Q5ST81 /// Q5SU16 /// Q6LC01 /// Q6P602 /// Q96B85 /// Q9BUU9	---	191130 /// 615771	NP_001280141 /// NP_001280142 /// NP_001280143 /// NP_001280144 /// NP_001280145 /// NP_821133	NM_001293212 /// NM_001293213 /// NM_001293214 /// NM_001293215 /// NM_001293216 /// NM_178014 /// NR_120608	---	0000086 // G2/M transition of mitotic cell cycle // traceable author statement /// 0000278 // mitotic cell cycle // traceable author statement /// 0006184 // GTP catabolic process // inferred from electronic annotation /// 0006928 // cellular component movement // traceable author statement /// 0007017 // microtubule-based process // traceable author statement /// 0009987 // cellular process // i…	0000242 // pericentriolar material // inferred from electronic annotation /// 0005634 // nucleus // inferred from direct assay /// 0005641 // nuclear envelope lumen // inferred from direct assay /// 0005737 // cytoplasm // inferred from electronic annotation /// 0005737 // cytoplasm // inferred from direct assay /// 0005829 // cytosol // traceable author statement /// 0005856 // cytoskeleton // t…	0000166 // nucleotide binding // inferred from electronic annotation /// 0003924 // GTPase activity // inferred from electronic annotation /// 0005198 // structural molecule activity // traceable author statement /// 0005200 // structural constituent of cytoskeleton // inferred from electronic annotation /// 0005515 // protein binding // inferred from physical interaction /// 0005525 // GTP bindi…	---	"IPR003008 // Tubulin/FtsZ, GTPase domain // 6.6E-75 /// IPR003008 // Tubulin/FtsZ, GTPase domain // 7.0E-52 /// IPR003008 // Tubulin/FtsZ, GTPase domain // 1.5E-64 /// IPR018316 // Tubulin/FtsZ, 2-layer sandwich domain // 7.1E-54 /// IPR018316 // Tubulin/FtsZ, 2-layer sandwich domain // 3.3E-54 /// IPR018316 // Tubulin/FtsZ, 2-layer sandwich domain // 4.4E-54 /// IPR019605 // Misato Segment II t…	This probe set was annotated using the Matching Probes based pipeline to a Entrez Gene identifier using 62 transcripts. // false // Matching Probes // A	"AB062393(11),AK098772(11),BC007605(11),BC013374(11),BC019924(11),BC021909(11),BC062532(11),ENST00000327892(11),ENST00000330914(11),ENST00000383564(11),ENST00000396384(11),ENST00000396389(11),ENST00000400530(11),ENST00000400531(11),ENST00000400534(11),ENST00000412136(11),ENST00000413547(11),ENST00000419551(11),ENST00000419792(11),ENST00000420400(11),ENST00000420618(11),ENST00000421473(11),ENST000…	"AB062393 // Homo sapiens OK/SW-cl.56 mRNA for beta 5-tubulin, complete cds. // gb // 11 // --- /// AK098772 // Homo sapiens cDNA FLJ25906 fis, clone CBR04603, highly similar to TUBULIN BETA-5 CHAIN. // gb // 11 // --- /// BC007605 // Homo sapiens tubulin, beta, mRNA (cDNA clone MGC:15683 IMAGE:3350604), complete cds. // gb // 11 // --- /// BC013374 // Homo sapiens tubulin, beta, mRNA (cDNA clone…	---	GO:0000166 // nucleotide binding // inferred from electronic annotation /// 0003924 // GTPase activity // inferred from electronic annotation /// 0005198 // structural molecule activity // inferred from electronic annotation /// 0005200 // structural constituent of cytoskeleton // inferred from electronic annotation /// 0005525 // GTP binding // inferred from electronic annotation /// 0042288 // …	GO:0006928 // cell motion // traceable author statement /// 0007017 // microtubule-based process // inferred from electronic annotation /// 0007018 // microtubule-based movement // inferred from electronic annotation /// 0042267 // natural killer cell mediated cytotoxicity // non-traceable author statement /// 0051225 // spindle assembly // inferred from electronic annotation /// 0051258 // prote…	GO:0005856 // cytoskeleton // traceable author statement /// 0005874 // microtubule // inferred from electronic annotation /// 0005901 // caveola // inferred from electronic annotation /// 0016600 // flotillin complex // inferred from electronic annotation /// 0043234 // protein complex // inferred from electronic annotation	---
213523_at	-5.22099	0	0.414		213523_at	191.721	159.956	188.425	399.693	464.055	438.951	213523_at	Human Genome U133 Plus 2.0 Array	Homo sapiens	6-Oct-14	Consensus sequence	GenBank	Hs.9700.0	gb:AI671049 /DB_XREF=gi:4850780 /DB_XREF=tz17d11.x1 /CLONE=IMAGE:2288853 /FEA=mRNA /CNT=45 /TID=Hs.9700.0 /TIER=Stack /STK=17 /UG=Hs.9700 /LL=898 /UG_GENE=CCNE1 /UG_TITLE=cyclin E1	AI671049	Hs.9700	Hs.244723 /// Hs.609943	February 2009 (Genome Reference Consortium GRCh37)	chr19:30302930-30315219 (+) // 95.04 // q12	cyclin E1	CCNE1	chr19q12	est /// full length	ENSG00000105173 /// OTTHUMG00000177626	898	P24864 /// C9J2U0 /// I3L1Q9 /// I3L413 /// V5W643 /// V5W5X2 /// F6KX26	---	123837	NP_001229 /// XP_005259427 /// XP_006723520	NM_001238 /// NM_057182 /// XM_005259370 /// XM_006723457	---	"0000079 // regulation of cyclin-dependent protein serine/threonine kinase activity // inferred from electronic annotation /// 0000082 // G1/S transition of mitotic cell cycle // non-traceable author statement /// 0000082 // G1/S transition of mitotic cell cycle // traceable author statement /// 0000083 // regulation of transcription involved in G1/S transition of mitotic cell cycle // traceable …	0000307 // cyclin-dependent protein kinase holoenzyme complex // inferred from electronic annotation /// 0005634 // nucleus // inferred from direct assay /// 0005654 // nucleoplasm // traceable author statement /// 0005730 // nucleolus // inferred from direct assay /// 0005829 // cytosol // traceable author statement	0003713 // transcription coactivator activity // non-traceable author statement /// 0005515 // protein binding // inferred from physical interaction /// 0016301 // kinase activity // inferred from electronic annotation /// 0016538 // cyclin-dependent protein serine/threonine kinase regulator activity // inferred from electronic annotation /// 0019901 // protein kinase binding // inferred from ele…	Cell_cycle_KEGG // GenMAPP /// G1_to_S_cell_cycle_Reactome // GenMAPP	"IPR004367 // Cyclin, C-terminal domain // 2.8E-15 /// IPR004367 // Cyclin, C-terminal domain // 2.2E-15 /// IPR006671 // Cyclin, N-terminal // 1.7E-44 /// IPR006671 // Cyclin, N-terminal // 3.8E-9 /// IPR006671 // Cyclin, N-terminal // 5.4E-12"	This probe set was annotated using the Matching Probes based pipeline to a Entrez Gene identifier using 10 transcripts. // false // Matching Probes // A	"BC035498(11),ENST00000262643(11),ENST00000357943(11),ENST00000574121(10),KF672847(11),KF672848(11),NM_001238(11),uc002nsn.3,uc002nso.3,XM_005259370(11)"	"BC035498 // Homo sapiens cyclin E1, mRNA (cDNA clone MGC:20493 IMAGE:3841192), complete cds. // gb // 11 // --- /// ENST00000262643 // ensembl_havana_transcript:known chromosome:GRCh38:19:29811898:29824308:1 gene:ENSG00000105173 gene_biotype:protein_coding transcript_biotype:protein_coding // ensembl // 11 // --- /// ENST00000357943 // ensembl:known chromosome:GRCh38:19:29812654:29824308:1 gene:…	AK291549 // gb // 6 // Cross Hyb Matching Probes /// GENSCAN00000043146 // ensembl // 5 // Cross Hyb Matching Probes /// ENST00000444983 // ensembl // 8 // Cross Hyb Matching Probes /// ENST00000576532 // ensembl // 3 // Cross Hyb Matching Probes /// OTTHUMT00000438140 // vega // 8 // Cross Hyb Matching Probes /// OTTHUMT00000438141 // vega // 3 // Cross Hyb Matching Probes	GO:0016301(kinase activity);GO:0016538(cyclin-dependent protein serine/threonine kinase regulator activity);GO:0019901(protein kinase binding);GO:0003713(transcription coactivator activity);GO:0050681(androgen receptor binding);	"GO:0016055(Wnt receptor signaling pathway);GO:0030521(androgen receptor signaling pathway);GO:0051301(cell division);GO:0000079(regulation of cyclin-dependent protein serine/threonine kinase activity);GO:0000083(regulation of transcription involved in G1/S phase of mitotic cell cycle);GO:0045893(positive regulation of transcription, DNA-dependent);GO:0006270(DNA replication initiation);"	GO:0005654(nucleoplasm);GO:0005730(nucleolus);GO:0005829(cytosol);GO:0000307(cyclin-dependent protein kinase holoenzyme complex);	K06626
212242_at	-7.30273	0	0.411		212242_at	2072.26	2243.55	2094.52	5189.07	5165.9	5231.36	212242_at	Human Genome U133 Plus 2.0 Array	Homo sapiens	6-Oct-14	Consensus sequence	GenBank	Hs.75318.0	"gb:AL565074 /DB_XREF=gi:12916087 /DB_XREF=AL565074 /CLONE=CS0DN003YF20 (3 prime) /FEA=DNA /CNT=265 /TID=Hs.75318.0 /TIER=Stack /STK=74 /UG=Hs.75318 /LL=7277 /UG_GENE=TUBA1 /UG_TITLE=tubulin, alpha 1 (testis specific)"	AL565074	Hs.75318	Hs.600249 /// Hs.75318	February 2009 (Genome Reference Consortium GRCh37)	chr2:220115005-220116953 (-) // 92.83 // q35	"tubulin, alpha 4a"	TUBA4A	chr2q35	est /// full length	ENSG00000127824 /// OTTHUMG00000133126	7277	P68366 /// C9JDL2 /// C9JDS9 /// C9JEV8 /// C9JJQ8 /// C9JQ00 /// O75716 /// B4DPS1 /// B8ZZI5 /// B8ZZN3	---	191110	NP_001265481 /// NP_005991 /// XP_005246889	NM_001278552 /// NM_006000 /// XM_005246832	---	0000086 // G2/M transition of mitotic cell cycle // traceable author statement /// 0000226 // microtubule cytoskeleton organization // inferred from electronic annotation /// 0000278 // mitotic cell cycle // traceable author statement /// 0002576 // platelet degranulation // traceable author statement /// 0006184 // GTP catabolic process // inferred from electronic annotation /// 0006457 // prote…	0005576 // extracellular region // traceable author statement /// 0005737 // cytoplasm // inferred from electronic annotation /// 0005798 // Golgi-associated vesicle // inferred from electronic annotation /// 0005829 // cytosol // traceable author statement /// 0005856 // cytoskeleton // inferred from electronic annotation /// 0005874 // microtubule // inferred from direct assay /// 0005881 // cy…	"0000166 // nucleotide binding // inferred from electronic annotation /// 0001077 // RNA polymerase II core promoter proximal region sequence-specific DNA binding transcription factor activity involved in positive regulation of transcription // inferred from electronic annotation /// 0003924 // GTPase activity // inferred from electronic annotation /// 0004672 // protein kinase activity // inferr…	---	"IPR003008 // Tubulin/FtsZ, GTPase domain // 3.9E-73 /// IPR003008 // Tubulin/FtsZ, GTPase domain // 9.1E-66 /// IPR018316 // Tubulin/FtsZ, 2-layer sandwich domain // 5.6E-55 /// IPR018316 // Tubulin/FtsZ, 2-layer sandwich domain // 5.3E-55"	This probe set was annotated using the Matching Probes based pipeline to a Entrez Gene identifier using 10 transcripts. // false // Matching Probes // A	"AK299958(11),BC009238(11),BT006731(11),ENST00000248437(11),ENST00000392088(11),NM_001278552(11),NM_006000(11),uc002vkt.1,uc010zkz.1,XM_005246832(11)"	"AK299958 // Homo sapiens cDNA FLJ58687 complete cds, highly similar to Tubulin alpha-4 chain. // gb // 11 // --- /// BC009238 // Homo sapiens tubulin, alpha 4a, mRNA (cDNA clone MGC:2379 IMAGE:2820121), complete cds. // gb // 11 // --- /// BT006731 // Homo sapiens tubulin, alpha 1 (testis specific) mRNA, complete cds. // gb // 11 // --- /// ENST00000248437 // ensembl_havana_transcript:known chro…	GENSCAN00000033337 // ensembl // 1 // Cross Hyb Matching Probes /// ENST00000498660 // ensembl // 2 // Cross Hyb Matching Probes /// ENST00000398989 // ensembl // 1 // Cross Hyb Matching Probes /// ENST00000472881 // ensembl // 1 // Cross Hyb Matching Probes /// OTTHUMT00000259059 // vega // 2 // Cross Hyb Matching Probes /// OTTHUMT00000335643 // vega // 1 // Cross Hyb Matching Probes /// OTTHUM…	GO:0003924(GTPase activity);GO:0005200(structural constituent of cytoskeleton);GO:0005525(GTP binding);	GO:0051258(protein polymerization);GO:0006184(GTP catabolic process);GO:0007017(microtubule-based process);	GO:0005874(microtubule);GO:0005737(cytoplasm);	K07374
227943_at	-3.27205	0	0.4107		227943_at	139.856	121.623	90.9174	221.721	306.653	328.335	227943_at	Human Genome U133 Plus 2.0 Array	Homo sapiens	6-Oct-14	Consensus sequence	GenBank	Hs.25933.0	gb:AI798680 /DB_XREF=gi:5364152 /DB_XREF=we91d01.x1 /CLONE=IMAGE:2348449 /FEA=EST /CNT=31 /TID=Hs.25933.0 /TIER=Stack /STK=19 /UG=Hs.25933 /UG_TITLE=ESTs	AI798680	Hs.25933	---	February 2009 (Genome Reference Consortium GRCh37)	chr1:149816569-149818282 (+) // 44.74 // q21.2	---	RP11-196G18.24	---	---	ENSG00000272993 /// OTTHUMG00000186415	---	---	---	---	---	---	---	---	---	---	---	---	"This probe set was annotated using the Matching Probes based pipeline to a ENSEMBL,Havana transcript identifier using 1 transcripts. // false // Matching Probes // A"	"ENST00000608318(11),OTTHUMT00000473115(11)"	ENST00000608318 // havana:known chromosome:GRCh38:1:149845816:149846486:1 gene:ENSG00000272993 gene_biotype:lincRNA transcript_biotype:lincRNA // ensembl // 11 // --- /// OTTHUMT00000473115 // cdna:all chromosome:VEGA56:1:149845816:149846486:1 Gene:OTTHUMG00000186415 // vega // 11 // ---	BX648801 // gb // 11 // Negative Strand Matching Probes /// ENST00000564237 // ensembl // 11 // Negative Strand Matching Probes /// OTTHUMT00000431487 // vega // 11 // Negative Strand Matching Probes /// NONHSAT006254 // noncode // 11 // Negative Strand Matching Probes	---	---	---	---
244407_at	-2.92443	0	0.4096		244407_at	56.7262	58.4116	32.8359	97.6602	132.988	121.945	244407_at	Human Genome U133 Plus 2.0 Array	Homo sapiens	6-Oct-14	Consensus sequence	GenBank	Hs.119154.0	gb:AI796334 /DB_XREF=gi:5361797 /DB_XREF=wi99g04.x1 /CLONE=IMAGE:2401494 /FEA=EST /CNT=5 /TID=Hs.119154.0 /TIER=ConsEnd /STK=1 /UG=Hs.119154 /UG_TITLE=ESTs	AI796334	Hs.119154	---	February 2009 (Genome Reference Consortium GRCh37)	chr6:46619274-46620070 (-) // 87.96 // p12.3	"cytochrome P450, family 39, subfamily A, polypeptide 1"	CYP39A1	chr6p21.1-p11.2	---	---	51302	Q9NYL5 /// B7Z786	EC:1.14.13.99	605994	NP_001265667 /// NP_001265668 /// NP_057677 /// XP_005249228	NM_001278738 /// NM_001278739 /// NM_016593 /// XM_005249171	---	0006629 // lipid metabolic process // inferred from electronic annotation /// 0006699 // bile acid biosynthetic process // inferred from direct assay /// 0006699 // bile acid biosynthetic process // traceable author statement /// 0006707 // cholesterol catabolic process // inferred from electronic annotation /// 0006805 // xenobiotic metabolic process // traceable author statement /// 0007586 // …	0005783 // endoplasmic reticulum // inferred from electronic annotation /// 0005789 // endoplasmic reticulum membrane // traceable author statement /// 0016020 // membrane // inferred from electronic annotation /// 0031090 // organelle membrane // inferred from electronic annotation /// 0043231 // intracellular membrane-bounded organelle // traceable author statement	"0004497 // monooxygenase activity // inferred from electronic annotation /// 0005506 // iron ion binding // inferred from electronic annotation /// 0008387 // steroid 7-alpha-hydroxylase activity // inferred from electronic annotation /// 0008396 // oxysterol 7-alpha-hydroxylase activity // inferred from direct assay /// 0016491 // oxidoreductase activity // inferred from electronic annotation /…	---	---	This probe set was annotated using the Matching Probes based pipeline to a Entrez Gene identifier using 1 transcripts. // false // Matching Probes // A	BC012548(11)	"BC012548 // Homo sapiens cytochrome P450, family 39, subfamily A, polypeptide 1, mRNA (cDNA clone IMAGE:4248312), with apparent retained intron. // gb_htc // 11 // ---"	BC034323 // gb_htc // 8 // Cross Hyb Matching Probes	GO:0008387(steroid 7-alpha-hydroxylase activity);GO:0009055(electron carrier activity);GO:0033782(24-hydroxycholesterol 7alpha-hydroxylase activity);GO:0008396(oxysterol 7-alpha-hydroxylase activity);GO:0020037(heme binding);GO:0005506(iron ion binding);	GO:0006707(cholesterol catabolic process);GO:0055114(oxidation-reduction process);GO:0006699(bile acid biosynthetic process);GO:0006805(xenobiotic metabolic process);GO:0007586(digestion);GO:0030573(bile acid catabolic process);	GO:0005789(endoplasmic reticulum membrane);	K07439
205034_at	-4.51535	0	0.4084		205034_at	709.095	666.278	645.809	1355.52	1799.67	1835.53	205034_at	Human Genome U133 Plus 2.0 Array	Homo sapiens	6-Oct-14	Exemplar sequence	GenBank	g4757931	"gb:NM_004702.1 /DB_XREF=gi:4757931 /GEN=CCNE2 /FEA=FLmRNA /CNT=62 /TID=Hs.30464.0 /TIER=FL+Stack /STK=11 /UG=Hs.30464 /LL=9134 /DEF=Homo sapiens cyclin E2 (CCNE2), mRNA. /PROD=cyclin E2 /FL=gb:AF102778.1 gb:AF106690.1 gb:NM_004702.1 gb:AF091433.1"	NM_004702	Hs.30464	Hs.521693	February 2009 (Genome Reference Consortium GRCh37)	chr8:95892468-95906476 (-) // 98.41 // q22.1	cyclin E2	CCNE2	chr8q22.1	full length	ENSG00000175305 /// OTTHUMG00000164696	9134	O96020 /// E5RHN2 /// E5RK20 /// H0YBQ2 /// Q8WUE3	---	603775	NP_477097	NM_004702 /// NM_057735 /// NM_057749	---	0000075 // cell cycle checkpoint // traceable author statement /// 0000079 // regulation of cyclin-dependent protein serine/threonine kinase activity // inferred from electronic annotation /// 0000082 // G1/S transition of mitotic cell cycle // traceable author statement /// 0000278 // mitotic cell cycle // traceable author statement /// 0006270 // DNA replication initiation // inferred from elec…	0005634 // nucleus // inferred from electronic annotation /// 0005654 // nucleoplasm // traceable author statement /// 0005829 // cytosol // traceable author statement	0005515 // protein binding // inferred from physical interaction /// 0016538 // cyclin-dependent protein serine/threonine kinase regulator activity // inferred from electronic annotation /// 0019901 // protein kinase binding // inferred from electronic annotation	Cell_cycle_KEGG // GenMAPP /// G1_to_S_cell_cycle_Reactome // GenMAPP	"IPR004367 // Cyclin, C-terminal domain // 3.9E-14 /// IPR006671 // Cyclin, N-terminal // 1.5E-44"	This probe set was annotated using the Matching Probes based pipeline to a Entrez Gene identifier using 5 transcripts. // false // Matching Probes // A	"AF091433(11),ENST00000308108(11),ENST00000520509(11),NM_057749(11),uc003yhc.3"	"AF091433 // Homo sapiens cyclin E2 mRNA, complete cds. // gb // 11 // --- /// ENST00000308108 // ensembl:known chromosome:GRCh38:8:94880227:94895254:-1 gene:ENSG00000175305 gene_biotype:protein_coding transcript_biotype:protein_coding // ensembl // 11 // --- /// ENST00000520509 // havana:known chromosome:GRCh38:8:94879770:94896678:-1 gene:ENSG00000175305 gene_biotype:protein_coding transcript_bi…	ENST00000523731 // ensembl // 11 // Negative Strand Matching Probes /// OTTHUMT00000379794 // vega // 11 // Negative Strand Matching Probes	GO:0019901(protein kinase binding);GO:0016538(cyclin-dependent protein serine/threonine kinase regulator activity);	GO:0000075(cell cycle checkpoint);GO:0000079(regulation of cyclin-dependent protein serine/threonine kinase activity);GO:0051301(cell division);GO:0006270(DNA replication initiation);GO:0000082(G1/S transition of mitotic cell cycle);	GO:0005829(cytosol);GO:0005654(nucleoplasm);	K06626
227044_at	-5.55608	0	0.4075		227044_at	225.239	215.355	182.63	517.223	495.801	510.344	227044_at	Human Genome U133 Plus 2.0 Array	Homo sapiens	6-Oct-14	Consensus sequence	GenBank	Hs.40696.0	gb:AV705507 /DB_XREF=gi:10722808 /DB_XREF=AV705507 /CLONE=ADBAYG07 /FEA=EST /CNT=41 /TID=Hs.40696.0 /TIER=Stack /STK=30 /UG=Hs.40696 /UG_TITLE=ESTs	AV705507	Hs.40696	---	February 2009 (Genome Reference Consortium GRCh37)	chr22:47157796-47158416 (-) // 66.37 // q13.31	---	CTA-29F11.1	---	---	ENSG00000260708 /// OTTHUMG00000172744	---	---	---	---	---	---	---	---	---	---	---	---	"This probe set was annotated using the Matching Probes based pipeline to a NONCODE,ENSEMBL,Havana transcript identifier using 1 transcripts. // false // Matching Probes // A"	"ENST00000564152(11),OTTHUMT00000420346(11),NONHSAT087336(11)"	ENST00000564152 // havana:known chromosome:GRCh38:22:46761894:46762563:-1 gene:ENSG00000260708 gene_biotype:antisense transcript_biotype:antisense // ensembl // 11 // --- /// NONHSAT087336 // Non-coding transcript identified by NONCODE: Linc // noncode // 11 // --- /// OTTHUMT00000420346 // cdna:all chromosome:VEGA56:22:46761894:46762563:-1 Gene:OTTHUMG00000172744 // vega // 11 // ---	---	---	---	---	---
228049_x_at	-6.72842	0	0.3949		228049_x_at	1330.1	1479.2	1304.04	3375.94	3536.32	3489.25	228049_x_at	Human Genome U133 Plus 2.0 Array	Homo sapiens	6-Oct-14	Consensus sequence	GenBank	Hs.103135.0	gb:AA523172 /DB_XREF=gi:2263884 /DB_XREF=ni66f05.s1 /CLONE=IMAGE:981825 /FEA=EST /CNT=33 /TID=Hs.103135.0 /TIER=Stack /STK=24 /UG=Hs.103135 /UG_TITLE=ESTs	AA523172	Hs.103135	Hs.369728	February 2009 (Genome Reference Consortium GRCh37)	chr16:2204802-2205345 (-) // 77.97 // p13.3	small nucleolar RNA host gene 19 (non-protein coding)	SNHG19	---	---	ENSG00000260260 /// OTTHUMG00000177010	100507303	---	---	---	---	XR_109242 /// XR_111621 /// XR_172115	---	---	---	---	---	---	This probe set was annotated using the Matching Probes based pipeline to a Entrez Gene identifier using 2 transcripts. // false // Matching Probes // A	"ENST00000563192(10),XR_111621(10)"	"ENST00000563192 // havana:known chromosome:GRCh38:16:2154797:2155358:-1 gene:ENSG00000260260 gene_biotype:lincRNA transcript_biotype:lincRNA // ensembl // 10 // --- /// NONHSAT140311 // Non-coding transcript identified by NONCODE: Linc // noncode // 10 // --- /// OTTHUMT00000434795 // cdna:all chromosome:VEGA56:16:2154797:2155358:-1 Gene:OTTHUMG00000177010 // vega // 10 // --- /// XR_111621 // P…	---	---	---	---	---
235456_at	-2.85174	0	0.3944		235456_at	112.538	106.218	55.254	209.332	227.841	225.743	235456_at	Human Genome U133 Plus 2.0 Array	Homo sapiens	6-Oct-14	Consensus sequence	GenBank	Hs.130853.0	gb:AI810266 /DB_XREF=gi:5396832 /DB_XREF=wb86h07.x1 /CLONE=IMAGE:2312605 /FEA=EST /CNT=12 /TID=Hs.130853.0 /TIER=ConsEnd /STK=5 /UG=Hs.130853 /UG_TITLE=ESTs	AI810266	Hs.130853	Hs.130853	February 2009 (Genome Reference Consortium GRCh37)	chr6:26174755-26175510 (+) // 47.58 // p22.2	---	---	---	---	---	---	---	---	---	---	---	---	---	---	---	---	---	This probe set was annotated using the Matching Probes based pipeline to a UniGene identifier using 1 transcripts. // false // Matching Probes // A	BC042589(11)	BC042589 // Homo sapiens cDNA clone IMAGE:4819084. // gb // 11 // ---	---	---	---	---	---
226757_at	-5.00442	0	0.3901		226757_at	298.414	276.373	224.895	635.91	717.806	684.433	226757_at	Human Genome U133 Plus 2.0 Array	Homo sapiens	6-Oct-14	Consensus sequence	GenBank	Hs.293797.0	gb:AA131041 /DB_XREF=gi:1692593 /DB_XREF=zo16e03.s1 /CLONE=IMAGE:587068 /FEA=EST /CNT=40 /TID=Hs.293797.0 /TIER=Stack /STK=22 /UG=Hs.293797 /UG_TITLE=ESTs	AA131041	Hs.293797	Hs.437609	February 2009 (Genome Reference Consortium GRCh37)	chr10:91067209-91069032 (+) // 96.1 // q23.31	interferon-induced protein with tetratricopeptide repeats 2	IFIT2	chr10q23.31	full length	ENSG00000119922 /// OTTHUMG00000018707	3433	P09913 /// B4DTZ5 /// Q05DN2 /// Q8IZ03	---	147040	NP_001538	NM_001547	---	0002376 // immune system process // inferred from electronic annotation /// 0006915 // apoptotic process // inferred from electronic annotation /// 0008637 // apoptotic mitochondrial changes // traceable author statement /// 0009615 // response to virus // inferred from direct assay /// 0009615 // response to virus // inferred from mutant phenotype /// 0019221 // cytokine-mediated signaling pathw…	0005737 // cytoplasm // inferred from direct assay /// 0005783 // endoplasmic reticulum // inferred from direct assay /// 0005829 // cytosol // traceable author statement	0003723 // RNA binding // inferred from electronic annotation /// 0005515 // protein binding // inferred from physical interaction /// 0044822 // poly(A) RNA binding // inferred from direct assay	---	---	This probe set was annotated using the Matching Probes based pipeline to a Entrez Gene identifier using 4 transcripts. // false // Matching Probes // A	"BC032839(11),ENST00000371826(11),NM_001547(11),uc009xts.3"	"BC032839 // Homo sapiens interferon-induced protein with tetratricopeptide repeats 2, mRNA (cDNA clone MGC:27037 IMAGE:4838844), complete cds. // gb // 11 // --- /// ENST00000371826 // ensembl_havana_transcript:known chromosome:GRCh38:10:89301955:89309276:1 gene:ENSG00000119922 gene_biotype:protein_coding transcript_biotype:protein_coding // ensembl // 11 // --- /// ENST00000611722 // ensembl:kn…	---	GO:0003723(RNA binding);GO:0005515(protein binding);	GO:0060337(type I interferon-mediated signaling pathway);GO:0035457(cellular response to interferon-alpha);GO:0043065(positive regulation of apoptotic process);GO:0032091(negative regulation of protein binding);GO:0008637(apoptotic mitochondrial changes);GO:0051607(defense response to virus);	GO:0005829(cytosol);GO:0005783(endoplasmic reticulum);	K14217
236262_at	-5.93645	0	0.3888		236262_at	29.741	29.5871	26.8418	77.6718	77.9272	66.3856	236262_at	Human Genome U133 Plus 2.0 Array	Homo sapiens	6-Oct-14	Consensus sequence	GenBank	Hs.278585.0	gb:AA025351 /DB_XREF=gi:1489319 /DB_XREF=ze74h03.s1 /CLONE=IMAGE:364757 /FEA=EST /CNT=7 /TID=Hs.278585.0 /TIER=ConsEnd /STK=5 /UG=Hs.278585 /UG_TITLE=ESTs	AA025351	Hs.278585	Hs.524479	February 2009 (Genome Reference Consortium GRCh37)	chr10:88695299-88695725 (-) // 57.64 // q23.2	multimerin 2	MMRN2	chr10q23.2	full length	ENSG00000173269 /// OTTHUMG00000018663	79812	Q9H8L6 /// B4DEW5 /// B4E3H8 /// R4GMY6 /// V9GY37 /// V9GY43 /// V9GYS9	---	608925	NP_079032 /// XP_005270210 /// XP_006718033	NM_024756 /// XM_005270153 /// XM_006717970	---	0001525 // angiogenesis // inferred from electronic annotation /// 0030948 // negative regulation of vascular endothelial growth factor receptor signaling pathway // inferred from direct assay /// 0090051 // negative regulation of cell migration involved in sprouting angiogenesis // inferred from direct assay	0005576 // extracellular region // inferred from electronic annotation /// 0005578 // proteinaceous extracellular matrix // inferred from electronic annotation /// 0005604 // basement membrane // inferred from electronic annotation /// 0005615 // extracellular space // inferred from direct assay /// 0070062 // extracellular vesicular exosome // inferred from direct assay	0000166 // nucleotide binding // inferred from electronic annotation /// 0005515 // protein binding // inferred from physical interaction	---	IPR001073 // Complement C1q protein // 1.0E-26 /// IPR011489 // EMI domain // 1.1E-21	This probe set was annotated using the Matching Probes based pipeline to a Entrez Gene identifier using 5 transcripts. // false // Matching Probes // A	"ENST00000372027(11),NM_024756(11),uc001kea.3,uc010qmn.2,XM_006717970(11)"	"ENST00000372027 // ensembl_havana_transcript:known chromosome:GRCh38:10:86935540:86957863:-1 gene:ENSG00000173269 gene_biotype:protein_coding transcript_biotype:protein_coding // ensembl // 11 // --- /// NM_024756 // Homo sapiens multimerin 2 (MMRN2), mRNA. // refseq // 11 // --- /// OTTHUMT00000049179 // cdna:all chromosome:VEGA56:10:86935540:86957863:-1 Gene:OTTHUMG00000018663 // vega // 11 //…	NONHSAT107480 // noncode // 1 // Cross Hyb Matching Probes	GO:0005515(protein binding);	GO:0090051(negative regulation of cell migration involved in sprouting angiogenesis);GO:0030948(negative regulation of vascular endothelial growth factor receptor signaling pathway);	GO:0005604(basement membrane);GO:0005615(extracellular space);	K03529
238501_at	-5.77408	0	0.387		238501_at	59.9411	57.8662	54.0159	137.834	166.803	140.603	238501_at	Human Genome U133 Plus 2.0 Array	Homo sapiens	6-Oct-14	Consensus sequence	GenBank	Hs.121655.0	gb:AA992936 /DB_XREF=gi:3179481 /DB_XREF=ou01b08.s1 /CLONE=IMAGE:1624983 /FEA=EST /CNT=10 /TID=Hs.121655.0 /TIER=ConsEnd /STK=4 /UG=Hs.121655 /UG_TITLE=ESTs	AA992936	Hs.121655	---	February 2009 (Genome Reference Consortium GRCh37)	chr13:53225640-53226437 (-) // 33.98 // q14.3	---	---	---	---	---	---	---	---	---	---	---	---	---	---	---	---	---	"This probe set was annotated using the Matching Probes based pipeline to a ENSEMBL,Havana transcript identifier using 1 transcripts. // false // Matching Probes // A"	"ENST00000620372(10),OTTHUMT00000474765(10)"	ENST00000620372 // havana:known chromosome:GRCh38:13:52651305:52652279:-1 gene:ENSG00000273723 gene_biotype:lincRNA transcript_biotype:lincRNA // ensembl // 10 // --- /// OTTHUMT00000474765 // cdna:all chromosome:VEGA56:13:52651305:52652279:-1 Gene:OTTHUMG00000187324 // vega // 10 // ---	---	---	---	---	---
211714_x_at	-5.8653	0	0.3857		211714_x_at	6746.55	8147.02	6634.69	18473	18524.2	18579.7	211714_x_at	Human Genome U133 Plus 2.0 Array	Homo sapiens	6-Oct-14	Exemplar sequence	GenBank	g13543349	"gb:BC005838.1 /DB_XREF=gi:13543349 /FEA=FLmRNA /CNT=1 /TID=HsAffx.900708.909 /TIER=FL /STK=0 /DEF=Homo sapiens, tubulin, beta 5, clone MGC:2440, mRNA, complete cds. /PROD=tubulin, beta 5 /FL=gb:BC005838.1"	BC005838	Hs.900708	Hs.636480	February 2009 (Genome Reference Consortium GRCh37)	chr6:30688152-30692353 (+) // 93.18 // p21.33 /// chr8:30209395-30211037 (+) // 90.61 // p12	"tubulin, beta class I"	TUBB	chr6p21.33	full length	ENSG00000183311 /// ENSG00000196230 /// ENSG00000224156 /// ENSG00000227739 /// ENSG00000229684 /// ENSG00000232421 /// ENSG00000232575 /// ENSG00000235067 /// OTTHUMG00000004838 /// OTTHUMG00000031059 /// OTTHUMG00000031329 /// OTTHUMG00000133718 /// OTTHUMG00000148754 /// OTTHUMG00000148943 /// OTTHUMG00000149222 /// OTTHUMG00000149458	203068	P07437 /// A4UCU2 /// B4DMJ5 /// B4DMU8 /// B4DQN9 /// B4DXZ5 /// B4DY90 /// B4E052 /// B7ZAF0 /// B7ZAK1 /// E9PBJ4 /// Q1KSF8 /// Q5JP53 /// Q5ST81 /// Q5SU16 /// Q6LC01 /// Q6P602 /// Q96B85 /// Q9BUU9	---	191130 /// 615771	NP_001280141 /// NP_001280142 /// NP_001280143 /// NP_001280144 /// NP_001280145 /// NP_821133	NM_001293212 /// NM_001293213 /// NM_001293214 /// NM_001293215 /// NM_001293216 /// NM_178014 /// NR_120608	---	0000086 // G2/M transition of mitotic cell cycle // traceable author statement /// 0000278 // mitotic cell cycle // traceable author statement /// 0006184 // GTP catabolic process // inferred from electronic annotation /// 0006928 // cellular component movement // traceable author statement /// 0007017 // microtubule-based process // traceable author statement /// 0009987 // cellular process // i…	0000242 // pericentriolar material // inferred from electronic annotation /// 0005634 // nucleus // inferred from direct assay /// 0005641 // nuclear envelope lumen // inferred from direct assay /// 0005737 // cytoplasm // inferred from electronic annotation /// 0005737 // cytoplasm // inferred from direct assay /// 0005829 // cytosol // traceable author statement /// 0005856 // cytoskeleton // t…	0000166 // nucleotide binding // inferred from electronic annotation /// 0003924 // GTPase activity // inferred from electronic annotation /// 0005198 // structural molecule activity // traceable author statement /// 0005200 // structural constituent of cytoskeleton // inferred from electronic annotation /// 0005515 // protein binding // inferred from physical interaction /// 0005525 // GTP bindi…	---	"IPR003008 // Tubulin/FtsZ, GTPase domain // 6.6E-75 /// IPR003008 // Tubulin/FtsZ, GTPase domain // 7.0E-52 /// IPR003008 // Tubulin/FtsZ, GTPase domain // 1.5E-64 /// IPR018316 // Tubulin/FtsZ, 2-layer sandwich domain // 7.1E-54 /// IPR018316 // Tubulin/FtsZ, 2-layer sandwich domain // 3.3E-54 /// IPR018316 // Tubulin/FtsZ, 2-layer sandwich domain // 4.4E-54 /// IPR019605 // Misato Segment II t…	This probe set was annotated using the Matching Probes based pipeline to a Entrez Gene identifier using 79 transcripts. // false // Matching Probes // A	"AB062393(11),AF070561(11),AF070593(11),AF070600(11),AF141349(11),AK098772(11),AK297489(10),AK297638(11),AK298889(11),AK302314(10),AK303227(11),AK316265(10),AK316316(11),BC001938(11),BC002347(11),BC005838(11),BC007605(11),BC013374(11),BC019924(11),BC020946(11),BC021909(11),BC062532(11),BC070326(11),BC103746(11),ENST00000327892(11),ENST00000330914(11),ENST00000383564(11),ENST00000396384(11),ENST00…	"AB062393 // Homo sapiens OK/SW-cl.56 mRNA for beta 5-tubulin, complete cds. // gb // 11 // --- /// AF070561 // Homo sapiens clone 24703 beta-tubulin mRNA, complete cds. // gb // 11 // --- /// AF070593 // Homo sapiens clones 24609 and 24716 beta-tubulin mRNA, complete cds. // gb // 11 // --- /// AF070600 // Homo sapiens clone 24464 beta-tubulin mRNA, complete cds. // gb // 11 // --- /// AF141349 …	TCONS_l2_00011910-XLOC_l2_006365 // broad-tucp // 1 // Cross Hyb Matching Probes /// uc001cus.2 // ucsc_genes // 2 // Cross Hyb Matching Probes /// uc001ifi.2 // ucsc_genes // 1 // Cross Hyb Matching Probes /// uc002fqp.3 // ucsc_genes // 1 // Cross Hyb Matching Probes /// uc002fqq.3 // ucsc_genes // 1 // Cross Hyb Matching Probes /// uc011clg.2 // ucsc_genes // 1 // Cross Hyb Matching Probes ///…	GO:0000166 // nucleotide binding // inferred from electronic annotation /// 0003924 // GTPase activity // inferred from electronic annotation /// 0005198 // structural molecule activity // inferred from electronic annotation /// 0005200 // structural constituent of cytoskeleton // inferred from electronic annotation /// 0005525 // GTP binding // inferred from electronic annotation /// 0042288 // …	GO:0006928 // cell motion // traceable author statement /// 0007017 // microtubule-based process // inferred from electronic annotation /// 0007018 // microtubule-based movement // inferred from electronic annotation /// 0042267 // natural killer cell mediated cytotoxicity // non-traceable author statement /// 0051225 // spindle assembly // inferred from electronic annotation /// 0051258 // prote…	GO:0005856 // cytoskeleton // traceable author statement /// 0005874 // microtubule // inferred from electronic annotation /// 0005901 // caveola // inferred from electronic annotation /// 0016600 // flotillin complex // inferred from electronic annotation /// 0043234 // protein complex // inferred from electronic annotation	---
238893_at	-6.28611	0	0.3758		238893_at	140.871	146.432	165.357	385.53	428.773	388.846	238893_at	Human Genome U133 Plus 2.0 Array	Homo sapiens	6-Oct-14	Consensus sequence	GenBank	Hs.136888.0	gb:AI377324 /DB_XREF=gi:4187177 /DB_XREF=te60c02.x1 /CLONE=IMAGE:2091074 /FEA=EST /CNT=8 /TID=Hs.136888.0 /TIER=ConsEnd /STK=1 /UG=Hs.136888 /UG_TITLE=ESTs	AI377324	Hs.136888	Hs.601766 /// Hs.641965	February 2009 (Genome Reference Consortium GRCh37)	chr12:90103824-90104358 (+) // 99.81 // q21.33	long intergenic non-protein coding RNA 936	LINC00936	chr12q21.33	est	ENSG00000271614 /// OTTHUMG00000169947	338758	---	---	---	---	NR_028138	---	---	---	---	---	---	This probe set was annotated using the Matching Probes based pipeline to a Entrez Gene identifier using 3 transcripts. // false // Matching Probes // A	"ENST00000605386(11),NR_028138(11),uc001tbi.4"	"ENST00000605386 // havana:known chromosome:GRCh38:12:89708959:89712590:1 gene:ENSG00000271614 gene_biotype:lincRNA transcript_biotype:lincRNA // ensembl // 11 // --- /// NONHSAT029827 // Non-coding transcript identified by NONCODE: Linc // noncode // 11 // --- /// NR_028138 // Homo sapiens long intergenic non-protein coding RNA 936 (LINC00936), long non-coding RNA. // refseq // 11 // --- /// OTT…	---	---	---	---	---
209026_x_at	-6.92316	0	0.3742		209026_x_at	3903.86	4447.05	3930.53	10688.9	10803.9	11277.2	209026_x_at	Human Genome U133 Plus 2.0 Array	Homo sapiens	6-Oct-14	Exemplar sequence	GenBank	g4929137	"gb:AF141349.1 /DB_XREF=gi:4929137 /FEA=FLmRNA /CNT=270 /TID=Hs.179661.1 /TIER=FL /STK=0 /UG=Hs.179661 /LL=7280 /UG_GENE=TUBB /DEF=Homo sapiens beta-tubulin mRNA, complete cds. /PROD=beta-tubulin /FL=gb:BC002347.1 gb:BC001938.1 gb:AF141349.1 gb:BC000222.1 gb:AF070561.1 gb:AF070600.1 gb:AF070593.1"	AF141349	Hs.179661	Hs.636480	February 2009 (Genome Reference Consortium GRCh37)	chr6:30688139-30692296 (+) // 98.06 // p21.33 /// chr8:30209378-30210980 (+) // 95.19 // p12	"tubulin, beta class I"	TUBB	chr6p21.33	full length	ENSG00000183311 /// ENSG00000196230 /// ENSG00000224156 /// ENSG00000227739 /// ENSG00000229684 /// ENSG00000232421 /// ENSG00000232575 /// ENSG00000235067 /// OTTHUMG00000004838 /// OTTHUMG00000031059 /// OTTHUMG00000031329 /// OTTHUMG00000133718 /// OTTHUMG00000148754 /// OTTHUMG00000148943 /// OTTHUMG00000149222 /// OTTHUMG00000149458	203068	P07437 /// A4UCU2 /// B4DMJ5 /// B4DMU8 /// B4DQN9 /// B4DXZ5 /// B4DY90 /// B4E052 /// B7ZAF0 /// B7ZAK1 /// E9PBJ4 /// Q1KSF8 /// Q5JP53 /// Q5ST81 /// Q5SU16 /// Q6LC01 /// Q6P602 /// Q96B85 /// Q9BUU9	---	191130 /// 615771	NP_001280141 /// NP_001280142 /// NP_001280143 /// NP_001280144 /// NP_001280145 /// NP_821133	NM_001293212 /// NM_001293213 /// NM_001293214 /// NM_001293215 /// NM_001293216 /// NM_178014 /// NR_120608	---	0000086 // G2/M transition of mitotic cell cycle // traceable author statement /// 0000278 // mitotic cell cycle // traceable author statement /// 0006184 // GTP catabolic process // inferred from electronic annotation /// 0006928 // cellular component movement // traceable author statement /// 0007017 // microtubule-based process // traceable author statement /// 0009987 // cellular process // i…	0000242 // pericentriolar material // inferred from electronic annotation /// 0005634 // nucleus // inferred from direct assay /// 0005641 // nuclear envelope lumen // inferred from direct assay /// 0005737 // cytoplasm // inferred from electronic annotation /// 0005737 // cytoplasm // inferred from direct assay /// 0005829 // cytosol // traceable author statement /// 0005856 // cytoskeleton // t…	0000166 // nucleotide binding // inferred from electronic annotation /// 0003924 // GTPase activity // inferred from electronic annotation /// 0005198 // structural molecule activity // traceable author statement /// 0005200 // structural constituent of cytoskeleton // inferred from electronic annotation /// 0005515 // protein binding // inferred from physical interaction /// 0005525 // GTP bindi…	---	"IPR003008 // Tubulin/FtsZ, GTPase domain // 6.6E-75 /// IPR003008 // Tubulin/FtsZ, GTPase domain // 7.0E-52 /// IPR003008 // Tubulin/FtsZ, GTPase domain // 1.5E-64 /// IPR018316 // Tubulin/FtsZ, 2-layer sandwich domain // 7.1E-54 /// IPR018316 // Tubulin/FtsZ, 2-layer sandwich domain // 3.3E-54 /// IPR018316 // Tubulin/FtsZ, 2-layer sandwich domain // 4.4E-54 /// IPR019605 // Misato Segment II t…	This probe set was annotated using the Matching Probes based pipeline to a Entrez Gene identifier using 79 transcripts. // false // Matching Probes // A	"AB062393(11),AF070561(11),AF070593(11),AF070600(11),AF141349(11),AK098772(11),AK297489(9),AK297638(11),AK298889(11),AK302314(10),AK303227(11),AK316265(10),AK316316(11),BC001938(11),BC002347(11),BC005838(11),BC007605(11),BC013374(11),BC019924(11),BC020946(10),BC021909(11),BC062532(10),BC070326(11),BC103746(11),ENST00000327892(11),ENST00000330914(11),ENST00000383564(11),ENST00000396384(11),ENST000…	"AB062393 // Homo sapiens OK/SW-cl.56 mRNA for beta 5-tubulin, complete cds. // gb // 11 // --- /// AF070561 // Homo sapiens clone 24703 beta-tubulin mRNA, complete cds. // gb // 11 // --- /// AF070593 // Homo sapiens clones 24609 and 24716 beta-tubulin mRNA, complete cds. // gb // 11 // --- /// AF070600 // Homo sapiens clone 24464 beta-tubulin mRNA, complete cds. // gb // 11 // --- /// AF141349 …	TCONS_l2_00011910-XLOC_l2_006365 // broad-tucp // 2 // Cross Hyb Matching Probes /// uc001cus.2 // ucsc_genes // 1 // Cross Hyb Matching Probes /// uc001ifi.2 // ucsc_genes // 2 // Cross Hyb Matching Probes /// uc002fqp.3 // ucsc_genes // 2 // Cross Hyb Matching Probes /// uc002fqq.3 // ucsc_genes // 2 // Cross Hyb Matching Probes /// uc011clg.2 // ucsc_genes // 1 // Cross Hyb Matching Probes ///…	GO:0000166 // nucleotide binding // inferred from electronic annotation /// 0003924 // GTPase activity // inferred from electronic annotation /// 0005198 // structural molecule activity // inferred from electronic annotation /// 0005200 // structural constituent of cytoskeleton // inferred from electronic annotation /// 0005525 // GTP binding // inferred from electronic annotation /// 0042288 // …	GO:0006928 // cell motion // traceable author statement /// 0007017 // microtubule-based process // inferred from electronic annotation /// 0007018 // microtubule-based movement // inferred from electronic annotation /// 0042267 // natural killer cell mediated cytotoxicity // non-traceable author statement /// 0051225 // spindle assembly // inferred from electronic annotation /// 0051258 // prote…	GO:0005856 // cytoskeleton // traceable author statement /// 0005874 // microtubule // inferred from electronic annotation /// 0005901 // caveola // inferred from electronic annotation /// 0016600 // flotillin complex // inferred from electronic annotation /// 0043234 // protein complex // inferred from electronic annotation	---
203153_at	-3.76244	0	0.3515		203153_at	546.448	679.055	376.462	1651.01	1414.28	1377.29	203153_at	Human Genome U133 Plus 2.0 Array	Homo sapiens	6-Oct-14	Exemplar sequence	GenBank	g4504584	"gb:NM_001548.1 /DB_XREF=gi:4504584 /GEN=IFIT1 /FEA=FLmRNA /CNT=170 /TID=Hs.20315.0 /TIER=FL+Stack /STK=17 /UG=Hs.20315 /LL=3434 /DEF=Homo sapiens interferon-induced protein with tetratricopeptide repeats 1 (IFIT1), mRNA. /PROD=interferon-induced protein withtetratricopeptide repeats 1 /FL=gb:NM_001548.1 gb:M24594.1"	NM_001548	Hs.20315	Hs.20315	February 2009 (Genome Reference Consortium GRCh37)	chr10:91152405-91163610 (+) // 99.82 // q23.31	interferon-induced protein with tetratricopeptide repeats 1	IFIT1	chr10q23.31	full length	ENSG00000185745 /// OTTHUMG00000018712	3434	P09914	---	147690	NP_001257856 /// NP_001257857 /// NP_001257858 /// NP_001257859 /// NP_001539	NM_001270927 /// NM_001270928 /// NM_001270929 /// NM_001270930 /// NM_001548	---	0002376 // immune system process // inferred from electronic annotation /// 0009615 // response to virus // inferred from direct assay /// 0009615 // response to virus // inferred from mutant phenotype /// 0016032 // viral process // inferred from electronic annotation /// 0019048 // modulation by virus of host morphology or physiology // inferred from electronic annotation /// 0019060 // intrace…	0005737 // cytoplasm // inferred from direct assay /// 0005829 // cytosol // traceable author statement	0003723 // RNA binding // inferred from direct assay /// 0005515 // protein binding // inferred from physical interaction	---	IPR001440 // Tetratricopeptide TPR1 // 5.6E-10 /// IPR001440 // Tetratricopeptide TPR1 // 5.1E-10 /// IPR013105 // Tetratricopeptide TPR2 // 8.6E-9 /// IPR013105 // Tetratricopeptide TPR2 // 7.9E-9	This probe set was annotated using the Matching Probes based pipeline to a Entrez Gene identifier using 8 transcripts. // false // Matching Probes // A	"BC007091(9),ENST00000371804(9),ENST00000546318(9),NM_001270927(9),NM_001270928(9),NM_001270929(9),NM_001270930(9),NM_001548(9)"	"BC007091 // Homo sapiens interferon-induced protein with tetratricopeptide repeats 1, mRNA (cDNA clone MGC:14710 IMAGE:4250452), complete cds. // gb // 9 // --- /// ENST00000371804 // ensembl_havana_transcript:known chromosome:GRCh38:10:89392546:89403988:1 gene:ENSG00000185745 gene_biotype:protein_coding transcript_biotype:protein_coding // ensembl // 9 // --- /// ENST00000546318 // ensembl:know…	AK092813 // gb // 8 // Cross Hyb Matching Probes /// BT006667 // gb // 6 // Cross Hyb Matching Probes /// GENSCAN00000000681 // ensembl // 5 // Cross Hyb Matching Probes /// AK095515 // gb // 9 // Negative Strand Matching Probes	GO:0003723(RNA binding);GO:0005515(protein binding);	GO:0060337(type I interferon-mediated signaling pathway);GO:0045070(positive regulation of viral genome replication);GO:0050689(negative regulation of defense response to virus by host);GO:0051097(negative regulation of helicase activity);GO:0032091(negative regulation of protein binding);GO:0019060(intracellular transport of viral proteins in host cell);GO:0045071(negative regulation of viral ge…	GO:0005829(cytosol);	K14217
202708_s_at	-5.22224	0	0.3431		202708_s_at	152.398	148.914	114.845	368.135	449.221	390.197	202708_s_at	Human Genome U133 Plus 2.0 Array	Homo sapiens	6-Oct-14	Exemplar sequence	GenBank	g4504276	"gb:NM_003528.1 /DB_XREF=gi:4504276 /GEN=H2BFQ /FEA=FLmRNA /CNT=207 /TID=Hs.2178.0 /TIER=FL+Stack /STK=78 /UG=Hs.2178 /LL=8349 /DEF=Homo sapiens H2B histone family, member Q (H2BFQ), mRNA. /PROD=H2B histone family, member Q /FL=gb:NM_003528.1"	NM_003528	Hs.2178	Hs.2178	February 2009 (Genome Reference Consortium GRCh37)	chr1:149856009-149858232 (-) // 87.13 // q21.2	"histone cluster 2, H2be"	HIST2H2BE	chr1q21.2	full length	ENSG00000184678 /// OTTHUMG00000012095	8349	Q16778	---	601831	NP_003519	NM_003528	---	0002227 // innate immune response in mucosa // inferred from direct assay /// 0006325 // chromatin organization // traceable author statement /// 0006334 // nucleosome assembly // non-traceable author statement /// 0019731 // antibacterial humoral response // inferred from direct assay /// 0042742 // defense response to bacterium // inferred from electronic annotation /// 0050830 // defense respo…	0000786 // nucleosome // non-traceable author statement /// 0005615 // extracellular space // inferred from direct assay /// 0005622 // intracellular // inferred from electronic annotation /// 0005634 // nucleus // inferred from direct assay /// 0005654 // nucleoplasm // traceable author statement /// 0005694 // chromosome // inferred from electronic annotation /// 0070062 // extracellular vesicu…	0003677 // DNA binding // non-traceable author statement /// 0043565 // sequence-specific DNA binding // inferred from electronic annotation /// 0046982 // protein heterodimerization activity // inferred from electronic annotation	---	IPR003958 // Transcription factor CBF/NF-Y/archaeal histone // 3.0E-10 /// IPR007125 // Histone core // 1.3E-29	This probe set was annotated using the Matching Probes based pipeline to a Entrez Gene identifier using 5 transcripts. // false // Matching Probes // A	"BC005827(11),BC069193(11),ENST00000369155(11),NM_003528(11),uc001etc.3"	"BC005827 // Homo sapiens histone cluster 2, H2be, mRNA (cDNA clone MGC:1729 IMAGE:2989788), complete cds. // gb // 11 // --- /// BC069193 // Homo sapiens histone cluster 2, H2be, mRNA (cDNA clone MGC:78419 IMAGE:3936695), complete cds. // gb // 11 // --- /// ENST00000369155 // havana:known chromosome:GRCh38:1:149884459:149886652:-1 gene:ENSG00000184678 gene_biotype:protein_coding transcript_biot…	---	GO:0003677(DNA binding);GO:0046982(protein heterodimerization activity);	GO:0006334(nucleosome assembly);	GO:0000786(nucleosome);GO:0005634(nucleus);	K11252
210797_s_at	-4.87793	0	0.3404		210797_s_at	226.071	232.729	185.835	769.345	581.213	554.326	210797_s_at	Human Genome U133 Plus 2.0 Array	Homo sapiens	6-Oct-14	Exemplar sequence	GenBank	g4731858	"gb:AF063612.1 /DB_XREF=gi:4731858 /GEN=OASL /FEA=FLmRNA /CNT=3 /TID=Hs.118633.1 /TIER=FL /STK=0 /UG=Hs.118633 /LL=8638 /DEF=Homo sapiens 2-5oligoadenylate synthetase-related protein p30 (OASL) mRNA, alternatively spliced, complete cds. /PROD=2-5oligoadenylate synthetase-related proteinp30 /FL=gb:AF063612.1"	AF063612	Hs.118633	Hs.118633	February 2009 (Genome Reference Consortium GRCh37)	chr12:121458518-121476959 (-) // 88.34 // q24.31	2'-5'-oligoadenylate synthetase-like	OASL	chr12q24.2	full length	ENSG00000135114 /// OTTHUMG00000154981	8638	Q15646 /// B3KN79 /// H0YGP3	---	603281	NP_001248754 /// NP_003724 /// NP_937856	NM_001261825 /// NM_003733 /// NM_198213	---	0002376 // immune system process // inferred from electronic annotation /// 0006955 // immune response // inferred from electronic annotation /// 0008152 // metabolic process // inferred from electronic annotation /// 0009615 // response to virus // inferred from direct assay /// 0019221 // cytokine-mediated signaling pathway // traceable author statement /// 0045071 // negative regulation of vir…	0005634 // nucleus // inferred from electronic annotation /// 0005730 // nucleolus // inferred from direct assay /// 0005737 // cytoplasm // inferred from direct assay /// 0005829 // cytosol // traceable author statement /// 0016020 // membrane // inferred from direct assay	0001730 // 2'-5'-oligoadenylate synthetase activity // inferred from direct assay /// 0003677 // DNA binding // inferred from direct assay /// 0003723 // RNA binding // inferred from electronic annotation /// 0003725 // double-stranded RNA binding // inferred from direct assay /// 0005515 // protein binding // inferred from electronic annotation /// 0005524 // ATP binding // inferred from electro…	---	"IPR000626 // Ubiquitin-like // 1.0E-19 /// IPR018952 // 2'-5'-oligoadenylate synthetase 1, domain 2/C-terminal // 1.5E-75 /// IPR018952 // 2'-5'-oligoadenylate synthetase 1, domain 2/C-terminal // 2.2E-22 /// IPR022617 // Rad60/SUMO-like domain // 1.3E-11"	This probe set was annotated using the Matching Probes based pipeline to a Entrez Gene identifier using 6 transcripts. // false // Matching Probes // A	"BC117408(11),BC117410(11),ENST00000257570(11),ENST00000339275(11),NM_003733(11),NM_198213(11)"	"AF063611 // Homo sapiens 2'-5'oligoadenylate synthetase-related protein p56 (OASL) mRNA, alternatively spliced, complete cds. // gb // 9 // --- /// AF063612 // Homo sapiens 2'-5'oligoadenylate synthetase-related protein p30 (OASL) mRNA, alternatively spliced, complete cds. // gb // 11 // --- /// BC117408 // Homo sapiens 2'-5'-oligoadenylate synthetase-like, mRNA (cDNA clone MGC:151017 IMAGE:4012…	NM_001261825 // refseq // 8 // Cross Hyb Matching Probes /// JQ792168 // gb // 8 // Cross Hyb Matching Probes /// ENST00000543677 // ensembl // 5 // Cross Hyb Matching Probes /// ENST00000620239 // ensembl // 8 // Cross Hyb Matching Probes /// OTTHUMT00000402527 // vega // 5 // Cross Hyb Matching Probes	GO:0003677(DNA binding);GO:0003725(double-stranded RNA binding);GO:0005524(ATP binding);GO:0001730(2'-5'-oligoadenylate synthetase activity);GO:0046966(thyroid hormone receptor binding);	GO:0060337(type I interferon-mediated signaling pathway);GO:0045071(negative regulation of viral genome replication);GO:0051607(defense response to virus);GO:0060333(interferon-gamma-mediated signaling pathway);	GO:0005829(cytosol);GO:0005730(nucleolus);	K00992
237737_at	-3.32874	0	0.3375		237737_at	110.559	139.009	64.3908	284.305	310.748	291.28	237737_at	Human Genome U133 Plus 2.0 Array	Homo sapiens	6-Oct-14	Consensus sequence	GenBank	Hs.134014.0	gb:AI359676 /DB_XREF=gi:4111297 /DB_XREF=qy33g08.x1 /CLONE=IMAGE:2013854 /FEA=EST /CNT=6 /TID=Hs.134014.0 /TIER=ConsEnd /STK=6 /UG=Hs.134014 /LL=50635 /UG_GENE=PCANAP6 /UG_TITLE=prostate cancer associated protein 6	AI359676	Hs.134014	---	February 2009 (Genome Reference Consortium GRCh37)	chr1:143393990-143394443 (+) // 93.72 // q21.1 /// chr1:142842307-142842760 (+) // 93.72 // q21.1 /// chr1:143193889-143194342 (-) // 93.93 // q21.1 /// chr1:142697420-142697873 (-) // 93.31 // q21.1 /// chr21:10212547-10213000 (-) // 93.51 // p11.2 /// chr4:49244493-49489113 (-) // 93.1 // p11	"ankyrin repeat domain 20 family, member A12, pseudogene /// ankyrin repeat domain-containing protein 20A2-like /// uncharacterized LOC101060632 /// uncharacterized LOC101927345"	ANKRD20A12P /// LOC101059949 /// LOC101060632 /// LOC101927345	---	---	---	100874392 /// 101059949 /// 101060632 /// 101927345	---	---	---	---	NR_046228 /// XR_246983 /// XR_254013 /// XR_424066 /// XR_430571 /// XR_430572 /// XR_431237 /// XR_431238	---	---	---	---	---	---	This probe set was annotated using the Genome Target Overlap based pipeline to a Entrez Gene identifier using 5 transcripts. // true // Genome Target Overlap // B	"TCONS_L2_00000560-XLOC_L2_000399,NONHSAT005642,NONHSAT005717,TCONS_L2_00002631-XLOC_L2_001088,TCONS_L2_00002166-XLOC_L2_000399,TCONS_L2_00002632-XLOC_L2_001088,TCONS_L2_00002633-XLOC_L2_001088,TCONS_L2_00002168-XLOC_L2_000399,NONHSAT139885,TCONS_L2_00002165-XLOC_L2_000399,XR_246983,NR_046228,TCONS_L2_00002634-XLOC_L2_001088,TCONS_L2_00002624-XLOC_L2_001085,ENST00000399720,NONHSAT005722,NONHSAT00…	NONHSAT005681 // Non-coding transcript identified by NONCODE: Linc // noncode // 9 // --- /// NONHSAT005682 // Non-coding transcript identified by NONCODE: Linc // noncode // 9 // --- /// TCONS_l2_00000560-XLOC_l2_000399 // linc-NBPF9-3 chr1:+:143386145-143399041 // broad-tucp // --- // chr1:142692809-142700319(-) /// TCONS_l2_00000560-XLOC_l2_000399 // linc-NBPF9-3 chr1:+:143386145-143399041 // …	TCONS_l2_00002624-XLOC_l2_001085 // broad-tucp // 2 // Cross Hyb Matching Probes /// TCONS_l2_00002171-XLOC_l2_000399 // broad-tucp // 2 // Cross Hyb Matching Probes /// TCONS_l2_00000562-XLOC_l2_000399 // broad-tucp // 3 // Cross Hyb Matching Probes /// TCONS_l2_00002170-XLOC_l2_000399 // broad-tucp // 8 // Cross Hyb Matching Probes /// TCONS_l2_00002169-XLOC_l2_000399 // broad-tucp // 1 // Cros…	---	---	---	---
235174_s_at	-5.26464	0	0.321		235174_s_at	95.2887	104.285	73.0076	252.798	287.968	301.163	235174_s_at	Human Genome U133 Plus 2.0 Array	Homo sapiens	6-Oct-14	Consensus sequence	GenBank	Hs.31209.0	gb:AW952781 /DB_XREF=gi:8142464 /DB_XREF=EST364851 /FEA=EST /CNT=16 /TID=Hs.31209.0 /TIER=ConsEnd /STK=0 /UG=Hs.31209 /UG_TITLE=ESTs	AW952781	Hs.31209	Hs.647112 /// Hs.716832	February 2009 (Genome Reference Consortium GRCh37)	chr7:152161816-152162630 (+) // 84.74 // q36.1	long intergenic non-protein coding RNA 1003	LINC01003	chr7q36.1	est	ENSG00000261455 /// OTTHUMG00000173415	100128822	---	---	---	---	NR_027387	---	---	---	---	---	---	This probe set was annotated using the Matching Probes based pipeline to a Entrez Gene identifier using 3 transcripts. // false // Matching Probes // A	"ENST00000564834(11),NR_027387(11),uc011kvo.2"	"ENST00000564834 // havana:known chromosome:GRCh38:7:152463786:152465549:1 gene:ENSG00000261455 gene_biotype:lincRNA transcript_biotype:lincRNA // ensembl // 11 // --- /// NONHSAT124273 // Non-coding transcript identified by NONCODE: Linc // noncode // 11 // --- /// NR_027387 // Homo sapiens long intergenic non-protein coding RNA 1003 (LINC01003), long non-coding RNA. // refseq // 11 // --- /// O…	---	---	---	---	---
230304_at	-7.70052	0	0.3114		230304_at	120.754	127.574	116.617	387.346	425.911	360.51	230304_at	Human Genome U133 Plus 2.0 Array	Homo sapiens	6-Oct-14	Consensus sequence	GenBank	Hs.130214.0	gb:AW005298 /DB_XREF=gi:5854076 /DB_XREF=wz85b04.x1 /CLONE=IMAGE:2565583 /FEA=EST /CNT=15 /TID=Hs.130214.0 /TIER=Stack /STK=12 /UG=Hs.130214 /UG_TITLE=ESTs	AW005298	Hs.130214	Hs.143408	February 2009 (Genome Reference Consortium GRCh37)	chr19:1874881-1875339 (-) // 59.4 // p13.3	---	CTB-31O20.2	---	---	ENSG00000261526 /// OTTHUMG00000175708	---	---	---	---	---	---	---	---	---	---	---	---	This probe set was annotated using the Matching Probes based pipeline to a UniGene identifier using 2 transcripts. // false // Matching Probes // A	"BC067908(11),ENST00000565797(11)"	BC067908 // Homo sapiens cDNA clone IMAGE:30332316. // gb // 11 // --- /// ENST00000565797 // havana:known chromosome:GRCh38:19:1874871:1876169:-1 gene:ENSG00000261526 gene_biotype:lincRNA transcript_biotype:lincRNA // ensembl // 11 // --- /// NONHSAT060370 // Non-coding transcript identified by NONCODE: Linc // noncode // 11 // --- /// NONHSAT060371 // Non-coding transcript identified by NONCODE…	---	---	---	---	---
235428_at	-7.06146	0	0.2986		235428_at	123.175	124.4	99.2954	379.727	394.744	381.221	235428_at	Human Genome U133 Plus 2.0 Array	Homo sapiens	6-Oct-14	Consensus sequence	GenBank	Hs.104480.0	gb:H78106 /DB_XREF=gi:1056195 /DB_XREF=yu83g09.s1 /CLONE=IMAGE:240448 /FEA=EST /CNT=13 /TID=Hs.104480.0 /TIER=ConsEnd /STK=2 /UG=Hs.104480 /UG_TITLE=ESTs	H78106	Hs.104480	Hs.446671	February 2009 (Genome Reference Consortium GRCh37)	chr8:144362331-144363860 (-) // 32.18 // q24.3	uncharacterized LOC100507316	LOC100507316	chr8q24.3	---	ENSG00000253716 /// OTTHUMG00000164976	100507316	---	---	---	---	NR_120682 /// NR_120683 /// XR_133507 /// XR_426367 /// XR_426368 /// XR_428411 /// XR_428412 /// XR_428413 /// XR_432357 /// XR_432358 /// XR_432359	---	---	---	---	---	---	This probe set was annotated using the Matching Probes based pipeline to a Entrez Gene identifier using 3 transcripts. // false // Matching Probes // A	"ENST00000517411(11),ENST00000523031(11),NR_120682(11)"	"ENST00000517411 // havana:known chromosome:GRCh38:8:143280166:143281660:-1 gene:ENSG00000253716 gene_biotype:antisense transcript_biotype:antisense // ensembl // 11 // --- /// ENST00000523031 // havana:known chromosome:GRCh38:8:143280161:143280849:-1 gene:ENSG00000253716 gene_biotype:antisense transcript_biotype:antisense // ensembl // 11 // --- /// NONHSAT129553 // Non-coding transcript identif…	NONHSAT129555 // noncode // 8 // Cross Hyb Matching Probes /// NONHSAT129556 // noncode // 8 // Cross Hyb Matching Probes	---	---	---	---
206110_at	-6.04814	0	0.297		206110_at	46.4072	34.0171	39.0229	141.979	138.183	119.831	206110_at	Human Genome U133 Plus 2.0 Array	Homo sapiens	6-Oct-14	Exemplar sequence	GenBank	g4504294	"gb:NM_003536.1 /DB_XREF=gi:4504294 /GEN=H3FK /FEA=FLmRNA /CNT=65 /TID=Hs.70937.0 /TIER=FL /STK=6 /UG=Hs.70937 /LL=8357 /DEF=Homo sapiens H3 histone family, member K (H3FK), mRNA. /PROD=H3 histone family, member K /FL=gb:NM_003536.1"	NM_003536	Hs.70937	Hs.591778	February 2009 (Genome Reference Consortium GRCh37)	chr6:27777841-27779078 (+) // 94.5 // p22.1	"histone cluster 1, H3a /// histone cluster 1, H3b /// histone cluster 1, H3c /// histone cluster 1, H3d /// histone cluster 1, H3e /// histone cluster 1, H3f /// histone cluster 1, H3g /// histone cluster 1, H3h /// histone cluster 1, H3i /// histone cluster 1, H3j"	HIST1H3A /// HIST1H3B /// HIST1H3C /// HIST1H3D /// HIST1H3E /// HIST1H3F /// HIST1H3G /// HIST1H3H /// HIST1H3I /// HIST1H3J	chr6p22.1 /// chr6p22.2	full length	ENSG00000203813 /// OTTHUMG00000014483	8350 /// 8351 /// 8352 /// 8353 /// 8354 /// 8355 /// 8356 /// 8357 /// 8358 /// 8968	P68431	---	602810 /// 602811 /// 602812 /// 602813 /// 602814 /// 602815 /// 602816 /// 602817 /// 602818 /// 602819	NP_003520 /// NP_003521 /// NP_003522 /// NP_003523 /// NP_003524 /// NP_003525 /// NP_003526 /// NP_003527 /// NP_003528 /// NP_066298	NM_003529 /// NM_003530 /// NM_003531 /// NM_003532 /// NM_003533 /// NM_003534 /// NM_003535 /// NM_003536 /// NM_003537 /// NM_021018	---	0006325 // chromatin organization // traceable author statement /// 0006334 // nucleosome assembly // inferred from electronic annotation /// 0006335 // DNA replication-dependent nucleosome assembly // inferred from direct assay /// 0007596 // blood coagulation // traceable author statement /// 0051320 // S phase // non-traceable author statement /// 0060968 // regulation of gene silencing // inf…	0000228 // nuclear chromosome // inferred from direct assay /// 0000786 // nucleosome // inferred from electronic annotation /// 0005576 // extracellular region // traceable author statement /// 0005634 // nucleus // inferred from direct assay /// 0005654 // nucleoplasm // traceable author statement /// 0005694 // chromosome // inferred from electronic annotation /// 0016020 // membrane // inferr…	0003677 // DNA binding // inferred from electronic annotation /// 0005515 // protein binding // inferred from physical interaction /// 0046982 // protein heterodimerization activity // inferred from electronic annotation	---	IPR007125 // Histone core // 1.7E-37	This probe set was annotated using the Matching Probes based pipeline to a Entrez Gene identifier using 11 transcripts. // true // Matching Probes // A	"BC007518(11),ENST00000369163(11),OTTHUMT00000040151(11)"	"BC007518 // Homo sapiens histone cluster 1, H3h, mRNA (cDNA clone IMAGE:3030790). // gb_htc // 11 // --- /// ENST00000369163 // ensembl_havana_transcript:known chromosome:GRCh38:6:27810064:27811300:1 gene:ENSG00000278828 gene_biotype:protein_coding transcript_biotype:protein_coding // ensembl // 11 // --- /// OTTHUMT00000040151 // cdna:all chromosome:VEGA56:6:27810064:27811300:1 Gene:OTTHUMG0000…	---	GO:0003677(DNA binding);GO:0046982(protein heterodimerization activity);	GO:0060968(regulation of gene silencing);GO:0006334(nucleosome assembly);	GO:0000786(nucleosome);GO:0005634(nucleus);	K11253
214453_s_at	-5.5007	0	0.2939		214453_s_at	578.934	625.33	417.128	1887.72	1797.81	1752.77	214453_s_at	Human Genome U133 Plus 2.0 Array	Homo sapiens	6-Oct-14	Consensus sequence	GenBank	Hs.82316.2	"gb:NM_006417.1 /DB_XREF=gi:5453743 /GEN=MTAP44 /FEA=FLmRNA /CNT=17 /TID=Hs.82316.2 /TIER=FL /STK=1 /UG=Hs.82316 /LL=10561 /DEF=Homo sapiens interferon-induced, hepatitis C-associated microtubular aggregate protein (44kD) (MTAP44), mRNA. /PROD=interferon-induced, hepatitis C-associatedmicrotubular aggregate protein (44kD) /FL=gb:NM_006417.1"	NM_006417	Hs.82316	Hs.605995 /// Hs.82316	February 2009 (Genome Reference Consortium GRCh37)	chr1:79115518-79129697 (+) // 99.01 // p31.1	interferon-induced protein 44	IFI44	chr1p31.1	est /// full length	ENSG00000137965 /// OTTHUMG00000009723	10561	Q8TCB0 /// B4DYN8 /// B7ZAG3 /// B7ZB11 /// C9JUM8 /// H7C1F3	---	610468	NP_006408 /// XP_005270437	NM_006417 /// XM_005270380 /// XR_246226 /// XR_426586	---	0009615 // response to virus // traceable author statement	0005737 // cytoplasm // inferred from electronic annotation	---	---	IPR006571 // TLDc domain // 4.0E-9	This probe set was annotated using the Matching Probes based pipeline to a Entrez Gene identifier using 8 transcripts. // false // Matching Probes // A	"BC022870(11),ENST00000370747(11),ENST00000446486(9),ENST00000476911(9),ENST00000485662(11),ENST00000495254(11),NM_006417(11),uc001dip.4"	"BC022870 // Homo sapiens interferon-induced protein 44, mRNA (cDNA clone MGC:24007 IMAGE:4071404), complete cds. // gb // 11 // --- /// BX537508 // Homo sapiens mRNA; cDNA DKFZp686L21223 (from clone DKFZp686L21223). // gb // 9 // --- /// ENST00000370747 // ensembl_havana_transcript:known chromosome:GRCh38:1:78649831:78664078:1 gene:ENSG00000137965 gene_biotype:protein_coding transcript_biotype:p…	uc010orr.1 // ucsc_genes // 2 // Cross Hyb Matching Probes /// uc010ors.1 // ucsc_genes // 2 // Cross Hyb Matching Probes /// AK302527 // gb // 2 // Cross Hyb Matching Probes /// AK316278 // gb // 1 // Cross Hyb Matching Probes /// AK316476 // gb // 2 // Cross Hyb Matching Probes /// ENST00000470323 // ensembl // 2 // Cross Hyb Matching Probes /// ENST00000472152 // ensembl // 2 // Cross Hyb Matc…	---	GO:0009615(response to virus);	GO:0005737(cytoplasm);	---
[truncated: 26,694 more rows]
[truncated: 2 more columns]
