# Supplementary material for: A novel microtubule inhibitor promotes tumor ferroptosis by attenuating SLC7A11/GPX4 signaling
Source: Cell Death Discov. 2023 Dec 13;9:453. doi: 10.1038/s41420-023-01713-6 (PMC10716160; doi:10.1038/s41420-023-01713-6)
Supplement: Supplementary file 4 — Supplementary Excel S2 [file 41420_2023_1713_MOESM4_ESM.xlsx]

## Sheet: Proteins
Checked	Protein FDR Confidence: Combined	Master	Accession	Description	Exp. q-value: Combined	Sum PEP Score	Coverage [%]	# Peptides	# PSMs	# Unique Peptides	# AAs	MW [kDa]	calc. pI	Score Sequest HT: Sequest HT	# Peptides (by Search Engine): Sequest HT	Biological Process	Cellular Component	Molecular Function	Pfam IDs	Entrez Gene ID	Ensembl Gene ID	Gene Symbol	Gene ID	WikiPathways	Reactome Pathways	# Protein Pathway Groups	# Razor Peptides	Abundance Ratio: (F_colchicine+MP-HJ-1b) / (F_control)	Abundance Ratio: (F_colchicine) / (F_control)	Abundance Ratio: (F_MP-HJ-1b) / (F_control)	Abundance Ratio Adj. P-Value: (F_colchicine+MP-HJ-1b) / (F_control)	Abundance Ratio Adj. P-Value: (F_colchicine) / (F_control)	Abundance Ratio Adj. P-Value: (F_MP-HJ-1b) / (F_control)	Abundance Ratio Variability [%]: (F_colchicine+MP-HJ-1b) / (F_control)	Abundance Ratio Variability [%]: (F_colchicine) / (F_control)	Abundance Ratio Variability [%]: (F_MP-HJ-1b) / (F_control)	Abundances (Grouped): F_colchicine+MP-HJ-1b	Abundances (Grouped): F_colchicine	Abundances (Grouped): F_control	Abundances (Grouped): F_MP-HJ-1b	Abundances (Grouped) CV [%]: F_colchicine+MP-HJ-1b	Abundances (Grouped) CV [%]: F_colchicine	Abundances (Grouped) CV [%]: F_control	Abundances (Grouped) CV [%]: F_MP-HJ-1b	Found in Sample: [S__colchicine+MP-HJ-1b] F_colchicine+MP-HJ-1b: Sample, n/a	Found in Sample: [S_colchicine] F_colchicine: Sample, n/a	Found in Sample: [S_control] F_control: Sample, n/a	Found in Sample: [S_MP-HJ-1b] F_MP-HJ-1b: Sample, n/a	# Protein Groups
FALSE	High	Master Protein	Q09666	Neuroblast differentiation-associated protein AHNAK [OS=Homo sapiens]	0	3013.82	78	303	1330	303	5890	628.7	6.15	3025.24	303	other biological processes	non-structural extracellular;plasma membrane;other membranes;cytosol;cytoskeleton;nucleus;other cell component	other molecular function		79026	ENSG00000124942	AHNAK	A1A586; hsa:79026; Q09666			0	0	0.909	0.768	0.913	0.893214	0.888517	0.874974	43.45	48.14	51.31	98.2	89.2	110.5	107.1					High	High	High	High	1
FALSE	High	Master Protein	Q15149	Plectin [OS=Homo sapiens]	0	2511.49	64	286	1123	278	4684	531.5	5.96	2792.45	286	cell cycle OR cell proliferation;cell organization and biogenesis;other metabolic processes;stress response;developmental processes;other biological processes	plasma membrane;other membranes;cytosol;cytoskeleton;mitochondrion;other cell component	cytoskeletal activity;other molecular function	Pf00307, Pf00681, Pf03501, Pf17902, Pf18373	5339	ENSG00000178209	PLEC	hsa:5339; Q15148; Q15149; Q16640; Q6S376; Q6S377; Q6S378; Q6S379; Q6S380; Q6S381; Q6S382; Q6S383	Envelope proteins and their potential roles in EDMD physiopathology	Assembly of collagen fibrils and other multimeric structures; Caspase-mediated cleavage of cytoskeletal proteins; Type I hemidesmosome assembly	4	9	0.922	0.858	1.127	0.912185	0.986952	0.922089	45.1	48.17	43.76	81.4	102.6	106.2	102.5					High	High	High	High	1
FALSE	High	Master Protein	O75369	Filamin-B [OS=Homo sapiens]	0	2158.33	79	158	1345	140	2602	278	5.73	3576.19	158	cell organization and biogenesis;stress response;developmental processes;signal transduction;other biological processes	plasma membrane;other membranes;cytosol;cytoskeleton;nucleus;other cell component	cytoskeletal activity;other molecular function	Pf00307, Pf00630	2317	ENSG00000136068	FLNB	B2ZZ83; B2ZZ84; B2ZZ85; C9JKE6; C9JMC4; hsa:2317; O75369; Q13706; Q59EC2; Q60FE7; Q6MZJ1; Q8WXS9; Q8WXT0; Q8WXT1; Q8WXT2; Q8WXT3; Q9NRB5; Q9NT26; Q9UEV9	Focal adhesion; MAPK signaling pathway; VEGFA-VEGFR2 signaling pathway; Ebola virus pathway in host	ISG15 antiviral mechanism	5	19	1.123	0.964	1.121	0.93365	0.925995	0.9259	57.02	50.32	67.16	111.2	103.6	96.7	93.3					High	High	High	High	1
FALSE	High	Master Protein	P21333	Filamin-A [OS=Homo sapiens]	0	1948.66	72	148	1188	130	2647	280.6	6.06	3282.21	148	cell cycle OR cell proliferation;cell organization and biogenesis;protein metabolism;RNA metabolism OR transcription;other metabolic processes;stress response;transport;developmental processes;signal transduction;other biological processes	non-structural extracellular;plasma membrane;other membranes;cytosol;cytoskeleton;ER/Golgi;nucleus;other cell component	signal transduction activity or receptor binding;cytoskeletal activity;other molecular function	Pf00307, Pf00630	2316	ENSG00000196924	FLNA	E9KL45; hsa:2316; P21333; Q5HY53; Q5HY55; Q8NF52	Androgen receptor signaling pathway; Prolactin signaling pathway; Focal adhesion; Hypothesized pathways in pathogenesis of cardiovascular disease; MAPK signaling pathway; IL-4 signaling pathway; Ebola virus pathway in host; Joubert syndrome	RHO GTPases activate PAKs; Platelet degranulation ; GP1b-IX-V activation signalling; OAS antiviral response; Cell-extracellular matrix interactions	13	5	1.105	0.93	1.11	0.945381	0.950865	0.938554	40.57	38.82	53.93	102.4	101.8	98.6	100.6					High	High	High	High	1
FALSE	High	Master Protein	P35579	Myosin-9 [OS=Homo sapiens]	0	1917.24	64	147	902	126	1960	226.4	5.6	2581.71	147	cell cycle OR cell proliferation;cell organization and biogenesis;protein metabolism;stress response;transport;developmental processes;signal transduction;other biological processes	plasma membrane;other membranes;cytosol;cytoskeleton;nucleus;other cell component	signal transduction activity or receptor binding;cytoskeletal activity;other molecular function	Pf00063, Pf01576, Pf02736	4627	ENSG00000100345	MYH9	A8K6E4; hsa:4627; O60805; P35579; Q60FE2; Q86T83	Primary focal segmental glomerulosclerosis (FSGS); VEGFA-VEGFR2 signaling pathway; Nephrotic syndrome	Regulation of actin dynamics for phagocytic cup formation; FCGR3A-mediated phagocytosis; Signaling by ALK fusions and activated point mutants; Translocation of SLC2A4 (GLUT4) to the plasma membrane; RHO GTPases activate PAKs; Sensory processing of sound by inner hair cells of the cochlea; Sensory processing of sound by outer hair cells of the cochlea; RHO GTPases activate CIT; EPHA-mediated growt…	16	22	1.521	0.931	1.245	0.227225	0.950404	0.707771	40.44	52.77	44.51	129.9	89.2	89.2	103.1					High	High	High	High	1
FALSE	High	Master Protein	Q14204	Cytoplasmic dynein 1 heavy chain 1 [OS=Homo sapiens]	0	1588.31	51	185	636	185	4646	532.1	6.4	1527.59	185	cell cycle OR cell proliferation;cell organization and biogenesis;transport;other biological processes	non-structural extracellular;cytosol;cytoskeleton;other cytoplasmic organelle;other cell component	cytoskeletal activity;other molecular function	Pf03028, Pf08385, Pf08393, Pf12774, Pf12775, Pf12777, Pf12780, Pf12781, Pf17852, Pf18198, Pf18199	1778	ENSG00000197102	DYNC1H1	B0I1R0; hsa:1778; Q14204; Q6DKQ7; Q8WU28; Q92814; Q9Y4G5	Ciliary landscape; Intraflagellar transport proteins binding to dynein	Separation of Sister Chromatids; MHC class II antigen presentation; Resolution of Sister Chromatid Cohesion; RHO GTPases Activate Formins; EML4 and NUDC in mitotic spindle formation; Amplification of signal from unattached kinetochores via a MAD2 inhibitory signal; Neutrophil degranulation; COPI-mediated anterograde transport; Regulation of PLK1 Activity at G2/M Transition; AURKA Activation by TP…	22	0	1.211	0.839	1.287	0.831602	0.969537	0.606168	39.61	50.57	52.07	111.1	84.8	90	122.4					High	High	High	High	1
FALSE	High	Master Protein	Q13813	Spectrin alpha chain, non-erythrocytic 1 [OS=Homo sapiens]	0	1421.73	63	129	483	129	2472	284.4	5.35	1301.51	129	cell organization and biogenesis	non-structural extracellular;other membranes;cytosol;cytoskeleton;other cell component	cytoskeletal activity;other molecular function	Pf00018, Pf00435, Pf08726, Pf13499	6709	ENSG00000197694	SPTAN1	hsa:6709; Q13186; Q13813; Q15324; Q16606; Q59EF1; Q5VXV5; Q5VXV6; Q7Z6M5; Q9P0V0	Fas ligand pathway and stress induction of heat shock proteins	Neutrophil degranulation; COPI-mediated anterograde transport; Nephrin family interactions; RAF/MAP kinase cascade; NCAM signaling for neurite out-growth; RHOU GTPase cycle; Caspase-mediated cleavage of cytoskeletal proteins; RHOV GTPase cycle; Sensory processing of sound by inner hair cells of the cochlea; Sensory processing of sound by outer hair cells of the cochlea; Interaction between L1 and…	12	0	1.101	0.804	1.141	0.950745	0.938282	0.907972	36.62	47.06	52.81	93.4	92.8	92	127.5					High	High	High	High	1
FALSE	High	Master Protein	P78527	DNA-dependent protein kinase catalytic subunit [OS=Homo sapiens]	0	1192.19	47	163	590	163	4128	468.8	7.12	1312.93	163	cell cycle OR cell proliferation;cell organization and biogenesis;protein metabolism;DNA metabolism;RNA metabolism OR transcription;other metabolic processes;stress response;developmental processes;signal transduction;other biological processes	cytosol;nucleus;other cell component	nucleic acid binding activity;kinase activity;other molecular function	Pf00454, Pf02259, Pf02260, Pf08163, Pf19704, Pf20502	5591	ENSG00000253729	PRKDC	hsa:5591; P78527; P78528; Q13327; Q13337; Q14175; Q59H99; Q7Z611; Q96SE6; Q9UME3	miRNA regulation of DNA damage response; Cell cycle; Retinoblastoma gene in cancer; Fas ligand pathway and stress induction of heat shock proteins; Pathways affected in adenoid cystic carcinoma; ATM signaling in development and disease ; Non-homologous end joining; Osteoblast differentiation and related diseases; DNA repair pathways, full network; DNA damage response	E3 ubiquitin ligases ubiquitinate target proteins; Nonhomologous End-Joining (NHEJ); Cytosolic sensors of pathogen-associated DNA ; IRF3-mediated induction of type I IFN	14	0	1.015	0.833	1.037	0.993882	0.963306	0.997143	46.49	47.27	57.04	104.8	85.7	104.9	107.8					High	High	High	High	1
FALSE	High	Master Protein	Q00610	Clathrin heavy chain 1 [OS=Homo sapiens]	0	1108.91	66	93	500	93	1675	191.5	5.69	1386.06	93	cell cycle OR cell proliferation;cell organization and biogenesis;other metabolic processes;transport;other biological processes	plasma membrane;other membranes;cytosol;cytoskeleton;ER/Golgi;other cytoplasmic organelle;other cell component	signal transduction activity or receptor binding;nucleic acid binding activity;other molecular function	Pf00637, Pf01394, Pf09268, Pf13838	1213	ENSG00000141367	CLTC	D3DU00; hsa:1213; Q00610; Q6N0A0; Q86TF2	Synaptic vesicle pathway; VEGFA-VEGFR2 signaling pathway; Ebola virus pathway in host; Fragile X syndrome; 7q11.23 copy number variation syndrome; Complement and coagulation cascades	Recycling pathway of L1; MHC class II antigen presentation; Lysosome Vesicle Biogenesis; ALK mutants bind TKIs; Signaling by ALK fusions and activated point mutants; Nuclear events stimulated by ALK signaling in cancer; EPH-ephrin mediated repulsion of cells; Cargo recognition for clathrin-mediated endocytosis; WNT5A-dependent internalization of FZD4; WNT5A-dependent internalization of FZD2, FZD5…	25	0	1.129	0.769	1.09	0.928229	0.891386	0.956928	37.29	44.6	57.28	123.8	86.7	95	100.6					High	High	High	High	1
FALSE	High	Master Protein	P49327	Fatty acid synthase [OS=Homo sapiens]	0	1084.99	58	96	401	96	2511	273.3	6.44	1191.54	96	other metabolic processes;developmental processes;other biological processes	plasma membrane;other membranes;cytosol;ER/Golgi;other cell component	other molecular function	Pf00107, Pf00109, Pf00550, Pf00698, Pf00975, Pf02801, Pf08242, Pf08659, Pf14765, Pf16197	2194	ENSG00000169710	FASN	hsa:2194; P49327; Q13479; Q16702; Q4LE83; Q6P4U5; Q6SS02; Q969R1; Q96C68; Q96IT0	AMP-activated protein kinase (AMPK) signaling; Sterol regulatory element-binding proteins (SREBP) signaling; SREBF and miR33 in cholesterol and lipid homeostasis; Liver X receptor pathway; Nuclear receptors meta-pathway; Fatty acid biosynthesis; Angiopoietin-like protein 8 regulatory pathway; Lipid metabolism pathway; Clear cell renal cell carcinoma pathways; Metabolic reprogramming in colon canc…	Activation of gene expression by SREBF (SREBP); ChREBP activates metabolic gene expression; Fatty acyl-CoA biosynthesis; NR1H2 & NR1H3 regulate gene expression linked to lipogenesis; Vitamin B5 (pantothenate) metabolism	18	0	0.983	0.768	0.917	0.97313	0.89125	0.88132	37.39	42.91	50.26	105.7	89.2	115.3	90.5					High	High	High	High	1
FALSE	High	Master Protein	Q01082	Spectrin beta chain, non-erythrocytic 1 [OS=Homo sapiens]	0	1038.12	60	106	384	101	2364	274.4	5.57	987.93	106	cell cycle OR cell proliferation;cell organization and biogenesis;protein metabolism;other metabolic processes;transport;signal transduction;other biological processes	plasma membrane;other membranes;cytosol;cytoskeleton;nucleus;other cell component	cytoskeletal activity;other molecular function	Pf00169, Pf00307, Pf00435	6711	ENSG00000115306	SPTBN1	B2RP63; hsa:6711; O60837; Q01082; Q16057; Q53R99; Q59ER3; Q8IX99	TGF-beta signaling pathway; Sudden infant death syndrome (SIDS) susceptibility pathways	RHOV GTPase cycle; COPI-mediated anterograde transport; RAF/MAP kinase cascade; NCAM signaling for neurite out-growth; Interaction between L1 and Ankyrins; RHOU GTPase cycle; Signaling by FLT3 fusion proteins; Sensory processing of sound by inner hair cells of the cochlea; Sensory processing of sound by outer hair cells of the cochlea; Nephrin family interactions	12	5	1	0.769	1.13	0.990676	0.891386	0.920001	40.5	40.94	62.51	102.9	85	107.6	107.6					High	High	High	High	1
FALSE	High	Master Protein	P46940	Ras GTPase-activating-like protein IQGAP1 [OS=Homo sapiens]	0	971.4	67	89	449	85	1657	189.1	6.48	1297.45	89	cell organization and biogenesis;developmental processes;signal transduction;other biological processes	plasma membrane;other membranes;cytosol;cytoskeleton;nucleus;other cell component	enzyme regulator activity;cytoskeletal activity;other molecular function	Pf00307, Pf00612, Pf00616, Pf03836	8826	ENSG00000140575	IQGAP1	A7MBM3; hsa:8826; P46940	VEGFA-VEGFR2 signaling pathway; Ebola virus pathway in host; Ciliary landscape; EGF/EGFR signaling pathway; Regulation of actin cytoskeleton; G13 signaling pathway	Neutrophil degranulation; Glucagon-like Peptide-1 (GLP1) regulates insulin secretion; RHOC GTPase cycle; RHOA GTPase cycle; CDC42 GTPase cycle; RAC1 GTPase cycle; RHOQ GTPase cycle; RHO GTPases activate IQGAPs; RAC2 GTPase cycle; RHOV GTPase cycle; Signaling by BRAF and RAF1 fusions; RHOU GTPase cycle; Nephrin family interactions; Signaling by moderate kinase activity BRAF mutants; Paradoxical ac…	25	4	1.106	0.902	1.18	0.945077	0.977082	0.841863	43.51	48.52	47.28	107.9	86.8	104.2	108.5					High	High	High	High	1
FALSE	High	Master Protein	Q9Y490	Talin-1 [OS=Homo sapiens]	0	927.03	54	88	317	88	2541	269.6	6.07	915.82	88	cell adhesion;cell organization and biogenesis;signal transduction	non-structural extracellular;plasma membrane;other membranes;cytosol;cytoskeleton;other cell component	signal transduction activity or receptor binding;cytoskeletal activity;other molecular function	Pf00373, Pf01608, Pf08913, Pf09141, Pf16511	7094	ENSG00000137076	TLN1	A6NMY0; hsa:7094; Q86YD0; Q9NZQ2; Q9UHH8; Q9UPX3; Q9Y490	Integrin-mediated cell adhesion; Primary focal segmental glomerulosclerosis (FSGS); Focal adhesion	Signaling by BRAF and RAF1 fusions; Platelet degranulation ; Signaling by moderate kinase activity BRAF mutants; Paradoxical activation of RAF signaling by kinase inactive BRAF; Signaling downstream of RAS mutants; Signaling by RAF1 mutants; MAP2K and MAPK activation; Signaling by high-kinase activity BRAF mutants; p130Cas linkage to MAPK signaling for integrins; Smooth Muscle Contraction; XBP1(S…	17	0	1.04	0.772	1.192	0.993882	0.897069	0.818556	29.45	51.29	48.11	108.3	84.6	97.8	127					High	High	High	High	1
FALSE	High	Master Protein	O43707	Alpha-actinin-4 [OS=Homo sapiens]	0	874.297	80	70	634	48	911	104.8	5.44	1580.9	70	transport;signal transduction;other biological processes	non-structural extracellular;cytosol;cytoskeleton;nucleus;other cell component	signal transduction activity or receptor binding;cytoskeletal activity;nucleic acid binding activity;other molecular function	Pf00307, Pf00435, Pf08726	81	ENSG00000130402; ENSG00000282844	ACTN4	A4K467; D6PXK4; hsa:81; O43707; O76048	Arrhythmogenic right ventricular cardiomyopathy; Primary focal segmental glomerulosclerosis (FSGS); Focal adhesion; Striated muscle contraction pathway; Ebola virus pathway in host; Nephrotic syndrome	Platelet degranulation ; Nephrin family interactions	8	23	1.123	0.957	1.12	0.93365	0.930917	0.9259	33.26	51.01	44.38	104.6	107.1	86.1	101.7					High	High	High	High	1
FALSE	High	Master Protein	P13639	Elongation factor 2 [OS=Homo sapiens]	0	797.354	75	58	579	57	858	95.3	6.83	1639.69	58	cell cycle OR cell proliferation;protein metabolism;other metabolic processes;stress response;developmental processes;other biological processes	non-structural extracellular;plasma membrane;other membranes;cytosol;translational apparatus;other cell component	cytoskeletal activity;translation activity;nucleic acid binding activity;other molecular function	Pf00009, Pf00679, Pf03144, Pf03764, Pf14492	1938	ENSG00000167658	EEF2	B2RMP5; D6W618; hsa:1938; P13639; Q58J86	Translation factors; AMP-activated protein kinase (AMPK) signaling; Brain-derived neurotrophic factor (BDNF) signaling pathway; IL-18 signaling pathway	Neutrophil degranulation; Protein methylation; Uptake and function of diphtheria toxin; Peptide chain elongation; Synthesis of diphthamide-EEF2	9	1	0.923	0.922	1.01	0.913519	0.959101	0.991745	41.68	43.4	54.7	95.7	100.6	102.5	95.1					High	High	High	High	1
FALSE	High	Master Protein	P08238	Heat shock protein HSP 90-beta [OS=Homo sapiens]	0	749.04	72	58	622	36	724	83.2	5.03	1511.55	58	cell organization and biogenesis;DNA metabolism;other metabolic processes;stress response;developmental processes;other biological processes	non-structural extracellular;plasma membrane;other membranes;cytosol;nucleus;other cytoplasmic organelle;other cell component	signal transduction activity or receptor binding;enzyme regulator activity;cytoskeletal activity;nucleic acid binding activity;other molecular function	Pf00183, Pf02518	3326	ENSG00000096384	HSP90AB1	B2R5P0; hsa:3326; P08238; Q5T9W7; Q9NQW0; Q9NTK6	Nuclear receptors meta-pathway; NRF2 pathway; Focal adhesion: PI3K-Akt-mTOR-signaling pathway; PI3K-Akt signaling pathway	The role of GTSE1 in G2/M progression after G2 checkpoint; Neutrophil degranulation; Regulation of actin dynamics for phagocytic cup formation; HSP90 chaperone cycle for steroid hormone receptors (SHR) in the presence of ligand; Chaperone Mediated Autophagy; Estrogen-dependent gene expression; Sema3A PAK dependent Axon repulsion; HSF1 activation; Attenuation phase; Potential therapeutics for SARS…	22	24	1.05	0.898	1.152	0.990676	0.979525	0.890576	40.98	44.01	45.22	100	99.8	98.1	98.4					High	High	High	High	1
FALSE	High	Master Protein	P07814	Bifunctional glutamate/proline--tRNA ligase [OS=Homo sapiens]	0	745.269	63	77	296	77	1512	170.5	7.33	759.84	77	cell organization and biogenesis;protein metabolism;RNA metabolism OR transcription;other metabolic processes;stress response;other biological processes	plasma membrane;other membranes;cytosol;other cell component	nucleic acid binding activity;other molecular function	Pf00043, Pf00458, Pf00587, Pf00749, Pf03129, Pf03950, Pf09180	2058	ENSG00000136628	EPRS1	A0AVA9; B9EGH3; hsa:2058; P07814; Q05BP6; Q05DF8; Q5DSM1; Q5H9S5; Q6PD57; Q86X73	Parkinson's disease pathway; VEGFA-VEGFR2 signaling pathway; Amino acid metabolism	Cytosolic tRNA aminoacylation; tRNA modification in the nucleus and cytosol; Selenoamino acid metabolism	6	0	1.19	0.785	1.106	0.854301	0.919912	0.942175	47.68	53.53	48.03	106.9	92.6	101.9	99.9					High	High	High	High	1
FALSE	High	Master Protein	P07900	Heat shock protein HSP 90-alpha [OS=Homo sapiens]	0	739.544	73	58	622	37	732	84.6	5.02	1533.68	58	cell organization and biogenesis;protein metabolism;DNA metabolism;other metabolic processes;stress response;transport;developmental processes;other biological processes	non-structural extracellular;plasma membrane;other membranes;cytosol;mitochondrion;nucleus;other cytoplasmic organelle;other cell component	enzyme regulator activity;cytoskeletal activity;other molecular function	Pf00183, Pf02518	3320	ENSG00000080824	HSP90AA1	A8K500; B3KPJ9; hsa:3320; P07900; Q2PP14; Q5CAQ6; Q5CAQ7; Q9BVQ5	Nucleotide-binding oligomerization domain (NOD) pathway; TNF-alpha signaling pathway; Corticotropin-releasing hormone signaling pathway; Aryl hydrocarbon receptor Netpath; Ebstein-Barr virus LMP1 signaling; Aryl hydrocarbon receptor pathway; Constitutive androstane receptor pathway; Pregnane X receptor pathway; Glucocorticoid receptor pathway; Nuclear receptors meta-pathway; NRF2 pathway; VEGFA-V…	The role of GTSE1 in G2/M progression after G2 checkpoint; HSP90 chaperone cycle for steroid hormone receptors (SHR) in the presence of ligand; Recruitment of NuMA to mitotic centrosomes; Aggrephagy; Extra-nuclear estrogen signaling; Regulation of actin dynamics for phagocytic cup formation; Neutrophil degranulation; Regulation of PLK1 Activity at G2/M Transition; Interleukin-4 and Interleukin-13…	65	1	0.94	0.955	0.971	0.93365	0.931639	0.955934	51.8	56.37	34.3	94	107.3	95.4	96.6					High	High	High	High	1
FALSE	High	Master Protein	P14618	Pyruvate kinase PKM [OS=Homo sapiens]	0	721.28	81	45	953	44	531	57.9	7.84	2678.89	45	other metabolic processes;other biological processes	non-structural extracellular;cytosol;ER/Golgi;nucleus;other cell component	nucleic acid binding activity;kinase activity;other molecular function	Pf00224, Pf02887	5315	ENSG00000067225	PKM	A6NFK3; B2R5N8; B3KRY0; B4DFX8; B4DUU6; hsa:5315; P14618; P14786; Q53GK4; Q96E76; Q9BWB5; Q9UCV6; Q9UPF2	Photodynamic therapy-induced HIF-1 survival signaling; Amino acid metabolism; Clear cell renal cell carcinoma pathways; Metabolic reprogramming in colon cancer; Aerobic glycolysis; Glycolysis in senescence; Glycolysis and gluconeogenesis	Neutrophil degranulation	8	1	0.914	0.755	1.004	0.900925	0.866547	0.982759	38.13	49.93	48.15	95.9	93.2	105.4	107.4					High	High	High	High	1
FALSE	High	Master Protein	P63261	Actin, cytoplasmic 2 [OS=Homo sapiens]	0	707.832	97	38	2114	1	375	41.8	5.48	6043.79	38	cell organization and biogenesis;stress response;transport;developmental processes;other biological processes	non-structural extracellular;plasma membrane;other membranes;cytosol;cytoskeleton;other cell component	cytoskeletal activity;other molecular function	Pf00022	71	ENSG00000184009	ACTG1	A8K7C2; hsa:71; P02571; P14104; P63261; P99022; Q5U032; Q96E67	Arrhythmogenic right ventricular cardiomyopathy; Pathogenic Escherichia coli infection; Common pathways underlying drug addiction; Myometrial relaxation and contraction pathways; Focal adhesion; Fas ligand pathway and stress induction of heat shock proteins; Striated muscle contraction pathway; VEGFA-VEGFR2 signaling pathway; Ebola virus pathway in host; Thermogenesis; Mechanoregulation and patho…	Translocation of SLC2A4 (GLUT4) to the plasma membrane; EPH-ephrin mediated repulsion of cells; Interaction between L1 and Ankyrins; Regulation of actin dynamics for phagocytic cup formation; FCGR3A-mediated phagocytosis; RHO GTPases Activate WASPs and WAVEs; Clathrin-mediated endocytosis; EPHB-mediated forward signaling; Signaling by BRAF and RAF1 fusions; RHOBTB2 GTPase cycle; RHO GTPases Activ…	40	0	1.421	0.646	0.711	0.747403	0.861027	0.505533	0	0	0	159	72.3	111.9	79.6					High	High	High	High	1
FALSE	High	Master Protein	P60709	Actin, cytoplasmic 1 [OS=Homo sapiens]	0	707.293	97	38	2112	1	375	41.7	5.48	6043.02	38	cell organization and biogenesis;transport;developmental processes;other biological processes	plasma membrane;other membranes;cytosol;cytoskeleton;nucleus;other cell component	cytoskeletal activity;other molecular function	Pf00022	60	ENSG00000075624	ACTB	hsa:60; P02570; P60709; P70514; P99021; Q11211; Q64316; Q75MN2; Q96B34; Q96HG5	Arrhythmogenic right ventricular cardiomyopathy; Pathogenic Escherichia coli infection; Common pathways underlying drug addiction; Myometrial relaxation and contraction pathways; Focal adhesion; Fas ligand pathway and stress induction of heat shock proteins; Ebola virus pathway in host; Acute viral myocarditis; Thermogenesis; Mechanoregulation and pathology of YAP/TAZ via Hippo and non-Hippo mech…	RHO GTPases Activate Formins; UCH proteinases; Clathrin-mediated endocytosis; Regulation of actin dynamics for phagocytic cup formation; FCGR3A-mediated phagocytosis; RHO GTPases Activate WASPs and WAVEs; EPHB-mediated forward signaling; RHOF GTPase cycle; VEGFA-VEGFR2 Pathway; Translocation of SLC2A4 (GLUT4) to the plasma membrane; HATs acetylate histones; Signaling by BRAF and RAF1 fusions; B-W…	47	43	1.231	1.115	1.033	0.79613	0.675105	0.999946	33.6	51.67	56.69	95.4	117.8	87.5	95.1					High	High	Peak Found	High	1
FALSE	High	Master Protein	P46821	Microtubule-associated protein 1B [OS=Homo sapiens]	0	690.307	44	67	215	67	2468	270.5	4.81	597.83	67	cell organization and biogenesis;stress response;transport;developmental processes;other biological processes	plasma membrane;other membranes;cytosol;cytoskeleton;other cell component	cytoskeletal activity;other molecular function	Pf00414	4131	ENSG00000131711	MAP1B	A2BDK5; hsa:4131; P46821	Microtubule cytoskeleton regulation; Fragile X syndrome		2	0	1.006	0.769	0.982	0.990676	0.891386	0.965719	45.01	33.43	26.7	101.5	88	111.1	102.9					High	High	High	High	1
FALSE	High	Master Protein	P12814	Alpha-actinin-1 [OS=Homo sapiens]	0	682.65	73	59	457	37	892	103	5.41	1119.53	59	cell adhesion;cell organization and biogenesis;developmental processes;other biological processes	non-structural extracellular;plasma membrane;other membranes;cytosol;cytoskeleton;other cell component	signal transduction activity or receptor binding;cytoskeletal activity;nucleic acid binding activity;other molecular function	Pf00307, Pf00435, Pf08726	87	ENSG00000072110	ACTN1	B3V8S3; B4DHH3; B7TY16; hsa:87; P12814; Q1HE25; Q9BTN1	Arrhythmogenic right ventricular cardiomyopathy; Focal adhesion; Ebola virus pathway in host; MFAP5 effect on permeability and motility of endothelial cells via cytoskeleton rearrangement; Regulation of actin cytoskeleton	Nephrin family interactions; RHOD GTPase cycle; RHOF GTPase cycle; Platelet degranulation ; Syndecan interactions; RHOBTB2 GTPase cycle; Regulation of cytoskeletal remodeling and cell spreading by IPP complex components	12	0	1.193	0.889	1.078	0.848758	0.986952	0.969583	40.51	42.29	55.38	113.3	98.4	93	100.1					High	High	High	High	1
FALSE	High	Master Protein	Q14697	Neutral alpha-glucosidase AB [OS=Homo sapiens]	0	672.194	68	51	292	51	944	106.8	6.14	813.03	51	protein metabolism;other metabolic processes	ER/Golgi;other cell component	other molecular function	Pf01055, Pf13802	23193	ENSG00000089597	GANAB	A6NC20; hsa:23193; Q14697; Q8WTS9; Q9P0X0		Maturation of spike protein; Calnexin/calreticulin cycle; Maturation of spike protein	4	0	1.138	0.955	1.085	0.917549	0.931639	0.965039	59.53	51.48	57.78	124.6	88	84	103.2					High	High	High	High	1
FALSE	High	Master Protein	O75643	U5 small nuclear ribonucleoprotein 200 kDa helicase [OS=Homo sapiens]	0	669.354	49	81	286	81	2136	244.4	6.06	735.45	81	cell organization and biogenesis;RNA metabolism OR transcription;other metabolic processes	nucleus	other molecular function	Pf00270, Pf00271, Pf02889, Pf18149	23020	ENSG00000144028	SNRNP200	hsa:23020; O75643; O94884; Q6NZY0; Q6PX59; Q8NBE6; Q96IF2; Q9H7S0		mRNA Splicing - Major Pathway; mRNA Splicing - Minor Pathway	2	0	1.021	0.765	1.023	0.993882	0.883412	0.997047	41.76	47.24	71.02	93.5	94.3	109.8	105.4					High	High	High	High	1
FALSE	High	Master Protein	P58107	Epiplakin [OS=Homo sapiens]	0	657.275	53	69	243	62	5088	555.3	5.62	666.8	69	cell organization and biogenesis;stress response;other biological processes	plasma membrane;other membranes;cytoskeleton;nucleus;other cell component	other molecular function	Pf00681	83481	ENSG00000261150	EPPK1	A0A087X1U6; hsa:83481; P58107; Q76E58; Q9NSU9			0	0	1.02	1.005	0.953	0.993882	0.87096	0.931744	30.9	46.49	59.33	100.7	98.4	101.9	112.1					High	High	High	High	1
FALSE	High	Master Protein	P07437	Tubulin beta chain [OS=Homo sapiens]	0	653.675	83	31	811	5	444	49.6	4.89	2241.26	31	cell cycle OR cell proliferation;cell organization and biogenesis;stress response;transport;other biological processes	non-structural extracellular;other membranes;cytosol;cytoskeleton;nucleus;other cytoplasmic organelle;other cell component	signal transduction activity or receptor binding;cytoskeletal activity;other molecular function	Pf00091, Pf03953	203068	ENSG00000183311; ENSG00000196230; ENSG00000224156; ENSG00000227739; ENSG00000229684; ENSG00000232421; ENSG00000232575; ENSG00000235067	TUBB	hsa:203068; P05218; P07437; Q8WUC1; Q9CY33	Alzheimer's disease and miRNA effects; Pathogenic Escherichia coli infection; Parkin-ubiquitin proteasomal system pathway; Alzheimer's disease	Neutrophil degranulation; Recruitment of NuMA to mitotic centrosomes; Regulation of PLK1 Activity at G2/M Transition; Loss of Nlp from mitotic centrosomes; Recruitment of mitotic centrosome proteins and complexes; Anchoring of the basal body to the plasma membrane; AURKA Activation by TPX2; Potential therapeutics for SARS	13	2	0.475	0.588	0.678	0.000540247	0.306023	0.10578	35.17	29.03	56.46	78	82.1	128.7	99.3					High	High	High	High	1
FALSE	High	Master Protein	Q92616	eIF-2-alpha kinase activator GCN1 [OS=Homo sapiens]	0	652.689	47	94	290	94	2671	292.6	7.47	610.05	94	protein metabolism;other metabolic processes;stress response;other biological processes	cytosol;translational apparatus;other cell component	enzyme regulator activity;translation activity;nucleic acid binding activity;other molecular function		10985	ENSG00000089154	GCN1	A8KAY1; hsa:10985; O95001; O95651; Q6P2S3; Q86X65; Q8N5I5; Q8WU80; Q92616; Q99736; Q9UE60		Response of EIF2AK4 (GCN2) to amino acid deficiency	1	0	0.784	0.677	1.233	0.558766	0.660082	0.733727	42.31	49.35	47.08	86.6	93.2	103.6	119.3					High	High	High	High	1
FALSE	High	Master Protein	Q9NZM1	Myoferlin [OS=Homo sapiens]	0	651.95	49	80	258	80	2061	234.6	6.18	594.73	80	cell organization and biogenesis;stress response;other biological processes	plasma membrane;other membranes;nucleus;other cell component	other molecular function	Pf00168, Pf08150, Pf08151, Pf08165, Pf16165	26509	ENSG00000138119	MYOF	B3KQN5; hsa:26509; Q5VWW2; Q5VWW3; Q5VWW4; Q5VWW5; Q7Z642; Q8IWH0; Q9HBU3; Q9NZM0; Q9NZM1; Q9ULL3; Q9Y4U4	Aryl hydrocarbon receptor pathway; Nuclear receptors meta-pathway; Hepatitis C and hepatocellular carcinoma		3	0	1.446	0.904	0.904	0.3523	0.974906	0.853585	44.06	53.2	66.65	115.2	93	110.7	97.5					High	High	High	High	1
FALSE	High	Master Protein	P08670	Vimentin [OS=Homo sapiens]	0	650	87	52	1058	48	466	53.6	5.12	2682.22	52	cell organization and biogenesis;stress response;developmental processes;signal transduction;other biological processes	plasma membrane;other membranes;cytosol;cytoskeleton;nucleus;other cytoplasmic organelle;other cell component	cytoskeletal activity;nucleic acid binding activity;other molecular function	Pf00038, Pf04732	7431	ENSG00000026025	VIM	B0YJC2; D3DRU4; hsa:7431; P08670; Q15867; Q15868; Q15869; Q548L2; Q6LER9; Q8N850; Q96ML2; Q9NTM3	Allograft Rejection; Spinal cord injury; Primary focal segmental glomerulosclerosis (FSGS); Mammary gland development pathway - Puberty (Stage 2 of 4); Apoptosis-related network due to altered Notch3 in ovarian cancer; Striated muscle contraction pathway; TGF-beta signaling in thyroid cells for epithelial-mesenchymal transition; Ciliary landscape; Burn wound healing; CCL18 signaling pathway; T-ce…	Aggrephagy; Interleukin-4 and Interleukin-13 signaling; Chaperone Mediated Autophagy; Late endosomal microautophagy; Striated Muscle Contraction; RHOBTB1 GTPase cycle; Caspase-mediated cleavage of cytoskeletal proteins	18	4	0.997	0.833	1.065	0.988787	0.963306	0.97892	46.87	40.11	67.36	96.1	102.8	101.7	99.8					High	High	High	High	1
FALSE	High	Master Protein	P68371	Tubulin beta-4B chain [OS=Homo sapiens]	0	648.369	83	31	768	1	445	49.8	4.89	2122.36	31	cell cycle OR cell proliferation;cell organization and biogenesis;stress response	non-structural extracellular;cytosol;cytoskeleton;other cytoplasmic organelle;other cell component	signal transduction activity or receptor binding;cytoskeletal activity;nucleic acid binding activity;other molecular function	Pf00091, Pf03953	10383	ENSG00000188229	TUBB4B	A2BFA2; hsa:10383; P05217; P68371	Alzheimer's disease and miRNA effects; Pathogenic Escherichia coli infection; Parkin-ubiquitin proteasomal system pathway; Alzheimer's disease	Translocation of SLC2A4 (GLUT4) to the plasma membrane; Neutrophil degranulation; Separation of Sister Chromatids; The role of GTSE1 in G2/M progression after G2 checkpoint; MHC class II antigen presentation; COPI-mediated anterograde transport; Prefoldin mediated transfer of substrate to CCT/TriC; HCMV Early Events; Recruitment of NuMA to mitotic centrosomes; Regulation of PLK1 Activity at G2/M …	41	45	0.773	0.728	0.898	0.523911	0.805998	0.838976	40.39	40.48	55.08	86.8	90.1	117.4	99.6					Peak Found	High	High	High	1
FALSE	High	Master Protein	P22314	Ubiquitin-like modifier-activating enzyme 1 [OS=Homo sapiens]	0	634.029	62	46	366	46	1058	117.8	5.76	1066.83	46	protein metabolism;other metabolic processes;stress response	cytosol;mitochondrion;nucleus;other cell component	other molecular function	Pf00899, Pf09358, Pf10585, Pf16190, Pf16191	7317	ENSG00000130985	UBA1	hsa:7317; P22314; Q5JRR8; Q96E13	Proteasome degradation; Parkin-ubiquitin proteasomal system pathway; Parkinson's disease pathway	Antigen processing: Ubiquitination & Proteasome degradation; Synthesis of active ubiquitin: roles of E1 and E2 enzymes	5	0	0.917	0.685	1.095	0.901804	0.675396	0.955267	33.34	48.43	52.24	100.9	84.4	112.2	110.1					High	High	High	High	1
FALSE	High	Master Protein	Q14980	Nuclear mitotic apparatus protein 1 [OS=Homo sapiens]	0	623.146	44	69	196	69	2115	238.1	5.78	535.82	69	cell cycle OR cell proliferation;cell organization and biogenesis;other biological processes	plasma membrane;other membranes;cytosol;cytoskeleton;ER/Golgi;nucleus;other cell component	cytoskeletal activity;other molecular function		4926	ENSG00000137497	NUMA1	H0YH75; hsa:4926; Q14980; Q14981; Q9BTE9	Ectoderm differentiation; Ectoderm differentiation	Recruitment of NuMA to mitotic centrosomes; Mitotic Prophase	4	0	0.965	0.742	1.009	0.957808	0.839468	0.990212	48	46.36	51.85	86.3	138.6	88.6	101.3					High	High	High	High	1
FALSE	High	Master Protein	P10809	60 kDa heat shock protein, mitochondrial [OS=Homo sapiens]	0	608.44	75	43	709	43	573	61	5.87	2437.05	43	cell cycle OR cell proliferation;cell organization and biogenesis;protein metabolism;DNA metabolism;other metabolic processes;stress response;transport;developmental processes;signal transduction;other biological processes	non-structural extracellular;plasma membrane;other membranes;cytosol;cytoskeleton;mitochondrion;ER/Golgi;other cytoplasmic organelle;other cell component	nucleic acid binding activity;other molecular function	Pf00118	3329	ENSG00000144381	HSPD1	B2R5M6; B7Z712; hsa:3329; P10809; Q38L19; Q9UCR6	Apoptosis-related network due to altered Notch3 in ovarian cancer; Sudden infant death syndrome (SIDS) susceptibility pathways	Mitochondrial protein import; TFAP2A acts as a transcriptional repressor during retinoic acid induced cell differentiation	4	0	1.124	0.813	0.841	0.93365	0.944862	0.668268	34.5	43.47	59.19	118.3	90.6	102.8	85					High	High	High	High	1
FALSE	High	Master Protein	Q08211	ATP-dependent RNA helicase A [OS=Homo sapiens]	0	587.441	55	54	246	54	1270	140.9	6.84	678.92	54	cell organization and biogenesis;RNA metabolism OR transcription;other metabolic processes;stress response;transport;other biological processes	cytosol;cytoskeleton;translational apparatus;nucleus;other cell component	nucleic acid binding activity;other molecular function	Pf00035, Pf00270, Pf00271, Pf04408, Pf07717	1660	ENSG00000135829	DHX9	B2RNV4; hsa:1660; Q05CI5; Q08211; Q12803; Q32Q22; Q5VY62; Q6PD69; Q99556	MECP2 and associated Rett syndrome; mRNA processing	mRNA Splicing - Major Pathway; RIP-mediated NFkB activation via ZBP1; DEx/H-box helicases activate type I IFN and inflammatory cytokines production	5	0	0.838	0.812	0.976	0.745867	0.944256	0.96152	43.2	44.96	42.16	76.5	97.3	112.7	109.8					High	High	High	High	1
FALSE	High	Master Protein	Q6P2Q9	Pre-mRNA-processing-splicing factor 8 [OS=Homo sapiens]	0	585.681	43	75	264	75	2335	273.4	8.84	596.32	75	cell organization and biogenesis;protein metabolism;RNA metabolism OR transcription;other metabolic processes;other biological processes	nucleus	nucleic acid binding activity;other molecular function	Pf01398, Pf08082, Pf08083, Pf08084, Pf10596, Pf10597, Pf10598, Pf12134	10594	ENSG00000174231; ENSG00000274442	PRPF8	hsa:10594; O14547; O75965; Q6P2Q9	mRNA processing	mRNA Splicing - Major Pathway; mRNA Splicing - Minor Pathway	3	0	1.064	0.874	1.133	0.982527	0.999622	0.920001	37.92	60.16	40.2	104	92.6	106	107.8					High	High	High	High	1
FALSE	High	Master Protein	Q71U36	Tubulin alpha-1A chain [OS=Homo sapiens]	0	570.696	84	35	691	3	451	50.1	5.06	1938.37	35	cell cycle OR cell proliferation;cell organization and biogenesis;transport;other biological processes	other membranes;cytosol;cytoskeleton;other cytoplasmic organelle;other cell component	cytoskeletal activity;other molecular function	Pf00091, Pf03953	7846	ENSG00000167552	TUBA1A	A8K0B8; G3V1U9; hsa:7846; P04687; P05209; Q71U36	Alzheimer's disease and miRNA effects; Pathogenic Escherichia coli infection; Parkin-ubiquitin proteasomal system pathway; Alzheimer's disease	COPI-dependent Golgi-to-ER retrograde traffic; Separation of Sister Chromatids; MHC class II antigen presentation; Resolution of Sister Chromatid Cohesion; RHO GTPases Activate Formins; EML4 and NUDC in mitotic spindle formation; Kinesins; The role of GTSE1 in G2/M progression after G2 checkpoint; Translocation of SLC2A4 (GLUT4) to the plasma membrane; COPI-mediated anterograde transport; Assembl…	40	39	0.672	0.827	0.697	0.167335	0.959101	0.150963	35.94	45.35	43.21	75.2	91.6	124.5	87.6					High	High	High	High	1
FALSE	High	Master Protein	Q9BQE3	Tubulin alpha-1C chain [OS=Homo sapiens]	0	565.95	84	34	767	3	449	49.9	5.1	2093.5	34	cell cycle OR cell proliferation;cell organization and biogenesis;transport;other biological processes	cytoskeleton;nucleus;other cell component	cytoskeletal activity;other molecular function	Pf00091, Pf03953	84790	ENSG00000167553	TUBA1C	hsa:84790; Q9BQE3	Alzheimer's disease and miRNA effects; Pathogenic Escherichia coli infection; Parkin-ubiquitin proteasomal system pathway; VEGFA-VEGFR2 signaling pathway; Alzheimer's disease	Translocation of SLC2A4 (GLUT4) to the plasma membrane; Separation of Sister Chromatids; The role of GTSE1 in G2/M progression after G2 checkpoint; MHC class II antigen presentation; COPI-mediated anterograde transport; Prefoldin mediated transfer of substrate to CCT/TriC; HCMV Early Events; Recruitment of NuMA to mitotic centrosomes; Resolution of Sister Chromatid Cohesion; RHO GTPases Activate …	35	1	0.412	0.725	0.75	1.843e-05	0.797496	0.319441	73.38	13.2	55.96	83.4	88.3	111.2	113.3					High	High	High	High	1
FALSE	High	Master Protein	P29401	Transketolase [OS=Homo sapiens]	0	564.274	82	40	333	40	623	67.8	7.66	1054.75	40	other metabolic processes;other biological processes	other membranes;cytosol;ER/Golgi;nucleus;other cytoplasmic organelle	other molecular function	Pf00456, Pf02779, Pf02780	7086	ENSG00000163931	TKT	A8K089; B4DE31; E7EPA7; hsa:7086; P29401; Q8TBA3; Q96HH3	Pentose phosphate metabolism; VEGFA-VEGFR2 signaling pathway; Metabolic reprogramming in colon cancer; Thiamine metabolic pathways	Pentose phosphate pathway; Insulin effects increased synthesis of Xylulose-5-Phosphate	6	0	0.865	0.722	0.976	0.818035	0.790142	0.96152	37.68	50.58	57.17	97.4	101.9	106.1	100.9					High	High	High	High	1
FALSE	High	Master Protein	P14625	Endoplasmin [OS=Homo sapiens]	0	560.545	63	53	289	51	803	92.4	4.84	711.51	53	cell organization and biogenesis;protein metabolism;other metabolic processes;stress response;transport;other biological processes	non-structural extracellular;plasma membrane;other membranes;cytosol;ER/Golgi;other cell component	signal transduction activity or receptor binding;nucleic acid binding activity;other molecular function	Pf00183, Pf02518	7184	ENSG00000166598	HSP90B1	hsa:7184; P14625; Q96A97	Photodynamic therapy-induced unfolded protein response; Focal adhesion: PI3K-Akt-mTOR-signaling pathway; Prion disease pathway; PI3K-Akt signaling pathway; Sudden infant death syndrome (SIDS) susceptibility pathways	Interleukin-4 and Interleukin-13 signaling; Regulation of Insulin-like Growth Factor (IGF) transport and uptake by Insulin-like Growth Factor Binding Proteins (IGFBPs); Post-translational protein phosphorylation; Trafficking and processing of endosomal TLR; Scavenging by Class A Receptors; ATF6 (ATF6-alpha) activates chaperone genes	11	0	1.169	0.884	0.98	0.878752	0.990407	0.965719	47.49	44.99	38.49	118.2	97.9	97	89.7					High	High	High	High	1
FALSE	High	Master Protein	P11142	Heat shock cognate 71 kDa protein [OS=Homo sapiens]	0	559.905	80	45	531	39	646	70.9	5.52	1350.74	45	cell organization and biogenesis;protein metabolism;RNA metabolism OR transcription;other metabolic processes;stress response;transport;other biological processes	non-structural extracellular;plasma membrane;other membranes;cytosol;nucleus;other cytoplasmic organelle;other cell component	signal transduction activity or receptor binding;other molecular function	Pf00012	3312	ENSG00000109971	HSPA8	hsa:3312; P11142; Q9H3R6	Parkin-ubiquitin proteasomal system pathway; MAPK signaling pathway; Exercise-induced circadian regulation	Lysosome Vesicle Biogenesis; AUF1 (hnRNP D0) binds and destabilizes mRNA; Neutrophil degranulation; Clathrin-mediated endocytosis; mRNA Splicing - Major Pathway; HSP90 chaperone cycle for steroid hormone receptors (SHR) in the presence of ligand; Golgi Associated Vesicle Biogenesis; Late endosomal microautophagy; Lipophagy; Chaperone Mediated Autophagy; Regulation of HSF1-mediated heat shock resp…	20	4	0.972	0.944	1.151	0.965686	0.941622	0.891949	34.4	53.01	46.36	94.1	96.4	99.4	116					High	High	High	High	1
FALSE	High	Master Protein	P27708	CAD protein [OS=Homo sapiens]	0	559.344	41	59	198	58	2225	242.8	6.46	495.18	59	protein metabolism;other metabolic processes;stress response;transport;developmental processes;other biological processes	cytosol;nucleus;other cell component	kinase activity;other molecular function	Pf00117, Pf00185, Pf00988, Pf01979, Pf02142, Pf02729, Pf02786, Pf02787	790	ENSG00000084774	CAD	D6W552; hsa:790; P27708; Q6P0Q0; Q96CK3	Endothelin pathways; Amino acid metabolism; Pyrimidine metabolism	Pyrimidine biosynthesis	4	1	0.785	0.704	0.92	0.56606	0.730607	0.886057	44.38	37.24	62.12	109.9	78.1	111	123.1					High	High	High	High	1
FALSE	High	Master Protein	P06733	Alpha-enolase [OS=Homo sapiens]	0	558.698	79	36	1499	31	434	47.1	7.39	4296.32	36	other metabolic processes;other biological processes	plasma membrane;other membranes;cytosol;cytoskeleton;other cell component	nucleic acid binding activity;other molecular function	Pf00113, Pf03952	2023	ENSG00000074800	ENO1	B2RD59; hsa:2023; P06733; P22712; Q16704; Q4TUS4; Q53FT9; Q53HR3; Q658M5; Q6GMP2; Q71V37; Q7Z3V6; Q8WU71; Q96GV1; Q9BT62; Q9UCH6; Q9UM55	Clear cell renal cell carcinoma pathways; Metabolic reprogramming in colon cancer; Aerobic glycolysis; IL-18 signaling pathway; Glycolysis and gluconeogenesis	Glycolysis; Gluconeogenesis; Manipulation of host energy metabolism	8	5	0.837	0.875	0.954	0.741559	0.999622	0.935606	27.82	55.95	66.14	89.7	102.8	110.5	94.6					High	High	High	High	1
FALSE	High	Master Protein	P11021	Endoplasmic reticulum chaperone BiP [OS=Homo sapiens]	0	558.558	66	47	487	45	654	72.3	5.16	1238.52	47	protein metabolism;other metabolic processes;stress response;transport;developmental processes;signal transduction;other biological processes	plasma membrane;other membranes;cytosol;mitochondrion;ER/Golgi;nucleus;other cell component	translation activity;other molecular function	Pf00012	3309	ENSG00000044574	HSPA5	B0QZ61; hsa:3309; P11021; Q2EF78; Q9NPF1; Q9UK02	Parkin-ubiquitin proteasomal system pathway; Apoptosis-related network due to altered Notch3 in ovarian cancer; Photodynamic therapy-induced unfolded protein response; Prion disease pathway; Unfolded protein response; Orexin receptor pathway	Platelet degranulation ; Antigen Presentation: Folding, assembly and peptide loading of class I MHC; Regulation of HSF1-mediated heat shock response; PERK regulates gene expression; IRE1alpha activates chaperones; ATF6 (ATF6-alpha) activates chaperone genes	13	2	1.171	1.018	1.366	0.876762	0.854118	0.423619	37.71	36.33	48.79	111	99	91	101.2					High	High	High	High	1
FALSE	High	Master Protein	P13010	X-ray repair cross-complementing protein 5 [OS=Homo sapiens]	0	551.359	73	45	241	45	732	82.7	5.81	694.81	45	cell cycle OR cell proliferation;cell organization and biogenesis;DNA metabolism;other metabolic processes;stress response;developmental processes;other biological processes	non-structural extracellular;plasma membrane;other membranes;cytosol;nucleus;other cell component	enzyme regulator activity;nucleic acid binding activity;other molecular function	Pf02735, Pf03730, Pf03731, Pf08785	7520	ENSG00000079246	XRCC5	A8K3X5; hsa:7520; P13010; Q0Z7V0; Q4VBQ5; Q53HH7; Q7M4N0; Q9UCQ0; Q9UCQ1	Non-homologous end joining; Male infertility; DNA repair pathways, full network; p53 transcriptional gene network	Neutrophil degranulation; Nonhomologous End-Joining (NHEJ); Cytosolic sensors of pathogen-associated DNA ; 2-LTR circle formation; IRF3-mediated induction of type I IFN	9	0	0.827	1.017	1.072	0.715401	0.855585	0.970381	48.75	65.84	64.09	77.7	101.2	91.5	119.4					High	High	High	High	1
FALSE	High	Master Protein	P05783	Keratin, type I cytoskeletal 18 [OS=Homo sapiens]	0	544.123	82	40	376	38	430	48	5.45	1035.09	40	cell cycle OR cell proliferation;cell organization and biogenesis;transport;developmental processes;signal transduction;other biological processes	plasma membrane;other membranes;cytosol;cytoskeleton;nucleus;other cell component	other molecular function	Pf00038	3875	ENSG00000111057	KRT18	hsa:3875; P05783; Q53G38; Q5U0N8; Q9BW26	Pathogenic Escherichia coli infection	Formation of the cornified envelope	3	2	0.607	0.83	0.94	0.0468094	0.961026	0.920842	59.83	57.73	49.13	79.7	128.9	104.8	73.2					High	High	High	High	1
FALSE	High	Master Protein	P05787	Keratin, type II cytoskeletal 8 [OS=Homo sapiens]	0	541.948	86	50	526	41	483	53.7	5.59	1190.58	50	cell organization and biogenesis;stress response;developmental processes;signal transduction;other biological processes	plasma membrane;other membranes;cytosol;cytoskeleton;nucleus;other cell component	other molecular function	Pf00038, Pf16208	3856	ENSG00000170421	KRT8	A8K4H3; B0AZN5; F8VXB4; hsa:3856; P05787; Q14099; Q14716; Q14717; Q53GJ0; Q6DHW5; Q6GMY0; Q6P4C7; Q96J60	Primary focal segmental glomerulosclerosis (FSGS); Acute viral myocarditis	Formation of the cornified envelope	4	7	0.715	1.132	0.987	0.297637	0.649587	0.970005	39.56	53.56	71.39	65.3	120.7	102.2	96.8					High	High	High	High	1
FALSE	High	Master Protein	P04350	Tubulin beta-4A chain [OS=Homo sapiens]	0	541.814	75	25	681	1	444	49.6	4.88	1874.38	25	cell cycle OR cell proliferation;cell organization and biogenesis;other biological processes	cytosol;cytoskeleton;other cell component	cytoskeletal activity;other molecular function	Pf00091, Pf03953	10382	ENSG00000104833	TUBB4A	B3KQP4; hsa:10382; P04350; Q969E5	Alzheimer's disease and miRNA effects; Pathogenic Escherichia coli infection; Parkin-ubiquitin proteasomal system pathway; Alzheimer's disease	COPI-dependent Golgi-to-ER retrograde traffic; Recycling pathway of L1; Separation of Sister Chromatids; The role of GTSE1 in G2/M progression after G2 checkpoint; Translocation of SLC2A4 (GLUT4) to the plasma membrane; Microtubule-dependent trafficking of connexons from Golgi to the plasma membrane; Gap junction assembly; MHC class II antigen presentation; Resolution of Sister Chromatid Cohesion…	40	1	0.891	0.724	0.839	0.941206	0.957254	0.89407	0	0	0	96	78.1	107.8	90.4					High	Not Found	Not Found	Not Found	1
FALSE	High	Master Protein	P34932	Heat shock 70 kDa protein 4 [OS=Homo sapiens]	0	536.603	67	46	213	43	840	94.3	5.19	590.33	46	cell organization and biogenesis;stress response;transport	non-structural extracellular;cytosol;mitochondrion;nucleus	other molecular function	Pf00012	3308	ENSG00000170606	HSPA4	hsa:3308; O95756; P34932; Q2TAL4; Q9BUK9	Parkin-ubiquitin proteasomal system pathway	Regulation of HSF1-mediated heat shock response	2	3	0.87	0.785	0.982	0.829795	0.919066	0.965719	40.18	41.38	57.6	104.6	80.3	113	110.6					High	High	High	High	1
FALSE	High	Master Protein	P53621	Coatomer subunit alpha [OS=Homo sapiens]	0	533.207	59	53	189	53	1224	138.3	7.66	477.55	53	transport;signal transduction	non-structural extracellular;other membranes;cytosol;ER/Golgi;other cell component	signal transduction activity or receptor binding;other molecular function	Pf00400, Pf04053, Pf06957, Pf12894	1314	ENSG00000122218	COPA	hsa:1314; P53621; Q5T201; Q8IXZ9		COPI-mediated anterograde transport; COPI-dependent Golgi-to-ER retrograde traffic	2	0	1.03	0.704	0.911	0.998956	0.730319	0.870917	45.82	57.35	52.32	110.3	80.9	102.5	108.6					High	High	High	High	1
FALSE	High	Master Protein	P18206	Vinculin [OS=Homo sapiens]	0	528.484	61	60	295	60	1134	123.7	5.66	847.67	60	cell adhesion;cell organization and biogenesis;developmental processes;other biological processes	non-structural extracellular;plasma membrane;other membranes;cytosol;cytoskeleton;other cell component	cytoskeletal activity;other molecular function	Pf01044	7414	ENSG00000035403	VCL	hsa:7414; P18206; Q16450; Q5SWX2; Q7Z3B8; Q8IXU7	Integrin-mediated cell adhesion; Primary focal segmental glomerulosclerosis (FSGS); Focal adhesion; VEGFA-VEGFR2 signaling pathway; MFAP5 effect on permeability and motility of endothelial cells via cytoskeleton rearrangement; Melanoma; Regulation of actin cytoskeleton	Neutrophil degranulation; Signaling by ALK fusions and activated point mutants; Platelet degranulation ; Signaling by moderate kinase activity BRAF mutants; Paradoxical activation of RAF signaling by kinase inactive BRAF; Signaling downstream of RAS mutants; Smooth Muscle Contraction; Signaling by BRAF and RAF1 fusions; Signaling by RAF1 mutants; MAP2K and MAPK activation; Signaling by high-kinas…	18	0	1.187	1.004	1.279	0.858184	0.872995	0.627281	28.85	41.92	38.17	104.7	101.5	89.2	110.1					High	High	High	High	1
FALSE	High	Master Protein	P55072	Transitional endoplasmic reticulum ATPase [OS=Homo sapiens]	0	527.571	80	49	275	49	806	89.3	5.26	724.46	49	cell cycle OR cell proliferation;cell organization and biogenesis;protein metabolism;DNA metabolism;other metabolic processes;stress response;transport;signal transduction;other biological processes	non-structural extracellular;other membranes;cytosol;ER/Golgi;nucleus;other cytoplasmic organelle;other cell component	signal transduction activity or receptor binding;enzyme regulator activity;other molecular function	Pf00004, Pf02359, Pf02933, Pf09336, Pf17862	7415	ENSG00000165280	VCP	B2R5T8; hsa:7415; P55072; Q0V924; Q2TAI5; Q969G7; Q9UCD5		Aggrephagy; Neutrophil degranulation; E3 ubiquitin ligases ubiquitinate target proteins; ABC-family proteins mediated transport; Defective CFTR causes cystic fibrosis; RHOH GTPase cycle; HSF1 activation; Hedgehog ligand biogenesis; Hh mutants are degraded by ERAD; Translesion Synthesis by POLH; Josephin domain DUBs; Attachment and Entry; Attachment and Entry; Ovarian tumor domain proteases; Prote…	16	0	1.184	0.825	1.056	0.861339	0.957654	0.98545	38.37	55.13	47.41	112.7	93	100.2	104.9					High	High	High	High	1
FALSE	High	Master Protein	P04406	Glyceraldehyde-3-phosphate dehydrogenase [OS=Homo sapiens]	0	526.342	82	24	1182	24	335	36	8.46	3781.86	24	cell organization and biogenesis;protein metabolism;other metabolic processes;stress response;other biological processes	plasma membrane;other membranes;cytosol;cytoskeleton;nucleus;other cell component	enzyme regulator activity;cytoskeletal activity;other molecular function	Pf00044, Pf02800	2597	ENSG00000111640	GAPDH	E7EUT4; hsa:2597; P00354; P04406; Q53X65	Cori cycle; Alzheimer's disease and miRNA effects; HIF1A and PPARG regulation of glycolysis; VEGFA-VEGFR2 signaling pathway; Clear cell renal cell carcinoma pathways; Metabolic reprogramming in colon cancer; Aerobic glycolysis; 7q11.23 copy number variation syndrome; Glycolysis in senescence; Alzheimer's disease; Glycolysis and gluconeogenesis; Sudden infant death syndrome (SIDS) susceptibility p…	Glycolysis; Gluconeogenesis	14	0	0.929	0.864	1.149	0.924803	0.992686	0.895928	33.65	57.63	40.03	94.5	99.5	98.1	111.9					High	High	High	High	1
FALSE	High	Master Protein	P09874	Poly [ADP-ribose] polymerase 1 [OS=Homo sapiens]	0	525.647	58	48	198	48	1014	113	8.88	508.08	48	cell organization and biogenesis;protein metabolism;DNA metabolism;RNA metabolism OR transcription;other metabolic processes;stress response;developmental processes;signal transduction;other biological processes	mitochondrion;nucleus;other cell component	nucleic acid binding activity;other molecular function	Pf00533, Pf00644, Pf00645, Pf02877, Pf05406, Pf08063	142	ENSG00000143799	PARP1	B1ANJ4; hsa:142; P09874; Q8IUZ9	Corticotropin-releasing hormone signaling pathway; Nanoparticle triggered regulated necrosis; Fas ligand pathway and stress induction of heat shock proteins; NAD metabolism, sirtuins and aging; NAD+ metabolism; NAD+ biosynthetic pathways; Breast cancer pathway; Acute viral myocarditis; Joubert syndrome; Male infertility; Base excision repair; IL-18 signaling pathway; DNA repair pathways, full net…	SUMOylation of DNA damage response and repair proteins; Formation of Incision Complex in GG-NER; Downregulation of SMAD2/3:SMAD4 transcriptional activity; HDR through MMEJ (alt-NHEJ); DNA Damage Recognition in GG-NER; vRNA Synthesis; POLB-Dependent Long Patch Base Excision Repair; Dual Incision in GG-NER	23	0	0.903	0.919	1.118	0.878904	0.960694	0.928353	32.1	54.05	36.75	90	93.8	99.3	115.3					High	High	High	High	1
FALSE	High	Master Protein	P78371	T-complex protein 1 subunit beta [OS=Homo sapiens]	0	523.974	78	38	302	38	535	57.5	6.46	821.7	38	cell organization and biogenesis;transport;other biological processes	non-structural extracellular;cytosol;cytoskeleton;other cytoplasmic organelle;other cell component	other molecular function	Pf00118	10576	ENSG00000166226	CCT2	A8K402; B5BTY7; B7Z243; B7Z7K4; B7ZAT2; hsa:10576; P78371; Q14D36; Q6IAT3	16p11.2 proximal deletion syndrome	Neutrophil degranulation; Association of TriC/CCT with target proteins during biosynthesis; Cooperation of PDCL (PhLP1) and TRiC/CCT in G-protein beta folding; Formation of tubulin folding intermediates by CCT/TriC; Prefoldin mediated transfer of substrate to CCT/TriC; RHOBTB2 GTPase cycle; Folding of actin by CCT/TriC; BBSome-mediated cargo-targeting to cilium; RHOBTB1 GTPase cycle	10	0	1.061	0.68	0.954	0.984438	0.66453	0.935606	40.31	42.56	52.51	112.5	87.2	110	101.9					High	High	High	High	1
FALSE	High	Master Protein	P0DMV9	Heat shock 70 kDa protein 1B [OS=Homo sapiens]	0	516.285	79	44	413	24	641	70	5.66	1126.51	44	RNA metabolism OR transcription;other metabolic processes;stress response;transport;other biological processes	non-structural extracellular;plasma membrane;other membranes;cytosol;cytoskeleton;mitochondrion;ER/Golgi;nucleus;other cell component	signal transduction activity or receptor binding;other molecular function	Pf00012	3303; 3304	ENSG00000204388; ENSG00000212866; ENSG00000224501; ENSG00000231555; ENSG00000232804	HSPA1B	B4E3B6; hsa:3303; hsa:3304; P08107; P0DMV9; P19790; Q5JQI4; Q5SP17; Q9UQL9; Q9UQM0	Apoptosis modulation and signaling; Parkin-ubiquitin proteasomal system pathway; MAPK signaling pathway; Apoptosis modulation by HSP70; VEGFA-VEGFR2 signaling pathway	Neutrophil degranulation; HSP90 chaperone cycle for steroid hormone receptors (SHR) in the presence of ligand; Regulation of HSF1-mediated heat shock response; Attenuation phase	10	14	1.178	0.914	1.338	0.867206	0.965687	0.487112	42.54	37.26	40.67	111.3	80.9	92	127					High	High	High	High	1
FALSE	High	Master Protein	O00410	Importin-5 [OS=Homo sapiens]	0	505.966	64	44	227	42	1097	123.6	4.94	635.61	44	transport;other biological processes	nucleus;other cell component	enzyme regulator activity;other molecular function	Pf02985, Pf18808, Pf18816, Pf18829	3843	ENSG00000065150	IPO5	B4DZA0; hsa:3843; O00410; O15257; Q5T578; Q86XC7		vRNP Assembly	1	2	0.946	0.673	0.942	0.93813	0.647914	0.922089	38.09	54.76	73.43	104.5	74.3	117.5	113.7					High	High	High	High	1
FALSE	High	Master Protein	P42704	Leucine-rich PPR motif-containing protein, mitochondrial [OS=Homo sapiens]	0	505.306	51	60	214	60	1394	157.8	6.13	516.43	60	transport;other biological processes	other membranes;cytoskeleton;mitochondrion;nucleus;other cell component	cytoskeletal activity;nucleic acid binding activity;other molecular function	Pf01535	10128	ENSG00000138095	LRPPRC	A0PJE3; A8K1V1; hsa:10128; P42704; Q53PC0; Q53QN7; Q6ZUD8; Q7Z7A6; Q96D84	Ciliary landscape	Respiratory electron transport; TP53 Regulates Metabolic Genes; Cytoprotection by HMOX1	4	0	0.874	0.841	1.011	0.835273	0.972533	0.992099	40.36	53.58	56.46	92.6	97.4	106	109.1					High	High	High	High	1
FALSE	High	Master Protein	P00558	Phosphoglycerate kinase 1 [OS=Homo sapiens]	0	500.279	86	38	498	32	417	44.6	8.1	1384.14	38	protein metabolism;other metabolic processes;stress response;other biological processes	non-structural extracellular;other membranes;cytosol	kinase activity;other molecular function	Pf00162	5230	ENSG00000102144	PGK1	A8K4W6; B7Z7A9; hsa:5230; P00558; Q5J7W1; Q6IBT6; Q8NI87	Cori cycle; Photodynamic therapy-induced HIF-1 survival signaling; VEGFA-VEGFR2 signaling pathway; Clear cell renal cell carcinoma pathways; Metabolic reprogramming in colon cancer; Aerobic glycolysis; Glycolysis in senescence; Glycolysis and gluconeogenesis	Glycolysis; Gluconeogenesis; Manipulation of host energy metabolism	11	7	0.914	0.964	1.16	0.900925	0.925995	0.877382	29.17	59.83	46.77	97.5	106.5	100.5	107.2					High	High	High	High	1
FALSE	High	Master Protein	P46013	Proliferation marker protein Ki-67 [OS=Homo sapiens]	0	493.633	33	69	150	69	3256	358.5	9.45	350.12	69	cell cycle OR cell proliferation;other biological processes	nucleus;other cell component	nucleic acid binding activity;other molecular function	Pf00498, Pf08065, Pf15276	4288	ENSG00000148773	MKI67	hsa:4288; P46013; Q5VWH2	Primary focal segmental glomerulosclerosis (FSGS)		1	0	0.855	0.916	0.938	0.800445	0.963288	0.920001	40.53	55.93	48.42	83.1	118.8	99.9	100.1					High	High	High	High	1
FALSE	High	Master Protein	P68104	Elongation factor 1-alpha 1 [OS=Homo sapiens]	0	492.317	77	28	706	14	462	50.1	9.01	2192.44	28	protein metabolism;other metabolic processes;other biological processes	non-structural extracellular;plasma membrane;other membranes;cytosol;cytoskeleton;nucleus;other cytoplasmic organelle;other cell component	nucleic acid binding activity;other molecular function	Pf00009, Pf03143, Pf03144	1915	ENSG00000156508	EEF1A1	hsa:1915; P04719; P04720; P68104; Q6IQ15	Translation factors; Fragile X syndrome	Neutrophil degranulation; Chaperone Mediated Autophagy; HSF1 activation; Protein methylation; Peptide chain elongation	8	16	0.884	0.983	1.071	0.848758	0.901738	0.970693	37.36	57.19	63.49	70.5	119.4	101.3	82.7					High	High	High	High	1
FALSE	High	Master Protein	O75533	Splicing factor 3B subunit 1 [OS=Homo sapiens]	0	490.4	57	49	182	49	1304	145.7	7.09	468.4	49	cell organization and biogenesis;RNA metabolism OR transcription;other metabolic processes	nucleus	nucleic acid binding activity;other molecular function	Pf08920	23451	ENSG00000115524	SF3B1	E9PCH3; hsa:23451; O75533	mRNA processing	B-WICH complex positively regulates rRNA expression; mRNA Splicing - Major Pathway; mRNA Splicing - Minor Pathway	4	0	1.179	0.789	0.945	0.864804	0.924199	0.924762	36.12	48.47	54.86	106.2	91.3	91.5	118					High	High	High	High	1
FALSE	High	Master Protein	P35580	Myosin-10 [OS=Homo sapiens]	0	488.474	35	55	168	37	1976	228.9	5.54	405.16	55	cell adhesion;cell cycle OR cell proliferation;cell organization and biogenesis;other biological processes	plasma membrane;other membranes;cytosol;cytoskeleton;other cell component	cytoskeletal activity;nucleic acid binding activity;other molecular function	Pf00063, Pf00612, Pf01576, Pf02736	4628	ENSG00000133026	MYH10	B2RWP9; D3DTS1; F8VTL3; hsa:4628; P35580; Q12989; Q149N3; Q149N4; Q16087; Q4LE45; Q6PK16; Q9BWG0	Regulation of actin cytoskeleton	EPHA-mediated growth cone collapse; Sema4D induced cell migration and growth-cone collapse; RHO GTPases Activate ROCKs; RHO GTPases activate PAKs; RHO GTPases activate CIT; RHO GTPases activate PKNs	7	0	1.305	0.721	1.129	0.666566	0.864559	0.925738	43.27	51.78	43.19	101.1	79.3	64.7	94.7					High	High	High	High	1
FALSE	High	Master Protein	P30101	Protein disulfide-isomerase A3 [OS=Homo sapiens]	0	485.758	73	40	270	40	505	56.7	6.35	716.97	40	protein metabolism;stress response;other biological processes	non-structural extracellular;other membranes;ER/Golgi;other cytoplasmic organelle;other cell component	other molecular function	Pf00085, Pf13848	2923	ENSG00000167004	PDIA3	hsa:2923; P30101; Q13453; Q14255; Q8IYF8; Q9UMU7	Prion disease pathway	Antigen Presentation: Folding, assembly and peptide loading of class I MHC; ER-Phagosome pathway; Calnexin/calreticulin cycle	4	0	1.237	0.991	0.999	0.784828	0.891386	0.979836	45.43	29.83	64.75	125.6	89.4	100.7	92					High	High	High	High	1
FALSE	High	Master Protein	Q13200	26S proteasome non-ATPase regulatory subunit 2 [OS=Homo sapiens]	0	483.844	64	45	186	45	908	100.1	5.2	463.49	45	protein metabolism;other metabolic processes;other biological processes	non-structural extracellular;cytosol;nucleus;other cell component	enzyme regulator activity	Pf01851, Pf17781, Pf18051	5708	ENSG00000175166	PSMD2	B4DX07; B4DXY1; E7EW34; E9PCS3; hsa:5708; Q12932; Q13200; Q15321; Q53XQ4; Q96I12	Proteasome degradation; Alzheimer's disease and miRNA effects; TNF-alpha signaling pathway; Parkin-ubiquitin proteasomal system pathway; Alzheimer's disease	Separation of Sister Chromatids; The role of GTSE1 in G2/M progression after G2 checkpoint; ER-Phagosome pathway; Neutrophil degranulation; FCERI mediated NF-kB activation; Downstream TCR signaling; Antigen processing: Ubiquitination & Proteasome degradation; Activation of NF-kappaB in B cells; Oxygen-dependent proline hydroxylation of Hypoxia-inducible Factor Alpha; Cross-presentation of soluble…	63	0	1.043	0.701	0.946	0.993348	0.717635	0.925738	23.18	63	53.92	91.5	78.1	96.2	123.9					High	High	High	High	1
FALSE	High	Master Protein	P11388	DNA topoisomerase 2-alpha [OS=Homo sapiens]	0	483.023	44	63	220	51	1531	174.3	8.72	471.75	63	cell cycle OR cell proliferation;cell organization and biogenesis;DNA metabolism;other metabolic processes;stress response;developmental processes;other biological processes	nucleus;other cell component	nucleic acid binding activity;other molecular function	Pf00204, Pf00521, Pf01751, Pf02518, Pf08070, Pf16898	7153	ENSG00000131747	TOP2A	B2RTS1; hsa:7153; P11388; Q71UN1; Q71UQ5; Q9HB24; Q9HB25; Q9HB26; Q9UP44; Q9UQP9	Gastric cancer network 1; Gastric cancer network 2; Retinoblastoma gene in cancer	SUMOylation of DNA replication proteins; Transcription of E2F targets under negative control by DREAM complex	5	12	1.429	1.009	1.415	0.383882	0.866973	0.31936	36.62	49.17	38.95	121.6	97.4	84.9	114.6					High	High	High	High	1
FALSE	High	Master Protein	Q7Z6Z7	E3 ubiquitin-protein ligase HUWE1 [OS=Homo sapiens]	0	482.664	24	64	159	64	4374	481.6	5.22	362.14	64	cell organization and biogenesis;protein metabolism;DNA metabolism;other metabolic processes;stress response;other biological processes	non-structural extracellular;other membranes;cytosol;ER/Golgi;nucleus;other cell component	nucleic acid binding activity;other molecular function	Pf00627, Pf00632, Pf02825, Pf06012, Pf06025, Pf14377	10075	ENSG00000086758	HUWE1	hsa:10075; O15029; Q4G2Z2; Q5H961; Q6P4D0; Q7Z6Z7; Q8NG67; Q9BUI0; Q9HCJ4; Q9NSL6; Q9P0A9		Neutrophil degranulation; Antigen processing: Ubiquitination & Proteasome degradation	2	0	0.922	0.684	1.008	0.90837	0.718975	0.988813	42.36	40.55	53.84	93	78.2	100.9	134.9					High	High	High	High	1
FALSE	High	Master Protein	P07355	Annexin A2 [OS=Homo sapiens]	0	478.686	83	38	626	38	339	38.6	7.75	1735.9	38	cell organization and biogenesis;transport;developmental processes;other biological processes	non-structural extracellular;extracellular matrix;plasma membrane;other membranes;cytosol;other cytoplasmic organelle;other cell component	transporter activity;enzyme regulator activity;cytoskeletal activity;other molecular function	Pf00191	302	ENSG00000182718	ANXA2	hsa:302; P07355; Q567R4; Q6N0B3; Q8TBV2; Q96DD5; Q9UDH8	Gastrin signaling pathway; CCL18 signaling pathway; Prostaglandin synthesis and regulation	Neutrophil degranulation; Smooth Muscle Contraction; Dissolution of Fibrin Clot; Gene and protein expression by JAK-STAT signaling after Interleukin-12 stimulation	7	0	1.303	1.007	0.985	0.654134	0.87096	0.969583	25.67	41.78	43.32	120.6	104.7	94.7	88.4					High	High	High	High	1
FALSE	High	Master Protein	P38646	Stress-70 protein, mitochondrial [OS=Homo sapiens]	0	472.97	57	40	241	40	679	73.6	6.16	656.68	40	cell organization and biogenesis;other metabolic processes;stress response;transport;developmental processes;other biological processes	mitochondrion;nucleus;other cell component	other molecular function	Pf00012	3313	ENSG00000113013	HSPA9	B2RCM1; hsa:3313; P30036; P31932; P38646; Q1HB43; Q53H23; Q6GU03; Q9BWB7; Q9UC56	Parkin-ubiquitin proteasomal system pathway	Mitochondrial protein import; Gene and protein expression by JAK-STAT signaling after Interleukin-12 stimulation; Cristae formation; Regulation of HSF1-mediated heat shock response	5	0	0.88	0.792	0.912	0.844565	0.925995	0.873222	43.86	48.97	55.05	94.6	101.7	110	96.5					High	High	High	High	1
FALSE	High	Master Protein	P31948	Stress-induced-phosphoprotein 1 [OS=Homo sapiens]	0	471.353	71	52	210	52	543	62.6	6.8	451.96	52	other biological processes	cytosol;ER/Golgi;nucleus;other cell component	other molecular function	Pf00515, Pf13181, Pf17830	10963	ENSG00000168439	STIP1	B4DM70; F5H0T1; G3XAD8; hsa:10963; P31948; Q3ZCU9; Q5TZU9	VEGFA-VEGFR2 signaling pathway	HSP90 chaperone cycle for steroid hormone receptors (SHR) in the presence of ligand; RND1 GTPase cycle	3	0	0.897	0.859	0.954	0.86955	0.987138	0.935606	77.17	57.97	59.23	100.2	89.3	103.7	108.3					High	High	High	High	1
FALSE	High	Master Protein	Q15029	116 kDa U5 small nuclear ribonucleoprotein component [OS=Homo sapiens]	0	471.295	63	43	184	42	972	109.4	5	483.89	43	RNA metabolism OR transcription;other metabolic processes;other biological processes	cytosol;nucleus;other cell component	nucleic acid binding activity;other molecular function	Pf00009, Pf00679, Pf03144, Pf03764, Pf14492, Pf16004	9343	ENSG00000108883	EFTUD2	B4DK30; B4DMC0; D3DX58; hsa:9343; K7EJ81; Q15029; Q9BUR0	mRNA processing; Ciliary landscape	mRNA Splicing - Major Pathway; mRNA Splicing - Minor Pathway	4	0	0.871	0.671	0.955	0.831602	0.644626	0.936335	29.36	46.7	37.35	102.6	81.6	108	123.3					High	High	High	High	1
FALSE	High	Master Protein	P06576	ATP synthase subunit beta, mitochondrial [OS=Homo sapiens]	0	470.904	81	30	309	30	529	56.5	5.4	891.06	30	other metabolic processes;transport;developmental processes;other biological processes	plasma membrane;other membranes;mitochondrion;other cell component	signal transduction activity or receptor binding;transporter activity;other molecular function	Pf00006, Pf02874	506	ENSG00000110955	ATP5F1B	A8K4X0; hsa:506; P06576; Q14283	Electron transport chain: OXPHOS system in mitochondria; 7q11.23 copy number variation syndrome; Oxidative phosphorylation	Transcriptional activation of mitochondrial biogenesis; Mitochondrial protein import; Cristae formation; Formation of ATP by chemiosmotic coupling	7	0	1.552	0.862	1.072	0.186179	0.990407	0.970381	38.53	50.03	49.77	144.8	77.5	92.1	104.6					High	High	High	High	1
FALSE	High	Master Protein	Q13885	Tubulin beta-2A chain [OS=Homo sapiens]	0	468.01	83	30	537	6	445	49.9	4.89	1379.38	30	cell cycle OR cell proliferation;cell organization and biogenesis;developmental processes	cytoskeleton;other cell component	cytoskeletal activity;other molecular function	Pf00091, Pf03953	7280	ENSG00000137267	TUBB2A	hsa:7280; Q13885; Q6FGZ8; Q8IWR2	Alzheimer's disease and miRNA effects; Pathogenic Escherichia coli infection; Parkin-ubiquitin proteasomal system pathway; Alzheimer's disease	Recycling pathway of L1; COPI-dependent Golgi-to-ER retrograde traffic; Separation of Sister Chromatids; The role of GTSE1 in G2/M progression after G2 checkpoint; Translocation of SLC2A4 (GLUT4) to the plasma membrane; Microtubule-dependent trafficking of connexons from Golgi to the plasma membrane; Gap junction assembly; MHC class II antigen presentation; Resolution of Sister Chromatid Cohesion…	34	1	0.7	0.669	0.849	0.622451	0.868029	0.810909	30.95	42.44	60.16	68.5	62.2	146	100.6					High	High	High	High	1
FALSE	High	Master Protein	P68366	Tubulin alpha-4A chain [OS=Homo sapiens]	0	465.625	76	29	739	9	448	49.9	5.06	1961.25	29	cell cycle OR cell proliferation;cell organization and biogenesis	non-structural extracellular;cytosol;cytoskeleton;other cell component	cytoskeletal activity;other molecular function	Pf00091, Pf03953	7277	ENSG00000127824	TUBA4A	A8MUB1; B3KNQ6; hsa:7277; P05215; P68366	Alzheimer's disease and miRNA effects; Pathogenic Escherichia coli infection; Parkin-ubiquitin proteasomal system pathway; Alzheimer's disease	Separation of Sister Chromatids; The role of GTSE1 in G2/M progression after G2 checkpoint; Recycling pathway of L1; MHC class II antigen presentation; HCMV Early Events; HSP90 chaperone cycle for steroid hormone receptors (SHR) in the presence of ligand; RHO GTPases activate IQGAPs; Resolution of Sister Chromatid Cohesion; RHO GTPases Activate Formins; EML4 and NUDC in mitotic spindle formation;…	41	0	0.65	1.054	0.914	0.113136	0.796762	0.876189	12.92	47.21	45.4	73.2	94.3	113.6	106.1					High	High	High	High	1
FALSE	High	Master Protein	P16144	Integrin beta-4 [OS=Homo sapiens]	0	461.542	44	54	165	54	1822	202	6.09	434.85	54	cell adhesion;cell organization and biogenesis;other metabolic processes;stress response;developmental processes;signal transduction;other biological processes	extracellular matrix;plasma membrane;other membranes;nucleus;other cell component	signal transduction activity or receptor binding	Pf00041, Pf00362, Pf03160, Pf07965, Pf07974, Pf17205, Pf18372	3691	ENSG00000132470	ITGB4	A0AVL6; hsa:3691; O14690; O14691; O15339; O15340; O15341; P16144; Q0VF97; Q9UIQ4	Integrin-mediated cell adhesion; Focal adhesion; Arrhythmogenic right ventricular cardiomyopathy; Alpha 6 beta 4 signaling pathway; Primary focal segmental glomerulosclerosis (FSGS); Focal adhesion; TGF-beta signaling pathway; Regulation of apoptosis by parathyroid hormone-related protein; Focal adhesion: PI3K-Akt-mTOR-signaling pathway; PI3K-Akt signaling pathway; Mechanoregulation and pathology…	Syndecan interactions; Laminin interactions; Assembly of collagen fibrils and other multimeric structures; Type I hemidesmosome assembly	19	0	0.974	0.692	1.055	0.96613	0.700085	0.987033	46.19	46.53	40.98	107	79.6	111.8	116.9					High	High	High	High	1
FALSE	High	Master Protein	Q14974	Importin subunit beta-1 [OS=Homo sapiens]	0	456.987	60	38	213	38	876	97.1	4.78	635.54	38	cell cycle OR cell proliferation;cell organization and biogenesis;transport;signal transduction;other biological processes	non-structural extracellular;other membranes;cytosol;ER/Golgi;nucleus;other cell component	other molecular function	Pf00514, Pf03810	3837	ENSG00000108424	KPNB1	B7ZAV6; D3DTT3; hsa:3837; Q14637; Q14974; Q53XN2; Q96J27	Sterol regulatory element-binding proteins (SREBP) signaling; 22q11.2 copy number variation syndrome	Neutrophil degranulation; ISG15 antiviral mechanism; NS1 Mediated Effects on Host Pathways; Assembly of the ORC complex at the origin of replication; Apoptosis induced DNA fragmentation; Nuclear import of Rev protein; Postmitotic nuclear pore complex (NPC) reformation; Transport of Ribonucleoproteins into the Host Nucleus; Initiation of Nuclear Envelope (NE) Reformation; Regulation of cholesterol…	13	0	0.96	0.708	1.22	0.952407	0.744227	0.757486	32.57	58.65	52.59	108.1	76.5	107.9	112.8					High	High	High	High	1
FALSE	High	Master Protein	P12270	Nucleoprotein TPR [OS=Homo sapiens]	0	451.249	30	51	141	51	2363	267.1	5.02	368.55	51	cell cycle OR cell proliferation;cell organization and biogenesis;other metabolic processes;stress response;transport;signal transduction;other biological processes	other membranes;cytoskeleton;nucleus;other cell component	cytoskeletal activity;nucleic acid binding activity;other molecular function	Pf07926	7175	ENSG00000047410	TPR	hsa:7175; P12270; Q15624; Q15655; Q5SWY0; Q99968		HCMV Early Events; tRNA processing in the nucleus; Transport of Mature mRNA derived from an Intron-Containing Transcript; ISG15 antiviral mechanism; Signaling by ALK fusions and activated point mutants; SUMOylation of chromatin organization proteins; HCMV Late Events; Transport of the SLBP independent Mature mRNA; Transport of the SLBP Dependant Mature mRNA; Transport of Mature mRNA Derived from …	28	0	1.317	0.787	1.202	0.619375	0.920852	0.799722	38.72	83.55	40.06	104.1	100	92.9	108					High	High	High	High	1
FALSE	High	Master Protein	P12956	X-ray repair cross-complementing protein 6 [OS=Homo sapiens]	0	450.21	59	39	247	39	609	69.8	6.64	618.33	39	cell organization and biogenesis;DNA metabolism;other metabolic processes;stress response;developmental processes;other biological processes	non-structural extracellular;cytosol;nucleus;other cell component	nucleic acid binding activity;other molecular function	Pf02037, Pf02735, Pf03730, Pf03731	2547	ENSG00000196419	XRCC6	B1AHC8; hsa:2547; P12956; Q6FG89; Q9UCQ2; Q9UCQ3	Non-homologous end joining; DNA repair pathways, full network	Neutrophil degranulation; Cytosolic sensors of pathogen-associated DNA ; 2-LTR circle formation; Nonhomologous End-Joining (NHEJ); IRF3-mediated induction of type I IFN	7	0	1.081	0.933	1.092	0.96613	0.948739	0.955934	31.43	43.5	33.99	101.2	88.6	104.2	116.8					High	High	High	High	1
FALSE	High	Master Protein	P27816	Microtubule-associated protein 4 [OS=Homo sapiens]	0	448.473	47	47	171	47	1152	120.9	5.43	423.75	47	cell cycle OR cell proliferation;cell organization and biogenesis;developmental processes;other biological processes	plasma membrane;other membranes;cytosol;cytoskeleton;other cell component	cytoskeletal activity;other molecular function	Pf00418	4134	ENSG00000047849	MAP4	hsa:4134; P27816; Q13082; Q59FT2; Q68D74; Q6ZUW9; Q86V26; Q96A76; Q96NS9	Splicing factor NOVA regulated synaptic proteins		1	0	0.949	0.605	1.061	0.941206	0.370888	0.980007	57.3	52.82	41.59	97	85.6	118.7	104.9					High	High	High	High	1
FALSE	High	Master Protein	P00338	L-lactate dehydrogenase A chain [OS=Homo sapiens]	0	446.587	92	35	441	33	332	36.7	8.27	1066.28	35	other metabolic processes;stress response;developmental processes;other biological processes	cytosol	other molecular function	Pf00056, Pf02866	3939	ENSG00000134333; ENSG00000288299	LDHA	B4DKQ2; B7Z5E3; D3DQY3; F8W819; hsa:3939; P00338; Q53G53; Q6IBM7; Q6ZNV1; Q9UDE8; Q9UDE9	Cori cycle; HIF1A and PPARG regulation of glycolysis; Photodynamic therapy-induced HIF-1 survival signaling; VEGFA-VEGFR2 signaling pathway; Amino acid metabolism; Clear cell renal cell carcinoma pathways; PI3K/AKT/mTOR - VitD3 signaling; Metabolic reprogramming in colon cancer; Aerobic glycolysis; Glycolysis in senescence; Orexin receptor pathway; CCL18 signaling pathway; Glycolysis and gluconeo…	Pyruvate metabolism	14	2	0.986	1.145	1.178	0.976436	0.622447	0.844051	28.06	54.26	56.58	84.4	119.4	99.1	85.7					High	High	High	High	1
FALSE	High	Master Protein	P02545	Prelamin-A/C [OS=Homo sapiens]	0	445.709	68	49	282	48	664	74.1	7.02	665.16	49	cell cycle OR cell proliferation;cell organization and biogenesis;stress response;transport;developmental processes;other biological processes	cytosol;cytoskeleton;nucleus;other cell component	other molecular function	Pf00038, Pf00932	4000	ENSG00000160789	LMNA	B4DI32; D3DVB0; D6RAQ3; E7EUI9; hsa:4000; P02545; P02546; Q5I6Y4; Q5I6Y6; Q5TCJ2; Q5TCJ3; Q6UYC3; Q969I8; Q96JA2	Arrhythmogenic right ventricular cardiomyopathy; Adipogenesis; Fas ligand pathway and stress induction of heat shock proteins; Lamin A-processing pathway; Nephrotic syndrome; Influence of laminopathies on Wnt signaling; Overlap between signal transduction pathways contributing to LMNA laminopathies; Familial partial lipodystrophy (FPLD); Progeria-associated lipodystrophy; Acquired partial lipodys…	Signaling by BRAF and RAF1 fusions; XBP1(S) activates chaperone genes	12	1	1.045	0.969	1.086	0.991554	0.920852	0.962886	56.45	39.42	68.96	94.9	96.5	97.5	111.8					High	High	High	High	1
FALSE	High	Master Protein	P13797	Plastin-3 [OS=Homo sapiens]	0	443.319	71	43	195	38	630	70.8	5.6	550.99	43	cell organization and biogenesis;developmental processes	plasma membrane;other membranes;cytosol;cytoskeleton;other cell component	cytoskeletal activity;other molecular function	Pf00307, Pf13499	5358	ENSG00000102024	PLS3	A8K579; B1AQ09; B4DGB4; B7Z6M1; hsa:5358; P13797; Q86YI6			0	5	1.114	0.832	1.004	0.939079	0.963288	0.981512	33.14	57.17	42.46	109.6	102.1	96.2	104.2					High	High	High	High	1
FALSE	High	Master Protein	P50395	Rab GDP dissociation inhibitor beta [OS=Homo sapiens]	0	440.478	69	33	187	26	445	50.6	6.47	555.46	33	transport;signal transduction	non-structural extracellular;other membranes;cytosol;other cytoplasmic organelle;other cell component	enzyme regulator activity;other molecular function	Pf00996	2665	ENSG00000057608	GDI2	hsa:2665; O43928; P50395; Q5SX88; Q9UQM6		Neutrophil degranulation; RAB GEFs exchange GTP for GDP on RABs	2	7	0.881	0.732	1.113	0.845025	0.816982	0.935606	28.49	43.67	30.11	95.9	91.5	103.2	111.1					High	High	High	High	1
FALSE	High	Master Protein	P48643	T-complex protein 1 subunit epsilon [OS=Homo sapiens]	0	439.24	79	36	287	35	541	59.6	5.66	827.43	36	transport;other biological processes	cytosol;cytoskeleton;other cell component	cytoskeletal activity;nucleic acid binding activity;other molecular function	Pf00118	22948	ENSG00000150753	CCT5	A8JZY8; A8K2X8; B4DYD8; hsa:22948; P48643	16p11.2 proximal deletion syndrome	Prefoldin mediated transfer of substrate to CCT/TriC; Association of TriC/CCT with target proteins during biosynthesis; Cooperation of PDCL (PhLP1) and TRiC/CCT in G-protein beta folding; Formation of tubulin folding intermediates by CCT/TriC; BBSome-mediated cargo-targeting to cilium; Folding of actin by CCT/TriC	7	1	1.04	0.838	0.942	0.993882	0.969537	0.922089	31.35	60.17	59.75	101.3	82.5	111.3	105.7					High	High	High	High	1
FALSE	High	Master Protein	P41252	Isoleucine--tRNA ligase, cytoplasmic [OS=Homo sapiens]	0	435.147	48	49	192	49	1262	144.4	6.15	437.19	49	protein metabolism;RNA metabolism OR transcription;other metabolic processes	cytosol;nucleus;other cell component	nucleic acid binding activity;other molecular function	Pf00133, Pf08264, Pf19302	3376	ENSG00000196305	IARS1	A8KAE9; hsa:3376; P41252; Q5TCD0; Q7Z3T4; Q9H588	Amino acid metabolism	Cytosolic tRNA aminoacylation; Selenoamino acid metabolism	3	0	1.094	0.755	0.904	0.956878	0.865996	0.852071	39.74	35.69	35.09	116.3	84.3	94	108.5					High	High	High	High	1
FALSE	High	Master Protein	P49588	Alanine--tRNA ligase, cytoplasmic [OS=Homo sapiens]	0	433.138	55	37	173	37	968	106.7	5.53	495.24	37	protein metabolism;RNA metabolism OR transcription;other metabolic processes;developmental processes;other biological processes	cytosol;mitochondrion;other cell component	nucleic acid binding activity;other molecular function	Pf01411, Pf02272, Pf07973	16	ENSG00000090861	AARS1	A6NF14; B4DR45; hsa:16; P49588; Q53GV7; Q96FA0	IL-18 signaling pathway	Cytosolic tRNA aminoacylation	2	0	1.047	0.867	0.971	0.990676	0.995614	0.955934	38.14	40.94	43.91	109.8	88.3	108.7	114.5					High	High	High	High	1
FALSE	High	Master Protein	P22102	Trifunctional purine biosynthetic protein adenosine-3 [OS=Homo sapiens]	0	429.902	53	35	157	35	1010	107.7	6.7	456.04	35	other metabolic processes;developmental processes;other biological processes	cytosol	other molecular function	Pf00551, Pf00586, Pf01071, Pf02769, Pf02843, Pf02844	2618	ENSG00000159131; ENSG00000262473	GART	A8K945; A8KA32; D3DSF3; D3DSF4; hsa:2618; O14659; P22102; Q52M77	Folate metabolism; One-carbon metabolism; Metabolic reprogramming in colon cancer	Purine ribonucleoside monophosphate biosynthesis	4	0	1.054	0.733	1	0.990676	0.816982	0.979836	43.27	36.91	49.01	110.3	80	116.9	97.9					High	High	High	High	1
FALSE	High	Master Protein	Q08J23	RNA cytosine C(5)-methyltransferase NSUN2 [OS=Homo sapiens]	0	426.872	68	43	156	43	767	86.4	6.77	385.84	43	cell cycle OR cell proliferation;RNA metabolism OR transcription;other metabolic processes;developmental processes;signal transduction;other biological processes	non-structural extracellular;cytoskeleton;mitochondrion;nucleus;other cell component	nucleic acid binding activity;other molecular function	Pf01189	54888	ENSG00000037474	NSUN2	A8K529; B2RNR4; B3KP09; B4DQW2; G3V1R4; hsa:54888; Q08J23; Q9BVN4; Q9H858; Q9NXD9		tRNA modification in the nucleus and cytosol	1	0	0.872	0.812	1.045	0.832081	0.94372	0.995446	38.18	62.04	35.95	86.4	90.4	121.7	99.8					High	High	High	High	1
FALSE	High	Master Protein	P20810	Calpastatin [OS=Homo sapiens]	0	423.962	59	30	114	30	708	76.5	5.07	373.55	30	cell organization and biogenesis;other biological processes	other membranes;cytosol;ER/Golgi;other cell component	enzyme regulator activity	Pf00748	831	ENSG00000153113	CAST	B7Z468; G5E946; G5E9D3; hsa:831; O95360; P20810; Q05DE8; Q7Z4K0; Q96D08; Q9H1Z5		Degradation of the extracellular matrix; Deregulated CDK5 triggers multiple neurodegenerative pathways in Alzheimer's disease models	2	0	1.031	0.635	1.153	0.997422	0.502459	0.887958	40.87	38.94	48.91	92.1	70	102.2	160.7					High	High	High	High	1
FALSE	High	Master Protein	Q9BQG0	Myb-binding protein 1A [OS=Homo sapiens]	0	421.854	48	45	173	45	1328	148.8	9.28	423.31	45	other metabolic processes;stress response;signal transduction;other biological processes	nucleus;other cell component	nucleic acid binding activity;other molecular function	Pf04931	10514	ENSG00000132382	MYBBP1A	hsa:10514; Q86VM3; Q9BQG0; Q9BW49; Q9P0V5; Q9UF99	Energy metabolism	B-WICH complex positively regulates rRNA expression	2	0	0.949	0.634	0.989	0.93813	0.493813	0.970381	36.71	43.8	35.47	96.2	81	109.4	124.3					High	High	High	High	1
FALSE	High	Master Protein	P25205	DNA replication licensing factor MCM3 [OS=Homo sapiens]	0	419.188	66	42	154	42	808	90.9	5.77	414.2	42	cell cycle OR cell proliferation;cell organization and biogenesis;DNA metabolism;other metabolic processes;stress response	cytoskeleton;nucleus;other cell component	nucleic acid binding activity;other molecular function	Pf00493, Pf14551, Pf17207, Pf17855	4172	ENSG00000112118	MCM3	B4DWW4; hsa:4172; P25205; Q92660; Q9BTR3; Q9NUE7	Cell cycle; Retinoblastoma gene in cancer; Ciliary landscape; G1 to S cell cycle control; DNA replication	Orc1 removal from chromatin; Activation of the pre-replicative complex; Activation of ATR in response to replication stress; Assembly of the pre-replicative complex; Unwinding of DNA	11	0	0.825	0.868	0.854	0.708509	0.997827	0.714033	42.18	49.45	35	80.5	98.5	120.8	100.7					High	High	High	High	1
FALSE	High	Master Protein	Q9P2J5	Leucine--tRNA ligase, cytoplasmic [OS=Homo sapiens]	0	418.029	50	51	176	51	1176	134.4	7.3	396.95	51	cell organization and biogenesis;protein metabolism;RNA metabolism OR transcription;other metabolic processes;stress response;other biological processes	cytosol;ER/Golgi;nucleus;other cytoplasmic organelle;other cell component	enzyme regulator activity;other molecular function	Pf00133, Pf08264	51520	ENSG00000133706	LARS1	A2RRR4; A7E266; B4DJ10; hsa:51520; Q2TU79; Q9NSE1; Q9P2J5		Selenoamino acid metabolism; Cytosolic tRNA aminoacylation	2	0	1.128	0.859	0.939	0.928985	0.987225	0.920001	37.6	33.47	60.5	120.4	81	106.7	94.9					High	High	High	High	1
FALSE	High	Master Protein	Q5T4S7	E3 ubiquitin-protein ligase UBR4 [OS=Homo sapiens]	0	415.771	20	63	117	63	5183	573.5	6.04	278.93	63	protein metabolism;other metabolic processes	plasma membrane;other membranes;cytosol;cytoskeleton;nucleus	other molecular function	Pf02207, Pf13764, Pf19423	23352	ENSG00000127481	UBR4	A8MPT2; A8MQ33; A8MQB1; hsa:23352; O60646; O75050; Q4QRK5; Q5T4S7; Q5T4S8; Q5T4S9; Q5TBN8; Q5TBP2; Q6DKH8; Q6P4A4; Q7L8P7; Q8IXJ4; Q8TDN5; Q8WV67; Q9HA46; Q9P2N9; Q9UG82		Neutrophil degranulation; Antigen processing: Ubiquitination & Proteasome degradation	2	0	1.013	0.631	1.004	0.99102	0.660082	0.992083	39.89	36.97	41.02	123.8	67.7	95.1	127.3					High	High	High	High	1
FALSE	High	Master Protein	Q14152	Eukaryotic translation initiation factor 3 subunit A [OS=Homo sapiens]	0	414.227	44	50	191	50	1382	166.5	6.79	436.6	50	cell organization and biogenesis;protein metabolism;other metabolic processes;other biological processes	cytosol;cytoskeleton;translational apparatus;nucleus;other cell component	signal transduction activity or receptor binding;nucleic acid binding activity;other molecular function	Pf01399	8661	ENSG00000107581	EIF3A	B1AMV5; B4DYS1; F5H335; hsa:8661; O00653; Q14152; Q15778	Translation factors; nsp1 from SARS-CoV-2 inhibits translation initiation in the host cell	L13a-mediated translational silencing of Ceruloplasmin expression; Translation initiation complex formation; Formation of a pool of free 40S subunits; Formation of the ternary complex, and subsequently, the 43S complex; Ribosomal scanning and start codon recognition; GTP hydrolysis and joining of the 60S ribosomal subunit	8	0	0.94	0.873	1.059	0.93365	0.999622	0.98008	42.56	66.84	40.22	105.9	94.9	96.8	101.7					High	High	High	High	1
FALSE	High	Master Protein	P06748	Nucleophosmin [OS=Homo sapiens]	0	413.564	63	18	470	18	294	32.6	4.78	1556.05	18	cell cycle OR cell proliferation;cell organization and biogenesis;DNA metabolism;other metabolic processes;stress response;transport;signal transduction;other biological processes	cytosol;cytoskeleton;translational apparatus;nucleus;other cell component	enzyme regulator activity;translation activity;nucleic acid binding activity;other molecular function	Pf03066, Pf16276	4869	ENSG00000181163	NPM1	A8K3N7; B5BU00; D3DQL6; hsa:4869; P06748; P08693; Q12826; Q13440; Q13441; Q14115; Q5EU94; Q5EU95; Q5EU96; Q5EU97; Q5EU98; Q5EU99; Q6V962; Q8WTW5; Q96AT6; Q96DC4; Q96EA5; Q9BYG9; Q9UDJ7		ALK mutants bind TKIs; Signaling by ALK fusions and activated point mutants; Nuclear events stimulated by ALK signaling in cancer; TP53 regulates transcription of additional cell cycle genes whose exact role in the p53 pathway remain uncertain; Nuclear import of Rev protein; Deposition of new CENPA-containing nucleosomes at the centromere; SUMOylation of transcription cofactors; TFAP2A acts as a …	8	0	0.872	0.629	0.767	0.832081	0.472978	0.379632	44.18	79.28	61.84	95.6	104.2	106.1	69.2					High	High	High	High	1
FALSE	High	Master Protein	P27797	Calreticulin [OS=Homo sapiens]	0	409.815	73	24	219	24	417	48.1	4.44	595.59	24	cell organization and biogenesis;protein metabolism;other metabolic processes;stress response;transport;developmental processes;signal transduction;other biological processes	non-structural extracellular;extracellular matrix;plasma membrane;other membranes;cytosol;ER/Golgi;nucleus;other cytoplasmic organelle;other cell component	signal transduction activity or receptor binding;nucleic acid binding activity;other molecular function	Pf00262	811	ENSG00000179218	CALR	hsa:811; P27797; Q6IAT4; Q9UDG2	Androgen receptor signaling pathway; Complement system; Photodynamic therapy-induced unfolded protein response; VEGFA-VEGFR2 signaling pathway; Calcium regulation in cardiac cells	ER-Phagosome pathway; Antigen Presentation: Folding, assembly and peptide loading of class I MHC; Scavenging by Class A Receptors; Calnexin/calreticulin cycle; Assembly of Viral Components at the Budding Site; Scavenging by Class F Receptors; ATF6 (ATF6-alpha) activates chaperone genes	12	0	1.27	1.213	1.198	0.72479	0.472978	0.806058	56.22	47.41	76.98	96.4	91.5	72.3	135.6					High	High	High	High	1
FALSE	High	Master Protein	Q86UP2	Kinectin [OS=Homo sapiens]	0	402.112	43	43	128	43	1357	156.2	5.64	309.44	43	transport;other biological processes	plasma membrane;other membranes;ER/Golgi	cytoskeletal activity	Pf05104	3895	ENSG00000126777	KTN1	B4DZ88; hsa:3895; Q13999; Q14707; Q15387; Q17RZ5; Q5GGW3; Q86UP2; Q86W57	Glucocorticoid receptor pathway; Nuclear receptors meta-pathway	Regulation of Insulin-like Growth Factor (IGF) transport and uptake by Insulin-like Growth Factor Binding Proteins (IGFBPs); Post-translational protein phosphorylation; RHOA GTPase cycle; CDC42 GTPase cycle; RAC1 GTPase cycle; RND2 GTPase cycle; RHOG GTPase cycle; RND3 GTPase cycle; RHO GTPases activate KTN1	11	0	1.251	0.751	1.364	0.758409	0.858921	0.427314	38.43	37.96	57.03	100.4	86.3	96.6	120.3					High	High	High	High	1
FALSE	High	Master Protein	Q04637	Eukaryotic translation initiation factor 4 gamma 1 [OS=Homo sapiens]	0	401.676	40	52	190	45	1599	175.4	5.33	399.11	52	protein metabolism;other metabolic processes;stress response;other biological processes	cytosol;translational apparatus;nucleus;other cell component	nucleic acid binding activity;other molecular function	Pf02020, Pf02847, Pf02854	1981	ENSG00000114867	EIF4G1	D3DNT2; D3DNT4; D3DNT5; E9PFM1; G5E9S1; hsa:1981; O43177; O95066; Q04637; Q5HYG0; Q6ZN21; Q8N102	Translation factors; VEGFA-VEGFR2 signaling pathway; Acute viral myocarditis; Fragile X syndrome; Translation inhibitors in chronically activated PDGFRA cells; Malignant pleural mesothelioma	Deadenylation of mRNA; AUF1 (hnRNP D0) binds and destabilizes mRNA; Regulation of expression of SLITs and ROBOs; ISG15 antiviral mechanism; L13a-mediated translational silencing of Ceruloplasmin expression; Translation initiation complex formation; Ribosomal scanning and start codon recognition; GTP hydrolysis and joining of the 60S ribosomal subunit; Nonsense Mediated Decay (NMD) enhanced by the…	18	7	0.846	0.883	0.919	0.766888	0.992686	0.886057	42.17	47.83	62.17	90.4	94.4	109.9	102					High	High	High	High	1
FALSE	High	Master Protein	Q7KZF4	Staphylococcal nuclease domain-containing protein 1 [OS=Homo sapiens]	0	398.093	57	40	155	40	910	101.9	7.17	413.86	40	RNA metabolism OR transcription;other metabolic processes;other biological processes	cytosol;nucleus;other cell component	nucleic acid binding activity;other molecular function	Pf00565, Pf00567	27044	ENSG00000197157	SND1	hsa:27044; Q13122; Q7KZF4; Q96AG0	VEGFA-VEGFR2 signaling pathway	Signaling by BRAF and RAF1 fusions	2	0	0.903	0.861	0.889	0.879245	0.989501	0.813324	32.13	59.06	54.85	93.6	98.1	107.2	97.1					High	High	High	High	1
FALSE	High	Master Protein	Q8WWI1	LIM domain only protein 7 [OS=Homo sapiens]	0	395.795	31	41	134	41	1683	192.6	8.09	358.52	41	protein metabolism;other metabolic processes;other biological processes	plasma membrane;other membranes;cytosol;nucleus;other cell component	other molecular function	Pf00307, Pf00412, Pf00595, Pf15949	4008	ENSG00000136153	LMO7	E9PLH4; hsa:4008; O15462; O95346; Q5TBK6; Q8WWI1; Q9UKC1; Q9UQM5; Q9Y6A7		Antigen processing: Ubiquitination & Proteasome degradation; Neddylation; Signaling by ALK fusions and activated point mutants	3	0	1.178	1.075	1.048	0.867588	0.748777	0.992553	35.76	58.67	59.46	95.9	117.1	98.9	92.2					High	High	High	High	1
FALSE	High	Master Protein	P14866	Heterogeneous nuclear ribonucleoprotein L [OS=Homo sapiens]	0	394.229	63	24	121	23	589	64.1	8.22	474.9	24	RNA metabolism OR transcription;other metabolic processes;other biological processes	nucleus;other cell component	nucleic acid binding activity	Pf00076, Pf11835, Pf13893	3191	ENSG00000104824; ENSG00000282947	HNRNPL	A6ND69; A6NIT8; hsa:3191; P14866; Q9H3P3	mRNA processing	mRNA Splicing - Major Pathway; Processing of Capped Intron-Containing Pre-mRNA	3	1	0.793	1.21	0.816	0.595309	0.480261	0.575295	64.51	69.31	53.74	80.2	128.5	90	97.6					High	High	High	High	1
FALSE	High	Master Protein	Q04695	Keratin, type I cytoskeletal 17 [OS=Homo sapiens]	0	393.835	84	36	335	23	432	48.1	5.02	803.92	36	cell organization and biogenesis;developmental processes;other biological processes	cytosol;cytoskeleton;other cell component	other molecular function	Pf00038	3872	ENSG00000128422	KRT17	A5Z1M9; A5Z1N0; A5Z1N1; A5Z1N2; A6NDV6; A6NKQ2; hsa:3872; Q04695; Q6IP98; Q8N1P6		Formation of the cornified envelope	2	14	1.14	1.119	1.135	0.91524	0.665497	0.918131	44.74	46.67	84.88	83.1	117.9	81.4	97.2					High	High	High	High	1
FALSE	High	Master Protein	P07237	Protein disulfide-isomerase [OS=Homo sapiens]	0	393.58	73	35	283	35	508	57.1	4.87	731.83	35	protein metabolism;other metabolic processes;stress response;signal transduction;other biological processes	non-structural extracellular;plasma membrane;other membranes;cytosol;cytoskeleton;ER/Golgi;other cell component	signal transduction activity or receptor binding;cytoskeletal activity;other molecular function	Pf00085, Pf13848	5034	ENSG00000185624	P4HB	B2RDQ2; hsa:5034; P07237; P30037; P32079; Q15205; Q6LDE5	VEGFA-VEGFR2 signaling pathway; Type I collagen synthesis in the context of osteogenesis imperfecta	Hedgehog ligand biogenesis; Regulation of Insulin-like Growth Factor (IGF) transport and uptake by Insulin-like Growth Factor Binding Proteins (IGFBPs); Post-translational protein phosphorylation; Collagen biosynthesis and modifying enzymes; Detoxification of Reactive Oxygen Species; Interleukin-12 signaling; Interleukin-23 signaling; Chylomicron assembly; VLDL assembly; LDL remodeling	12	0	1.024	0.976	1.198	0.999381	0.910641	0.806058	46.37	70.91	32.81	96.6	108.2	97.5	94					High	High	High	High	1
FALSE	High	Master Protein	P49368	T-complex protein 1 subunit gamma [OS=Homo sapiens]	0	393.512	78	35	183	35	545	60.5	6.49	499.06	35	cell organization and biogenesis;transport;other biological processes	cytosol;cytoskeleton;other cell component	other molecular function	Pf00118	7203	ENSG00000163468	CCT3	A6NE14; hsa:7203; P49368; Q5SZY1; Q9BR64	16p11.2 proximal deletion syndrome	Prefoldin mediated transfer of substrate to CCT/TriC; Association of TriC/CCT with target proteins during biosynthesis; Cooperation of PDCL (PhLP1) and TRiC/CCT in G-protein beta folding; Formation of tubulin folding intermediates by CCT/TriC; BBSome-mediated cargo-targeting to cilium; Folding of actin by CCT/TriC	7	0	1.108	0.79	1.158	0.942587	0.925995	0.881874	28.31	47.35	33.97	121.3	83	107.4	99.9					High	High	High	High	1
FALSE	High	Master Protein	P09651	Heterogeneous nuclear ribonucleoprotein A1 [OS=Homo sapiens]	0	392.968	47	22	278	17	372	38.7	9.13	756.5	22	RNA metabolism OR transcription;other metabolic processes;stress response;transport;other biological processes	nucleus;other cell component	nucleic acid binding activity;other molecular function	Pf00076, Pf11627	3178	ENSG00000135486	HNRNPA1	A8K4Z8; hsa:3178; P09651; Q3MIB7; Q6PJZ7	mRNA processing	mRNA Splicing - Major Pathway; FGFR2 alternative splicing; Processing of Capped Intron-Containing Pre-mRNA	4	0	0.708	0.974	0.666	0.271661	0.914912	0.0844649	40.42	56.41	81.05	71.2	129.7	90.2	66.9					High	High	High	High	1
FALSE	High	Master Protein	P31040	Succinate dehydrogenase [ubiquinone] flavoprotein subunit, mitochondrial [OS=Homo sapiens]	0	387.362	63	31	123	31	664	72.6	7.39	338.23	31	other metabolic processes;developmental processes	other membranes;mitochondrion;nucleus	other molecular function	Pf00890, Pf02910	6389	ENSG00000073578	SDHA	A8K5J6; B4DJ60; E9PBJ5; hsa:6389; P31040; Q16395; Q59GW8; Q8IW48; Q9UMY5	Electron transport chain: OXPHOS system in mitochondria; TCA cycle and deficiency of pyruvate dehydrogenase complex (PDHc); Amino acid metabolism; Nonalcoholic fatty liver disease; Mitochondrial complex II assembly; TCA cycle (aka Krebs or citric acid cycle)	Respiratory electron transport; Citric acid cycle (TCA cycle)	8	0	1.446	1.341	1.082	0.352621	0.231815	0.965719	42.69	70.89	86.59	111.7	105.5	82.4	97.2					High	High	High	High	1
FALSE	High	Master Protein	P26038	Moesin [OS=Homo sapiens]	0	387.311	69	51	335	35	577	67.8	6.4	734.05	51	cell adhesion;cell cycle OR cell proliferation;cell organization and biogenesis;developmental processes;other biological processes	plasma membrane;other membranes;cytosol;cytoskeleton;other cell component	signal transduction activity or receptor binding;cytoskeletal activity;nucleic acid binding activity;other molecular function	Pf00373, Pf00769, Pf09379, Pf09380, Pf20492	4478	ENSG00000147065	MSN	hsa:4478; P26038	Glial cell differentiation; AGE/RAGE pathway; 16p11.2 proximal deletion syndrome; Regulation of actin cytoskeleton	Signaling by ALK fusions and activated point mutants; Recycling pathway of L1; Sensory processing of sound by outer hair cells of the cochlea; Sensory processing of sound by inner hair cells of the cochlea; Gene and protein expression by JAK-STAT signaling after Interleukin-12 stimulation	9	17	0.851	0.975	0.887	0.782217	0.914353	0.808714	89.98	44.19	85.15	82.7	129	90	68.9					High	High	High	High	1
FALSE	High	Master Protein	P08727	Keratin, type I cytoskeletal 19 [OS=Homo sapiens]	0	386.53	77	32	304	24	400	44.1	5.14	869.04	32	cell organization and biogenesis;developmental processes;signal transduction;other biological processes	plasma membrane;other membranes;cytosol;cytoskeleton;other cell component	cytoskeletal activity;other molecular function	Pf00038	3880	ENSG00000171345	KRT19	B2R874; hsa:3880; P08727; Q5XG83; Q6NW33; Q7L5M9; Q96A53; Q96FV1; Q9BYF9; Q9P1Y4	Galanin receptor pathway	Formation of the cornified envelope	3	1	0.811	1.079	0.991	0.655059	0.740499	0.9704	37.34	43.07	37.98	80.7	107.5	103.7	101.4					High	High	High	High	1
FALSE	High	Master Protein	O15067	Phosphoribosylformylglycinamidine synthase [OS=Homo sapiens]	0	386.509	41	39	132	39	1338	144.6	5.76	354.21	39	other metabolic processes;other biological processes	cytosol	other molecular function	Pf02769, Pf13507, Pf18072, Pf18076	5198	ENSG00000178921	PFAS	A6H8V8; hsa:5198; O15067		Purine ribonucleoside monophosphate biosynthesis	1	0	1.058	0.742	0.983	0.987978	0.839468	0.965986	44.83	50.98	45.45	85.6	85.1	115.4	104					High	High	High	High	1
FALSE	High	Master Protein	P04083	Annexin A1 [OS=Homo sapiens]	0	384.271	77	29	406	29	346	38.7	7.02	1066.48	29	cell-cell signaling;cell organization and biogenesis;protein metabolism;other metabolic processes;stress response;transport;developmental processes;signal transduction;other biological processes	non-structural extracellular;plasma membrane;other membranes;cytosol;cytoskeleton;mitochondrion;nucleus;other cytoplasmic organelle;other cell component	signal transduction activity or receptor binding;enzyme regulator activity;nucleic acid binding activity;other molecular function	Pf00191	301	ENSG00000135046	ANXA1	B5BU38; hsa:301; P04083	Integrated breast cancer pathway; Spinal cord injury; VEGFA-VEGFR2 signaling pathway; Prostaglandin synthesis and regulation	Smooth Muscle Contraction; G alpha (q) signalling events; Interleukin-4 and Interleukin-13 signaling; G alpha (i) signalling events; Formyl peptide receptors bind formyl peptides and many other ligands	9	0	1.024	0.851	1.053	0.998956	0.98199	0.988813	30.45	46.9	31.58	107.9	88.7	104.4	105					High	High	High	High	1
FALSE	High	Master Protein	P04075	Fructose-bisphosphate aldolase A [OS=Homo sapiens]	0	383.115	88	29	424	24	364	39.4	8.09	1181.08	29	cell organization and biogenesis;other metabolic processes;other biological processes	non-structural extracellular;cytosol;cytoskeleton;other cell component	cytoskeletal activity;other molecular function	Pf00274	226	ENSG00000149925	ALDOA	B4DXI7; hsa:226; P04075; Q6FH76; Q6FI10; Q96B15; Q9BWD9; Q9UCN2	VEGFA-VEGFR2 signaling pathway; Clear cell renal cell carcinoma pathways; Aerobic glycolysis; 16p11.2 proximal deletion syndrome; Glycolysis and gluconeogenesis; Sudden infant death syndrome (SIDS) susceptibility pathways	Neutrophil degranulation; Platelet degranulation ; Glycolysis; Gluconeogenesis	10	4	0.897	0.875	1.105	0.871146	0.999622	0.942291	61.84	86.68	91.75	86	112.7	89	97.3					High	High	High	High	1
FALSE	High	Master Protein	P35221	Catenin alpha-1 [OS=Homo sapiens]	0	382.543	60	38	120	31	906	100	6.29	326.78	38	cell adhesion;cell organization and biogenesis;stress response;developmental processes;other biological processes	plasma membrane;other membranes;cytosol;cytoskeleton;other cell component	cytoskeletal activity;other molecular function	Pf01044	1495	ENSG00000044115	CTNNA1	hsa:1495; P35221; Q12795; Q8N1C0	Arrhythmogenic right ventricular cardiomyopathy; Apoptosis-related network due to altered Notch3 in ovarian cancer; VEGFA-VEGFR2 signaling pathway; White fat cell differentiation; Endometrial cancer; Mechanoregulation and pathology of YAP/TAZ via Hippo and non-Hippo mechanisms; Hippo-Merlin signaling dysregulation; Malignant pleural mesothelioma	RHO GTPases activate IQGAPs; VEGFR2 mediated vascular permeability; Adherens junctions interactions; Myogenesis	12	5	0.941	0.667	1.161	0.93365	0.626684	0.876189	44.05	37.22	47.4	108.2	69.6	113.9	124.4					High	High	High	High	1
FALSE	High	Master Protein	Q16881	Thioredoxin reductase 1, cytoplasmic [OS=Homo sapiens]	0	378.52	57	27	129	26	649	70.9	7.39	419.42	27	cell cycle OR cell proliferation;developmental processes;signal transduction;other biological processes	cytosol;mitochondrion;nucleus;other cell component	other molecular function	Pf00462, Pf02852, Pf07992	7296	ENSG00000198431	TXNRD1	B7Z1F4; B7Z3Y8; B7Z904; E9PMY9; F5H780; hsa:7296; Q16881; Q6FI31; Q6VB40; Q6VB41; Q6VB42; Q6VBP2; Q6VBP3; Q6VBP4; Q6VBP5; Q6VBP9; Q6VBQ0; Q6YNQ1; Q76P53; Q7LA96; Q8WVC8; Q99475; Q9UES8; Q9UH79	Selenium micronutrient network; Selenium micronutrient network ; Selenium micronutrient network; Nuclear receptors meta-pathway; NRF2 pathway; Oxidative stress response; Ferroptosis	Detoxification of Reactive Oxygen Species; Interconversion of nucleotide di- and triphosphates; PPARA activates gene expression; TP53 Regulates Metabolic Genes; Metabolism of ingested H2SeO4 and H2SeO3 into H2Se; Uptake and function of diphtheria toxin; Metabolism of ingested MeSeO2H into MeSeH	14	1	0.939	0.748	0.82	0.93365	0.851301	0.588085	46.56	31.32	62.1	124.7	88.8	112.8	86.6					High	High	High	High	1
FALSE	High	Master Protein	Q01813	ATP-dependent 6-phosphofructokinase, platelet type [OS=Homo sapiens]	0	377.304	56	35	172	32	784	85.5	7.55	428.3	35	other metabolic processes;other biological processes	cytosol;other cell component	kinase activity;other molecular function	Pf00365	5214	ENSG00000067057	PFKP	B3KS15; hsa:5214; Q01813; Q5VSR7; Q5VSR8	Cori cycle; Clear cell renal cell carcinoma pathways; Glycolysis and gluconeogenesis	Glycolysis	4	3	1.078	0.962	1.12	0.968729	0.925995	0.9259	33.34	46.8	38.24	107.6	98.8	95.1	108.8					High	High	High	High	1
FALSE	High	Master Protein	P53396	ATP-citrate synthase [OS=Homo sapiens]	0	376.73	47	40	203	40	1101	120.8	7.33	507.11	40	other metabolic processes	non-structural extracellular;plasma membrane;other membranes;cytosol;nucleus;other cytoplasmic organelle;other cell component	other molecular function	Pf00285, Pf00549, Pf02629, Pf16114	47	ENSG00000131473	ACLY	B4DIM0; B4E3P0; hsa:47; P53396; Q13037; Q9BRL0	Sterol regulatory element-binding proteins (SREBP) signaling; TCA cycle and deficiency of pyruvate dehydrogenase complex (PDHc); Fatty acid biosynthesis; Amino acid metabolism; Lipid metabolism pathway; Clear cell renal cell carcinoma pathways; Metabolic reprogramming in colon cancer	Neutrophil degranulation; Fatty acyl-CoA biosynthesis; ChREBP activates metabolic gene expression	10	0	1.17	0.737	1.155	0.877081	0.828794	0.886057	30.81	63.15	64.47	109.1	81.9	96.6	125.1					High	High	High	High	1
FALSE	High	Master Protein	P55884	Eukaryotic translation initiation factor 3 subunit B [OS=Homo sapiens]	0	375.938	53	36	132	36	814	92.4	5	332.02	36	cell organization and biogenesis;protein metabolism;other metabolic processes;other biological processes	cytosol;translational apparatus;other cell component	nucleic acid binding activity;other molecular function	Pf00076, Pf08662	8662	ENSG00000106263	EIF3B	A4D208; hsa:8662; P55884; Q2NL77; Q9UMF9	Translation factors; nsp1 from SARS-CoV-2 inhibits translation initiation in the host cell	L13a-mediated translational silencing of Ceruloplasmin expression; Translation initiation complex formation; Formation of a pool of free 40S subunits; Formation of the ternary complex, and subsequently, the 43S complex; Ribosomal scanning and start codon recognition; GTP hydrolysis and joining of the 60S ribosomal subunit	8	0	0.904	0.655	0.991	0.881601	0.578386	0.970854	39.92	50.01	71.72	96.3	87.6	122	96					High	High	High	High	1
FALSE	High	Master Protein	P31939	Bifunctional purine biosynthesis protein ATIC [OS=Homo sapiens]	0	373.863	69	32	170	32	592	64.6	6.71	424.07	32	other metabolic processes;developmental processes;other biological processes	plasma membrane;other membranes;cytosol	other molecular function	Pf01808, Pf02142	471	ENSG00000138363	ATIC	A8K202; E9PBU3; hsa:471; P31939; Q13856; Q53S28	One-carbon metabolism	Signaling by ALK fusions and activated point mutants; Purine ribonucleoside monophosphate biosynthesis	3	0	1.018	0.763	0.873	0.993882	0.88113	0.76579	42.1	26.43	42.42	110.7	85.6	113.8	104					High	High	High	High	1
FALSE	High	Master Protein	Q16531	DNA damage-binding protein 1 [OS=Homo sapiens]	0	368.991	39	37	139	37	1140	126.9	5.26	345.12	37	cell-cell signaling;protein metabolism;DNA metabolism;other metabolic processes;stress response;signal transduction;other biological processes	nucleus;other cell component	nucleic acid binding activity;other molecular function	Pf03178, Pf10433	1642	ENSG00000167986	DDB1	A6NG77; B2R648; B4DG00; hsa:1642; O15176; Q13289; Q16531; Q58F96	Hippo-Merlin signaling dysregulation; Hepatitis B infection; Nucleotide excision repair; DNA repair pathways, full network; Nucleotide excision repair in xeroderma pigmentosum	Neddylation; Gap-filling DNA repair synthesis and ligation in TC-NER; Formation of TC-NER Pre-Incision Complex; Dual incision in TC-NER; Recognition of DNA damage by PCNA-containing replication complex; Dual Incision in GG-NER; Formation of Incision Complex in GG-NER; DNA Damage Recognition in GG-NER	14	0	0.871	0.878	1.08	0.831602	0.997681	0.965986	52.15	46.81	40.75	100.4	91.3	103.1	105.8					High	High	High	High	1
FALSE	High	Master Protein	Q12906	Interleukin enhancer-binding factor 3 [OS=Homo sapiens]	0	367.228	57	37	129	31	894	95.3	8.76	318.83	37	protein metabolism;other metabolic processes;stress response;other biological processes	mitochondrion;nucleus;other cell component	nucleic acid binding activity	Pf00035, Pf07528	3609	ENSG00000129351	ILF3	A8K6F2; G5E9M5; hsa:3609; O43409; Q12906; Q6P1X1; Q86XY7; Q99544; Q99545; Q9BZH4; Q9BZH5; Q9NQ95; Q9NQ96; Q9NQ97; Q9NQ98; Q9NQ99; Q9NQA0; Q9NQA1; Q9NQA2; Q9NRN2; Q9NRN3; Q9NRN4; Q9UMZ9; Q9UN00; Q9UN84; Q9UNA2			0	5	1.118	0.748	0.881	0.935762	0.851681	0.79341	54.22	68.17	69.28	109.3	81.7	118.9	98.1					High	High	High	High	1
FALSE	High	Master Protein	P08195	4F2 cell-surface antigen heavy chain [OS=Homo sapiens]	0	366.039	57	29	205	29	630	68	5.01	542.67	29	other metabolic processes;transport;other biological processes	plasma membrane;other membranes;nucleus;other cytoplasmic organelle;other cell component	transporter activity;nucleic acid binding activity;other molecular function	Pf00128, Pf16028	6520	ENSG00000168003	SLC3A2	hsa:6520; P08195; Q13543	Ferroptosis; Proximal tubule transport; Malignant pleural mesothelioma	Tryptophan catabolism; Basigin interactions; Amino acid transport across the plasma membrane; Defective SLC7A7 causes lysinuric protein intolerance (LPI)	7	0	1.259	0.821	1.017	0.744607	0.951431	0.995873	36.96	35.26	52.09	141.8	78.8	97.6	104.4					High	High	High	High	1
FALSE	High	Master Protein	P22626	Heterogeneous nuclear ribonucleoproteins A2/B1 [OS=Homo sapiens]	0	365.823	63	28	314	23	353	37.4	8.95	776.29	28	cell organization and biogenesis;RNA metabolism OR transcription;other metabolic processes;transport;other biological processes	non-structural extracellular;nucleus;other cell component	nucleic acid binding activity;other molecular function	Pf00076	3181	ENSG00000122566	HNRNPA2B1	A0A024RA27; A0A024RA61; A8K064; hsa:3181; P22626; P22627; Q9UC98; Q9UDJ2	mRNA processing	mRNA Splicing - Major Pathway; Processing of Capped Intron-Containing Pre-mRNA; Gene and protein expression by JAK-STAT signaling after Interleukin-12 stimulation	4	5	0.849	1.223	0.99	0.778731	0.457203	0.970381	59.57	54.09	70.26	87.9	116.1	100.3	88.5					High	High	High	High	1
FALSE	High	Master Protein	Q13263	Transcription intermediary factor 1-beta [OS=Homo sapiens]	0	363.884	62	32	164	32	835	88.5	5.77	492.71	32	cell organization and biogenesis;protein metabolism;DNA metabolism;other metabolic processes;stress response;developmental processes;signal transduction;other biological processes	nucleus;other cell component	nucleic acid binding activity;kinase activity;other molecular function	Pf00628, Pf00643, Pf14634	10155	ENSG00000130726	TRIM28	hsa:10155; O00677; Q13263; Q7Z632; Q93040; Q96IM1	Corticotropin-releasing hormone signaling pathway; Mesodermal commitment pathway; ATM signaling in development and disease	HCMV Early Events; SUMOylation of transcription cofactors; Generic Transcription Pathway	6	0	0.924	0.805	0.954	0.9147	0.938282	0.935606	31.27	49.26	62.69	92.3	91.4	107.6	102					High	High	High	High	1
FALSE	High	Master Protein	P31327	Carbamoyl-phosphate synthase [ammonia], mitochondrial [OS=Homo sapiens]	0	363.447	44	44	139	43	1500	164.8	6.74	335.39	44	protein metabolism;other metabolic processes;stress response;developmental processes;other biological processes	other membranes;mitochondrion;nucleus;other cell component	other molecular function	Pf00117, Pf00988, Pf02142, Pf02786, Pf02787	1373	ENSG00000021826	CPS1	B7Z818; hsa:1373; J3KQL0; O43774; P31327; Q53TL5; Q59HF8; Q7Z5I5	Amino acid metabolism	Urea cycle	2	0	1.178	0.792	1.152	0.867588	0.925995	0.89036	39.12	26.94	47.28	109.2	92.5	118	105.5					High	High	High	High	1
FALSE	High	Master Protein	P18669	Phosphoglycerate mutase 1 [OS=Homo sapiens]	0	363.032	78	20	191	15	254	28.8	7.18	578.51	20	other metabolic processes;other biological processes	non-structural extracellular;cytosol;other cell component	other molecular function	Pf00300	5223	ENSG00000171314	PGAM1	hsa:5223; P18669; Q9BWC0	Cori cycle; Metabolic reprogramming in colon cancer; Glycolysis and gluconeogenesis	Neutrophil degranulation; Glycolysis; Gluconeogenesis	6	5	0.933	1.069	0.783	0.928229	0.76337	0.445902	51.55	45.62	47.63	102.4	116	98.4	87.1					High	High	High	High	1
FALSE	High	Master Protein	Q8TEM1	Nuclear pore membrane glycoprotein 210 [OS=Homo sapiens]	0	362.68	28	36	112	36	1887	205	6.81	286.01	36	cell organization and biogenesis;transport	other membranes;ER/Golgi;nucleus		Pf02368	23225	ENSG00000132182	NUP210	A6NN56; hsa:23225; O94980; Q6NXG6; Q8NBJ1; Q8TEM1; Q9H6C8; Q9UFP3		snRNP Assembly; ISG15 antiviral mechanism; NS1 Mediated Effects on Host Pathways; Transcriptional regulation by small RNAs; Viral Messenger RNA Synthesis; HCMV Late Events; SUMOylation of DNA damage response and repair proteins; HCMV Early Events; Vpr-mediated nuclear import of PICs; tRNA processing in the nucleus; Transport of Mature mRNA Derived from an Intronless Transcript; Regulation of HSF1…	27	0	1.398	0.728	1.271	0.445507	0.823975	0.645591	44.92	45.9	44.5	128.7	82.1	91.3	121.3					High	High	High	High	1
FALSE	High	Master Protein	P50990	T-complex protein 1 subunit theta [OS=Homo sapiens]	0	359.704	75	40	196	40	548	59.6	5.6	442.23	40	cell organization and biogenesis;transport;other biological processes	non-structural extracellular;cytosol;cytoskeleton;nucleus;other cytoplasmic organelle;other cell component	other molecular function	Pf00118	10694	ENSG00000156261	CCT8	A6NN54; B4DEM7; B4DQH4; hsa:10694; P50990; Q4VBP8	16p11.2 proximal deletion syndrome	Neutrophil degranulation; Association of TriC/CCT with target proteins during biosynthesis; Prefoldin mediated transfer of substrate to CCT/TriC; Formation of tubulin folding intermediates by CCT/TriC; BBSome-mediated cargo-targeting to cilium; Cooperation of PDCL (PhLP1) and TRiC/CCT in G-protein beta folding; Folding of actin by CCT/TriC	8	0	1.005	0.876	1.032	0.990676	0.999622	0.999946	47.85	38	34.2	109.2	102.8	100.5	94					High	High	High	High	1
FALSE	High	Master Protein	O95373	Importin-7 [OS=Homo sapiens]	0	358.013	39	35	143	34	1038	119.4	4.82	404.38	35	stress response;transport;signal transduction;other biological processes	cytosol;nucleus	transporter activity;enzyme regulator activity;other molecular function	Pf03810, Pf08506	10527	ENSG00000205339	IPO7	A6NNM5; B2R786; hsa:10527; O95373; Q1RMF7; Q9H177; Q9NTE3			0	1	1.027	0.564	1.132	0.999998	0.215186	0.920001	40.61	50.98	41.54	119.6	80.8	105.3	107.1					High	High	High	High	1
FALSE	High	Master Protein	Q9NR30	Nucleolar RNA helicase 2 [OS=Homo sapiens]	0	356.396	42	33	159	31	783	87.3	9.28	398.56	33	DNA metabolism;RNA metabolism OR transcription;other metabolic processes;stress response;other biological processes	cytosol;mitochondrion;nucleus;other cell component	nucleic acid binding activity;other molecular function	Pf00270, Pf00271, Pf08152	9188	ENSG00000165732	DDX21	B2RDL0; hsa:9188; Q13436; Q5VX41; Q68D35; Q9NR30		B-WICH complex positively regulates rRNA expression; Major pathway of rRNA processing in the nucleolus and cytosol	2	2	0.95	0.709	0.998	0.941206	0.748357	0.97892	22.78	46.41	38.64	97.1	76.1	114.6	121.7					High	High	High	High	1
FALSE	High	Master Protein	P80723	Brain acid soluble protein 1 [OS=Homo sapiens]	0	356.173	93	21	94	21	227	22.7	4.63	352.11	21	developmental processes;other biological processes	plasma membrane;other membranes;cytoskeleton;nucleus;other cell component	nucleic acid binding activity;other molecular function	Pf05466	10409	ENSG00000176788	BASP1	B4DJA8; D3DTD5; hsa:10409; O43596; P80723; Q5U0S0; Q9BWA5		RHOF GTPase cycle	1	0	0.978	1.054	2.017	0.968673	0.796762	0.00124419	92.19	108.04	63.34	82.4	84.3	104.9	129.3					High	High	High	High	1
FALSE	High	Master Protein	P26639	Threonine--tRNA ligase 1, cytoplasmic [OS=Homo sapiens]	0	353.934	63	41	198	41	723	83.4	6.67	444.87	41	protein metabolism;RNA metabolism OR transcription;other metabolic processes	cytosol	nucleic acid binding activity;other molecular function	Pf00587, Pf02824, Pf03129, Pf07973	6897	ENSG00000113407	TARS1	A8K8I1; B4DEG8; hsa:6897; P26639; Q96FP5; Q9BWA6		Cytosolic tRNA aminoacylation	1	0	0.922	0.757	1.11	0.91162	0.869709	0.938554	53.16	41.61	55.99	98.3	94.4	99.4	103.8					High	High	High	High	1
FALSE	High	Master Protein	O60506	Heterogeneous nuclear ribonucleoprotein Q [OS=Homo sapiens]	0	353.18	56	31	179	23	623	69.6	8.59	438.87	31	RNA metabolism OR transcription;other metabolic processes;stress response;other biological processes	ER/Golgi;nucleus;other cell component	nucleic acid binding activity	Pf00076, Pf18360	10492	ENSG00000135316	SYNCRIP	E1P501; E1P502; hsa:10492; O60506; Q53H05; Q5TCG2; Q5TCG3; Q8IW78; Q8N599; Q96LC1; Q96LC2; Q9Y583			0	9	1.028	1.096	1.073	0.999465	0.712344	0.970381	34.22	59.63	62.04	97.9	102.8	92.6	107.3					High	High	High	High	1
FALSE	High	Master Protein	P61978	Heterogeneous nuclear ribonucleoprotein K [OS=Homo sapiens]	0	351.656	64	29	447	29	463	50.9	5.54	1145.61	29	RNA metabolism OR transcription;other metabolic processes;signal transduction;other biological processes	cytoskeleton;nucleus;other cell component	nucleic acid binding activity;other molecular function	Pf00013, Pf08067	3190	ENSG00000165119	HNRNPK	hsa:3190; P61978; Q07244; Q15671; Q59F98; Q5T6W4; Q60577; Q6IBN1; Q922Y7; Q96J62	mRNA processing; lncRNA in canonical Wnt signaling and colorectal cancer	mRNA Splicing - Major Pathway; Processing of Capped Intron-Containing Pre-mRNA; HCMV Late Events; SUMOylation of RNA binding proteins	6	0	0.876	0.918	0.825	0.83751	0.961026	0.605808	44.68	58.93	65.43	83.9	102.8	121.4	87.1					High	High	High	High	1
FALSE	High	Master Protein	P05023	Sodium/potassium-transporting ATPase subunit alpha-1 [OS=Homo sapiens]	0	351.187	45	40	159	24	1023	112.8	5.49	383.11	40	other metabolic processes;transport;other biological processes	plasma membrane;other membranes;cytoskeleton;ER/Golgi;other cytoplasmic organelle;other cell component	transporter activity;cytoskeletal activity;other molecular function	Pf00122, Pf00689, Pf00690, Pf13246	476	ENSG00000163399	ATP1A1	B2RBR6; B7Z2T5; B7Z3U6; F5H3A1; hsa:476; P05023; Q16689; Q6LDM4; Q9UCN1; Q9UJ20; Q9UJ21	Pre-implantation embryo; Proximal tubule transport	Potential therapeutics for SARS; Ion homeostasis; Ion transport by P-type ATPases	5	16	1.263	1.02	1.108	0.738217	0.850998	0.939588	44.25	44.88	54.03	112.2	90.6	97.8	101.3					High	High	High	High	1
FALSE	High	Master Protein	P15311	Ezrin [OS=Homo sapiens]	0	350.88	62	45	261	30	586	69.4	6.27	553.5	45	cell adhesion;cell cycle OR cell proliferation;cell organization and biogenesis;other metabolic processes;transport;signal transduction;other biological processes	plasma membrane;other membranes;cytosol;cytoskeleton;nucleus;other cytoplasmic organelle;other cell component	cytoskeletal activity;other molecular function	Pf00373, Pf00769, Pf09379, Pf09380, Pf20492	7430	ENSG00000092820	EZR	E1P5A8; hsa:7430; P15311; P23714; Q4VX75; Q96CU8; Q9NSJ4	Pathogenic Escherichia coli infection; AGE/RAGE pathway; VEGFA-VEGFR2 signaling pathway; 16p11.2 proximal deletion syndrome; CCL18 signaling pathway; Regulation of actin cytoskeleton	Recycling pathway of L1; Sensory processing of sound by outer hair cells of the cochlea; Sensory processing of sound by inner hair cells of the cochlea; Netrin-1 signaling	10	2	0.868	0.771	0.951	0.825744	0.893685	0.930514	41.73	55.73	53.9	63.4	139.7	82.1	72.5					High	High	High	High	1
FALSE	High	Master Protein	Q9Y4L1	Hypoxia up-regulated protein 1 [OS=Homo sapiens]	0	350.227	41	31	123	31	999	111.3	5.22	331.02	31	stress response;transport;other biological processes	non-structural extracellular;ER/Golgi;other cell component	other molecular function	Pf00012	10525	ENSG00000149428; ENSG00000280682	HYOU1	A8C1Z0; B7Z909; hsa:10525; Q2I204; Q53H25; Q9Y4L1	VEGFA-VEGFR2 signaling pathway	XBP1(S) activates chaperone genes; Scavenging by Class F Receptors	3	0	1.302	0.716	1.059	0.655059	0.77366	0.98057	28.27	53.82	42.14	131.3	75.5	100	101.2					High	High	High	High	1
FALSE	High	Master Protein	P27824	Calnexin [OS=Homo sapiens]	0	349.044	44	27	169	27	592	67.5	4.6	439.74	27	stress response;transport;signal transduction;other biological processes	plasma membrane;other membranes;ER/Golgi;translational apparatus;other cell component	signal transduction activity or receptor binding;other molecular function	Pf00262	821	ENSG00000127022; ENSG00000283777	CANX	B2R5V8; B4DGP8; B4E2T8; D3DWQ3; D6R9K3; hsa:821; P27824		MHC class II antigen presentation; Antigen Presentation: Folding, assembly and peptide loading of class I MHC; Maturation of spike protein; Interleukin-35 Signalling; Interleukin-27 signaling; Assembly of Viral Components at the Budding Site; Calnexin/calreticulin cycle; Maturation of spike protein	8	0	1.419	0.895	1.109	0.403474	0.984056	0.938818	68.49	53.55	59.17	120	84	94.6	103.8					High	High	High	High	1
FALSE	High	Master Protein	P17655	Calpain-2 catalytic subunit [OS=Homo sapiens]	0	345.721	58	29	111	29	700	79.9	4.98	317.58	29	protein metabolism;other metabolic processes;stress response;developmental processes;other biological processes	plasma membrane;other membranes;cytosol;cytoskeleton;mitochondrion;ER/Golgi;nucleus;other cytoplasmic organelle;other cell component	cytoskeletal activity;other molecular function	Pf00648, Pf01067, Pf13833	824	ENSG00000162909	CAPN2	A6NDG7; B7ZA96; E7ES58; hsa:824; P17655; Q16738; Q6PJT3; Q8WU26; Q9HBB1	Integrin-mediated cell adhesion; Alzheimer's disease and miRNA effects; Focal adhesion; VEGFA-VEGFR2 signaling pathway; Alzheimer's disease	Degradation of the extracellular matrix; Deregulated CDK5 triggers multiple neurodegenerative pathways in Alzheimer's disease models	7	0	0.864	0.863	0.877	0.817644	0.991283	0.779773	40.9	64.54	41.98	89.7	90.2	107.2	106.7					High	High	High	High	1
FALSE	High	Master Protein	P55060	Exportin-2 [OS=Homo sapiens]	0	344.984	50	40	163	40	971	110.3	5.77	421.13	40	transport	cytosol;nucleus;other cell component	other molecular function	Pf03378, Pf03810, Pf08506	1434	ENSG00000124207	CSE1L	A3RLL6; B2R5T4; E1P5Y0; F8W904; hsa:1434; O75432; P55060; Q32M40; Q9H5B7; Q9NTS0; Q9UP98; Q9UP99; Q9UPA0			0	0	0.933	0.919	1.216	0.928229	0.960694	0.768237	38.5	57.56	44.56	99.7	105.8	90.5	123.3					High	High	High	High	1
FALSE	High	Master Protein	P33176	Kinesin-1 heavy chain [OS=Homo sapiens]	0	342.698	57	43	129	35	963	109.6	6.51	317.43	43	cell organization and biogenesis;stress response;transport;developmental processes;other biological processes	other membranes;cytosol;cytoskeleton;other cytoplasmic organelle;other cell component	cytoskeletal activity;other molecular function	Pf00225	3799	ENSG00000170759	KIF5B	A0AVB2; hsa:3799; P33176; Q5VZ85	Alzheimer's disease and miRNA effects; Envelope proteins and their potential roles in EDMD physiopathology; Insulin signaling; CCL18 signaling pathway; Alzheimer's disease	COPI-dependent Golgi-to-ER retrograde traffic; MHC class II antigen presentation; Kinesins; Signaling by ALK fusions and activated point mutants; Insulin processing; Nuclear events stimulated by ALK signaling in cancer; RHO GTPases activate KTN1	12	7	1.135	0.782	1.191	0.932342	0.930548	0.819837	33.27	55.48	58.25	100.7	86.4	104.3	105.8					High	High	High	High	1
FALSE	High	Master Protein	P49411	Elongation factor Tu, mitochondrial [OS=Homo sapiens]	0	342.052	70	28	152	28	452	49.5	7.61	377.03	28	protein metabolism;other metabolic processes;other biological processes	mitochondrion;other cell component	nucleic acid binding activity;other molecular function	Pf00009, Pf03143, Pf03144	7284	ENSG00000178952	TUFM	hsa:7284; O15276; P49411	16p11.2 distal deletion syndrome	Mitochondrial translation elongation	2	0	0.873	0.884	1.023	0.832736	0.990407	0.997047	31.92	48.77	22.22	73.8	113.4	103.2	96.2					High	High	High	High	1
FALSE	High	Master Protein	P19338	Nucleolin [OS=Homo sapiens]	0	341.974	48	35	336	35	710	76.6	4.7	930.48	35	developmental processes;other biological processes	nucleus;other cell component	nucleic acid binding activity;other molecular function	Pf00076	4691	ENSG00000115053	NCL	hsa:4691; P19338; Q53SK1; Q8NB06; Q9UCF0; Q9UDG1	Pathogenic Escherichia coli infection; VEGFA-VEGFR2 signaling pathway	Major pathway of rRNA processing in the nucleolus and cytosol	3	0	0.909	0.993	0.868	0.892886	0.889872	0.751604	45.2	52.57	75.04	88.9	100	115.9	81.8					High	High	High	High	1
FALSE	High	Master Protein	Q16555	Dihydropyrimidinase-related protein 2 [OS=Homo sapiens]	0	341.793	74	26	129	23	572	62.3	6.38	374.79	26	cell organization and biogenesis;other metabolic processes;transport;developmental processes;signal transduction;other biological processes	plasma membrane;other membranes;cytosol;cytoskeleton	cytoskeletal activity;other molecular function	Pf01979	1808	ENSG00000092964	DPYSL2	A8K5H2; B4DR31; D3DSS7; hsa:1808; O00424; Q16555	Microtubule cytoskeleton regulation; Brain-derived neurotrophic factor (BDNF) signaling pathway	Recycling pathway of L1; CRMPs in Sema3A signaling	4	3	0.829	1	1.108	0.721637	0.879351	0.939588	25.07	32.15	27.98	81.8	90.8	106.4	125					High	High	High	High	1
FALSE	High	Master Protein	P40227	T-complex protein 1 subunit zeta [OS=Homo sapiens]	0	341.635	59	25	194	25	531	58	6.68	596.44	25	other biological processes	cytosol;cytoskeleton;other cell component	other molecular function	Pf00118	908	ENSG00000146731	CCT6A	A6NCD2; hsa:908; P40227; Q3KP28; Q75LP4; Q96S46	16p11.2 proximal deletion syndrome	Association of TriC/CCT with target proteins during biosynthesis; Cooperation of PDCL (PhLP1) and TRiC/CCT in G-protein beta folding; Formation of tubulin folding intermediates by CCT/TriC; Prefoldin mediated transfer of substrate to CCT/TriC; RHOBTB2 GTPase cycle; Folding of actin by CCT/TriC	7	0	1.074	0.92	0.829	0.972844	0.959721	0.621048	39.91	58.8	53.4	113.5	92.5	97.2	94.2					High	High	High	High	1
FALSE	High	Master Protein	P33993	DNA replication licensing factor MCM7 [OS=Homo sapiens]	0	341.288	60	33	145	33	719	81.3	6.46	365.25	33	cell cycle OR cell proliferation;cell organization and biogenesis;DNA metabolism;other metabolic processes;stress response;other biological processes	cytosol;nucleus;other cell component	nucleic acid binding activity;other molecular function	Pf00493, Pf14551, Pf17207, Pf17855	4176	ENSG00000166508	MCM7	A4D2A1; A4D2A2; E9PGN9; hsa:4176; P33993; Q15076; Q96D34; Q96GL1	miRNA regulation of DNA damage response; Cell cycle; Retinoblastoma gene in cancer; Ciliary landscape; G1 to S cell cycle control; DNA replication	Orc1 removal from chromatin; Activation of ATR in response to replication stress; Activation of the pre-replicative complex; Assembly of the pre-replicative complex; Unwinding of DNA	12	0	0.828	0.77	0.952	0.718757	0.891386	0.930514	28.35	44	43.49	86.2	89.7	109.2	120.7					High	High	High	High	1
FALSE	High	Master Protein	P13667	Protein disulfide-isomerase A4 [OS=Homo sapiens]	0	340.623	53	35	139	35	645	72.9	5.07	325	35	stress response;transport;other biological processes	non-structural extracellular;ER/Golgi;other cell component	other molecular function	Pf00085, Pf13848	9601	ENSG00000155660	PDIA4	A8K4K6; hsa:9601; P13667; Q549T6			0	0	1.062	0.878	1.243	0.983891	0.997598	0.712238	36.94	43.06	41.27	96.2	96.8	92.6	123.5					High	High	High	High	1
FALSE	High	Master Protein	Q99832	T-complex protein 1 subunit eta [OS=Homo sapiens]	0	338.99	77	34	210	34	543	59.3	7.65	422.91	34	transport;other biological processes	cytosol;cytoskeleton;other cell component	other molecular function	Pf00118	10574	ENSG00000135624	CCT7	A8K7E6; A8MWI8; B7WNW9; B7Z4T9; B7Z4Z7; hsa:10574; O14871; Q6FI26; Q99832	VEGFA-VEGFR2 signaling pathway; 16p11.2 proximal deletion syndrome	Formation of tubulin folding intermediates by CCT/TriC; Association of TriC/CCT with target proteins during biosynthesis; RHOBTB2 GTPase cycle; RHOBTB1 GTPase cycle; Prefoldin mediated transfer of substrate to CCT/TriC; Cooperation of PDCL (PhLP1) and TRiC/CCT in G-protein beta folding; Folding of actin by CCT/TriC	9	0	1.1	0.84	0.953	0.950745	0.970641	0.931672	35.07	57.6	37.54	119.9	81.7	113.8	90.4					High	High	High	High	1
FALSE	High	Master Protein	P63241	Eukaryotic translation initiation factor 5A-1 [OS=Homo sapiens]	0	338.985	88	17	237	17	154	16.8	5.24	826.29	17	protein metabolism;other metabolic processes;transport;signal transduction;other biological processes	other membranes;cytosol;ER/Golgi;nucleus;other cell component	translation activity;nucleic acid binding activity;other molecular function	Pf01287	1984	ENSG00000132507; ENSG00000288145	EIF5A	A8K9A0; D3DTP2; hsa:1984; P10159; P63241; Q16182; Q7L7L3; Q7Z4L1; Q9D0G2	Translation factors; eIF5A regulation in response to inhibition of the nuclear export system	Hypusine synthesis from eIF5A-lysine	3	0	0.908	1.036	1.099	0.891465	0.828374	0.950763	34.06	52.84	69.88	100.1	105.7	103.1	95					High	High	High	High	1
FALSE	High	Master Protein	O75694	Nuclear pore complex protein Nup155 [OS=Homo sapiens]	0	338.343	39	33	106	33	1391	155.1	6.16	290.43	33	cell-cell signaling;cell organization and biogenesis;other metabolic processes;transport;other biological processes	other membranes;cytosol;nucleus	other molecular function	Pf03177, Pf08801	9631	ENSG00000113569	NUP155	hsa:9631; O75694; Q9UBE9; Q9UFL5		HCMV Early Events; ISG15 antiviral mechanism; NS1 Mediated Effects on Host Pathways; Regulation of HSF1-mediated heat shock response; HCMV Late Events; Transport of the SLBP independent Mature mRNA; Transport of the SLBP Dependant Mature mRNA; Transport of Mature mRNA Derived from an Intronless Transcript; Transport of Mature mRNA derived from an Intron-Containing Transcript; Rev-mediated nuclear…	28	0	1.108	0.781	1.175	0.951956	0.941622	0.855343	33.08	43.29	38.25	101.5	72.2	102	127.1					High	High	High	High	1
FALSE	High	Master Protein	Q00839	Heterogeneous nuclear ribonucleoprotein U [OS=Homo sapiens]	0	338.125	52	40	201	40	825	90.5	6	449.28	40	cell cycle OR cell proliferation;cell organization and biogenesis;RNA metabolism OR transcription;other metabolic processes;transport;developmental processes;other biological processes	cytoskeleton;nucleus;other cell component	cytoskeletal activity;nucleic acid binding activity;other molecular function	Pf00622, Pf02037, Pf13671	3192	ENSG00000153187	HNRNPU	hsa:3192; O75507; Q00839; Q8N174; Q96HY9; Q9BQ09	mRNA processing; lncRNA in canonical Wnt signaling and colorectal cancer	mRNA Splicing - Major Pathway; Processing of Capped Intron-Containing Pre-mRNA	4	0	1.133	1.057	0.988	0.926415	0.788622	0.970381	67.59	53.69	38.33	108.7	110	101.8	84.3					High	High	High	High	1
FALSE	High	Master Protein	P30153	Serine/threonine-protein phosphatase 2A 65 kDa regulatory subunit A alpha isoform [OS=Homo sapiens]	0	337.792	61	29	141	22	589	65.3	5.11	418.58	29	cell organization and biogenesis;protein metabolism;RNA metabolism OR transcription;other metabolic processes;signal transduction;other biological processes	plasma membrane;other membranes;cytosol;cytoskeleton;mitochondrion;nucleus;other cell component	enzyme regulator activity;other molecular function	Pf02985	5518	ENSG00000105568	PPP2R1A	hsa:5518; P30153; Q13773; Q6ICQ3; Q96DH3	Focal adhesion: PI3K-Akt-mTOR-signaling pathway; Wnt signaling pathway and pluripotency; PI3K-Akt signaling pathway; 16p11.2 proximal deletion syndrome; Glycogen synthesis and degradation; Cohesin complex - Cornelia de Lange syndrome	Separation of Sister Chromatids; Resolution of Sister Chromatid Cohesion; RHO GTPases Activate Formins; EML4 and NUDC in mitotic spindle formation; Amplification of signal from unattached kinetochores via a MAD2 inhibitory signal; PI5P, PP2A and IER3 Regulate PI3K/AKT Signaling; Regulation of PLK1 Activity at G2/M Transition; AURKA Activation by TPX2; Cyclin A/B1/B2 associated events during G2/M …	49	7	1.035	0.661	1.181	0.993882	0.60134	0.840297	36.05	44.61	40.97	96.5	78.9	113.6	126.6					High	High	High	High	1
FALSE	High	Master Protein	P41250	Glycine--tRNA ligase [OS=Homo sapiens]	0	337.021	53	29	124	29	739	83.1	7.03	310.73	29	protein metabolism;RNA metabolism OR transcription;other metabolic processes	non-structural extracellular;cytosol;mitochondrion;other cell component	other molecular function	Pf00458, Pf00587, Pf03129	2617	ENSG00000106105	GARS1	A0A090N8G0; B3KQA2; B4DIA0; hsa:2617; P41250; Q969Y1		Cytosolic tRNA aminoacylation; Mitochondrial tRNA aminoacylation	2	0	1.228	1.186	1.108	0.800538	0.529139	0.939588	41.81	53.31	40.85	106.8	109.5	92.9	87.7					High	High	High	High	1
FALSE	High	Master Protein	Q14839	Chromodomain-helicase-DNA-binding protein 4 [OS=Homo sapiens]	0	333.776	35	47	129	33	1912	217.9	5.86	268.5	47	cell organization and biogenesis;other biological processes	cytoskeleton;nucleus;other cell component	nucleic acid binding activity;other molecular function	Pf00176, Pf00271, Pf00385, Pf00628, Pf06461, Pf06465, Pf08073, Pf08074	1108	ENSG00000111642	CHD4	hsa:1108; Q14839; Q8IXZ5	Rett syndrome causing genes; Effect of progerin on genes involved in Hutchinson-Gilford progeria syndrome	Regulation of PTEN gene transcription; HDACs deacetylate histones; RNA Polymerase I Transcription Initiation; Potential therapeutics for SARS; ERCC6 (CSB) and EHMT2 (G9a) positively regulate rRNA expression; NGF-stimulated transcription; Regulation of TP53 Activity through Acetylation	9	13	0.959	0.705	1.115	0.952327	0.79092	0.930514	39.65	61.09	40.63	97.2	100.3	98.7	99.8					High	High	High	High	1
FALSE	High	Master Protein	P43243	Matrin-3 [OS=Homo sapiens]	0	333.61	46	31	167	31	847	94.6	6.25	410.48	31	stress response;developmental processes;other biological processes	other membranes;nucleus	nucleic acid binding activity;other molecular function		9782	ENSG00000015479	MATR3	B7ZAV5; D3DQC3; hsa:9782; P43243; Q9UHW0; Q9UQ27			0	0	0.784	0.83	0.799	0.560567	0.961026	0.510428	41.66	52.35	38.14	96.1	97.1	113.1	96.6					High	High	High	High	1
FALSE	High	Master Protein	P49792	E3 SUMO-protein ligase RanBP2 [OS=Homo sapiens]	0	332.528	23	45	106	44	3224	358	6.2	232.84	45	protein metabolism;other metabolic processes;transport;other biological processes	other membranes;cytosol;mitochondrion;nucleus;other cell component	nucleic acid binding activity;other molecular function	Pf00160, Pf00638, Pf00641, Pf12185	5903	ENSG00000153201	RANBP2	hsa:5903; P49792; Q13074; Q15280; Q53TE2; Q59FH7		Separation of Sister Chromatids; Resolution of Sister Chromatid Cohesion; RHO GTPases Activate Formins; HCMV Early Events; EML4 and NUDC in mitotic spindle formation; ISG15 antiviral mechanism; NS1 Mediated Effects on Host Pathways; SUMOylation of DNA replication proteins; Amplification of signal from unattached kinetochores via a MAD2 inhibitory signal; Signaling by ALK fusions and activated poi…	34	1	0.91	0.838	0.736	0.892886	0.999622	0.319006	43.18	61.53	72.44	97.7	88.7	104.1	103.9					High	High	High	High	1
FALSE	High	Master Protein	Q86VP6	Cullin-associated NEDD8-dissociated protein 1 [OS=Homo sapiens]	0	331.029	44	42	149	42	1230	136.3	5.78	360.72	42	cell organization and biogenesis;protein metabolism;other metabolic processes;other biological processes	non-structural extracellular;cytosol;ER/Golgi;nucleus;other cell component	other molecular function	Pf08623	55832	ENSG00000111530	CAND1	B2RAU3; hsa:55832; O94918; Q6PIY4; Q86VP6; Q8NDJ4; Q96JZ9; Q96T19; Q9BTC4; Q9H0G2; Q9P0H7; Q9UF85	Endoderm differentiation	Neutrophil degranulation; Neddylation; Iron uptake and transport	4	0	0.99	0.793	1.094	0.982327	0.927389	0.955934	42.89	57.46	46.48	105.7	86.6	105.5	115.2					High	High	High	High	1
FALSE	High	Master Protein	Q8IVF2	Protein AHNAK2 [OS=Homo sapiens]	0	329.601	30	57	93	57	5795	616.2	5.36	186.69	57	other biological processes	plasma membrane;other membranes;cytosol;nucleus;other cell component			113146	ENSG00000185567	AHNAK2	hsa:113146; Q5BKX7; Q7Z343; Q7Z358; Q7Z394; Q7Z3G0; Q86WQ6; Q8IVF2; Q8IYY1; Q8N3G4; Q96EX9			0	0	0.786	0.903	0.923	0.587982	0.961151	0.892555	43.52	34.63	72.57	88.6	80	104.9	136.7					High	High	High	High	1
FALSE	High	Master Protein	Q8WUM4	Programmed cell death 6-interacting protein [OS=Homo sapiens]	0	329.592	55	38	140	38	868	96	6.52	292.39	38	cell cycle OR cell proliferation;cell organization and biogenesis;protein metabolism;other metabolic processes;transport;other biological processes	non-structural extracellular;plasma membrane;cytosol;cytoskeleton;ER/Golgi;other cell component	signal transduction activity or receptor binding;other molecular function	Pf03097, Pf13949	10015	ENSG00000170248	PDCD6IP	C5MQH7; E9PFU1; hsa:10015; Q6NUS1; Q8WUM4; Q9BX86; Q9NUN0; Q9P2H2; Q9UKL5	Inhibition of exosome biogenesis and secretion by Manumycin A in CRPC cells	Budding and maturation of HIV virion; Regulation of necroptotic cell death; Uptake and function of anthrax toxins	5	0	0.989	1.03	1.04	0.979296	0.836141	0.997047	39.78	50.7	66.13	89.6	106.8	98.4	97.4					High	High	High	High	1
FALSE	High	Master Protein	P51991	Heterogeneous nuclear ribonucleoprotein A3 [OS=Homo sapiens]	0	329.352	48	24	142	22	378	39.6	9.01	363.37	24	RNA metabolism OR transcription;other metabolic processes;transport	nucleus;other cell component	transporter activity;nucleic acid binding activity	Pf00076	220988	ENSG00000170144	HNRNPA3	D3DPF4; hsa:220988; P51991; Q53RW7; Q6URK5		mRNA Splicing - Major Pathway; Processing of Capped Intron-Containing Pre-mRNA	2	0	0.757	0.929	0.716	0.455477	0.951814	0.20426	54.2	27.55	64.03	90.4	118.4	88.3	93					High	High	High	High	1
FALSE	High	Master Protein	Q92598	Heat shock protein 105 kDa [OS=Homo sapiens]	0	328.149	57	35	135	31	858	96.8	5.39	361.58	35	stress response;other biological processes	non-structural extracellular;cytosol;cytoskeleton;nucleus;other cell component	cytoskeletal activity;other molecular function	Pf00012	10808	ENSG00000120694	HSPH1	B4DYH1; hsa:10808; O95739; Q5TBM6; Q5TBM7; Q5TBM8; Q92598; Q9UPC4		Regulation of HSF1-mediated heat shock response; Scavenging by Class F Receptors	2	2	0.919	0.661	1.019	0.906192	0.598926	0.997047	45.88	46.2	54.06	92.7	99.6	108.4	110.4					High	High	High	High	1
FALSE	High	Master Protein	P26599	Polypyrimidine tract-binding protein 1 [OS=Homo sapiens]	0	328.114	60	22	187	19	531	57.2	9.17	636.03	22	RNA metabolism OR transcription;other metabolic processes;other biological processes	nucleus	nucleic acid binding activity	Pf00076, Pf13893	5725	ENSG00000011304	PTBP1	hsa:5725; P26599; Q9BUQ0	mir-124 predicted interactions with cell cycle and differentiation ; mRNA processing	mRNA Splicing - Major Pathway; FGFR2 alternative splicing; Processing of Capped Intron-Containing Pre-mRNA	5	4	0.771	0.717	0.894	0.514748	0.77366	0.828437	44.04	54.05	48.5	74.8	112.8	105.7	97.5					High	High	High	High	1
FALSE	High	Master Protein	P60842	Eukaryotic initiation factor 4A-I [OS=Homo sapiens]	0	327.787	68	27	205	16	406	46.1	5.48	536.4	27	protein metabolism;other metabolic processes	cytosol;translational apparatus;other cell component	nucleic acid binding activity;other molecular function	Pf00270, Pf00271	1973	ENSG00000161960	EIF4A1	B2R6L8; D3DTP9; hsa:1973; J3QLC4; P04765; P60842; Q5U018; Q61516	Translation factors; Fragile X syndrome; Translation inhibitors in chronically activated PDGFRA cells; Interferon type I signaling pathways	ISG15 antiviral mechanism; L13a-mediated translational silencing of Ceruloplasmin expression; GTP hydrolysis and joining of the 60S ribosomal subunit; Translation initiation complex formation; Ribosomal scanning and start codon recognition; Deadenylation of mRNA	11	13	0.777	0.947	1.034	0.540384	0.938282	0.999946	50.35	46.29	40.15	82.7	97.1	103.8	118.9					High	High	High	High	1
FALSE	High	Master Protein	P50454	Serpin H1 [OS=Homo sapiens]	0	327.595	69	24	149	24	418	46.4	8.69	396.1	24	cell organization and biogenesis;protein metabolism;other metabolic processes;stress response;developmental processes;other biological processes	non-structural extracellular;other membranes;ER/Golgi	enzyme regulator activity;other molecular function	Pf00079	871	ENSG00000149257	SERPINH1	B3KVJ3; hsa:871; P29043; P50454; Q5XPB4; Q6NSJ6; Q8IY96; Q9NP88	Endochondral ossification; Type I collagen synthesis in the context of osteogenesis imperfecta; Endochondral ossification with skeletal dysplasias; 15q13.3 copy number variation syndrome	Collagen biosynthesis and modifying enzymes	5	0	1.246	0.704	1.011	0.766888	0.729498	0.992099	29.02	34.27	64.27	135.2	76.8	103.4	102.9					High	High	High	High	1
FALSE	High	Master Protein	Q13435	Splicing factor 3B subunit 2 [OS=Homo sapiens]	0	327.471	49	33	92	33	895	100.2	5.67	230.55	33	RNA metabolism OR transcription;other metabolic processes	nucleus		Pf02037, Pf04037, Pf04046	10992	ENSG00000087365	SF3B2	A8K485; B4DT19; hsa:10992; Q13435; Q7L4T5; Q7Z627; Q969K1; Q96CM6; Q9BWD2	mRNA processing	mRNA Splicing - Major Pathway; mRNA Splicing - Minor Pathway	3	0	0.971	1.068	0.954	0.965435	0.766003	0.935606	34.33	52.99	59.33	96.4	92.9	97.8	123.2					High	High	High	High	1
FALSE	High	Master Protein	P26640	Valine--tRNA ligase [OS=Homo sapiens]	0	327.244	44	39	122	39	1264	140.4	7.59	294.72	39	protein metabolism;RNA metabolism OR transcription;other metabolic processes	cytosol	other molecular function	Pf00043, Pf00133, Pf08264	7407	ENSG00000096171; ENSG00000204394; ENSG00000224264; ENSG00000226589; ENSG00000231116	VARS1	B0V1N1; B4DZ61; hsa:7407; P26640; Q5JQ90; Q96E77; Q9UQM2	Amino acid metabolism	Cytosolic tRNA aminoacylation	2	0	1	0.719	1.254	0.990676	0.779562	0.690112	41.21	45.32	45.62	109.1	82.9	114.6	102.8					High	High	High	High	1
FALSE	High	Master Protein	P11940	Polyadenylate-binding protein 1 [OS=Homo sapiens]	0	326.323	57	31	201	23	636	70.6	9.5	495.31	31	RNA metabolism OR transcription;other metabolic processes;other biological processes	cytosol;nucleus;other cell component	nucleic acid binding activity;other molecular function	Pf00076, Pf00658	26986	ENSG00000070756	PABPC1	hsa:26986; P11940; Q15097; Q93004	Translation factors; Endoderm differentiation; VEGFA-VEGFR2 signaling pathway; Acute viral myocarditis	L13a-mediated translational silencing of Ceruloplasmin expression; Translation initiation complex formation; AUF1 (hnRNP D0) binds and destabilizes mRNA; Regulation of expression of SLITs and ROBOs; Deadenylation of mRNA; Nonsense Mediated Decay (NMD) enhanced by the Exon Junction Complex (EJC); Nonsense Mediated Decay (NMD) independent of the Exon Junction Complex (EJC)	11	10	0.97	0.846	0.928	0.963694	0.977082	0.903799	36.61	38.88	45.86	101.9	95.9	109.3	100.1					High	High	High	High	1
FALSE	High	Master Protein	P04844	Dolichyl-diphosphooligosaccharide--protein glycosyltransferase subunit 2 [OS=Homo sapiens]	0	326.194	53	22	105	22	631	69.2	5.69	344.41	22	protein metabolism;other metabolic processes;other biological processes	other membranes;ER/Golgi;nucleus;other cytoplasmic organelle	translation activity	Pf05817	6185	ENSG00000118705	RPN2	hsa:6185; P04844; Q5JYR6; Q6IBA5; Q96E21; Q9BUQ3; Q9UBE1	Proteasome degradation	SRP-dependent cotranslational protein targeting to membrane; Asparagine N-linked glycosylation; Maturation of spike protein	4	0	1.045	0.513	1.13	0.991914	0.0768732	0.920001	29.67	32.8	32.45	113.8	72	111.4	120.9					High	High	High	High	1
FALSE	High	Master Protein	P40939	Trifunctional enzyme subunit alpha, mitochondrial [OS=Homo sapiens]	0	323.439	58	34	134	34	763	82.9	9.04	351.6	34	other metabolic processes;other biological processes	other membranes;mitochondrion	other molecular function	Pf00378, Pf00725, Pf02737	3030	ENSG00000084754	HADHA	B2R7L4; B4DYP2; hsa:3030; P40939; Q16679; Q53T69; Q53TA2; Q96GT7; Q9UQC5	Fatty acid beta-oxidation; Mitochondrial long chain fatty acid beta-oxidation; Valproic acid pathway; Sudden infant death syndrome (SIDS) susceptibility pathways	Acyl chain remodeling of CL; mitochondrial fatty acid beta-oxidation of unsaturated fatty acids; Beta oxidation of decanoyl-CoA to octanoyl-CoA-CoA; Beta oxidation of octanoyl-CoA to hexanoyl-CoA; Beta oxidation of hexanoyl-CoA to butanoyl-CoA; Beta oxidation of myristoyl-CoA to lauroyl-CoA; Beta oxidation of lauroyl-CoA to decanoyl-CoA-CoA; Beta oxidation of palmitoyl-CoA to myristoyl-CoA	12	0	1.12	0.934	0.962	0.933692	0.947693	0.944063	55.71	58.64	57.21	112.9	98.9	105	91.8					High	High	High	High	1
FALSE	High	Master Protein	O60841	Eukaryotic translation initiation factor 5B [OS=Homo sapiens]	0	322.567	37	34	94	34	1220	138.7	5.49	253.87	34	protein metabolism;other metabolic processes;other biological processes	cytosol;other cell component	nucleic acid binding activity;other molecular function	Pf00009, Pf03144, Pf11987	9669	ENSG00000158417	EIF5B	hsa:9669; O60841; O95805; Q53RV7; Q53SI8; Q9UF81; Q9UMN7	Translation factors; Ciliary landscape	GTP hydrolysis and joining of the 60S ribosomal subunit	3	0	0.834	0.734	1.152	0.738217	0.879375	0.890576	32.71	59	27.12	87.4	79.2	110.5	127.6					High	High	High	High	1
FALSE	High	Master Protein	P20700	Lamin-B1 [OS=Homo sapiens]	0	322.515	64	38	141	35	586	66.4	5.16	363.12	38		other membranes;cytosol;cytoskeleton;nucleus	nucleic acid binding activity;other molecular function	Pf00038, Pf00932	4001	ENSG00000113368	LMNB1	B2R6J6; hsa:4001; P20700; Q3SYN7; Q96EI6	Fas ligand pathway and stress induction of heat shock proteins; Familial partial lipodystrophy (FPLD); Progeria-associated lipodystrophy; Acquired partial lipodystrophy / Barraquer-Simons syndrome	RHOD GTPase cycle; RHOF GTPase cycle; Meiotic synapsis; Depolymerisation of the Nuclear Lamina; Formation of Senescence-Associated Heterochromatin Foci (SAHF); Deregulated CDK5 triggers multiple neurodegenerative pathways in Alzheimer's disease models; Gene and protein expression by JAK-STAT signaling after Interleukin-12 stimulation; Initiation of Nuclear Envelope (NE) Reformation; Breakdown of …	14	2	1.151	1.019	1.136	0.901804	0.85295	0.915896	36.21	48.67	56.64	104.1	103.2	99.9	97.4					High	High	High	High	1
FALSE	High	Master Protein	P56192	Methionine--tRNA ligase, cytoplasmic [OS=Homo sapiens]	0	321.399	50	30	117	30	900	101.1	6.16	293.2	30	protein metabolism;RNA metabolism OR transcription;other metabolic processes;stress response;other biological processes	cytosol;nucleus;other cell component	nucleic acid binding activity;other molecular function	Pf00043, Pf00458, Pf09334, Pf18485, Pf19303	4141	ENSG00000166986	MARS1	B3KVK7; hsa:4141; P56192; Q14895; Q53H14; Q96A15; Q96BZ0; Q9NSE0		Cytosolic tRNA aminoacylation; Selenoamino acid metabolism	2	0	0.976	0.725	1.18	0.966218	0.797496	0.840748	21.98	49.21	21.47	129.6	69.4	99.5	127.2					High	High	High	High	1
FALSE	High	Master Protein	P20591	Interferon-induced GTP-binding protein Mx1 [OS=Homo sapiens]	0	321.038	68	34	113	34	662	75.5	5.83	283.86	34	cell organization and biogenesis;other metabolic processes;stress response;transport;signal transduction;other biological processes	plasma membrane;other membranes;cytosol;cytoskeleton;mitochondrion;ER/Golgi;nucleus;other cell component	cytoskeletal activity;other molecular function	Pf00350, Pf01031, Pf02212	4599	ENSG00000157601	MX1	B2RDA5; B3KU10; C9IYV7; C9J8D6; C9JN19; C9JN88; C9JUL1; C9JZS6; D3DSI8; hsa:4599; P20591; Q86YP5; Q96CI3	Immune response to tuberculosis; SARS-CoV-2 innate immunity evasion and cell-specific immune response	ISG15 antiviral mechanism; Interferon alpha/beta signaling	4	0	0.952	0.757	1.287	0.942587	0.869709	0.606168	37.04	32.43	51.49	106.8	91.3	100.8	118.6					High	High	High	High	1
FALSE	High	Master Protein	Q02790	Peptidyl-prolyl cis-trans isomerase FKBP4 [OS=Homo sapiens]	0	318.558	69	30	120	30	459	51.8	5.43	296.14	30	protein metabolism;other metabolic processes;transport;other biological processes	cytosol;cytoskeleton;mitochondrion;nucleus;other cell component	cytoskeletal activity;other molecular function	Pf00254, Pf00515	2288	ENSG00000004478	FKBP4	D3DUQ1; hsa:2288; Q02790; Q9UCP1; Q9UCV7	Androgen receptor signaling pathway	Estrogen-dependent gene expression; HSP90 chaperone cycle for steroid hormone receptors (SHR) in the presence of ligand; Potential therapeutics for SARS; Attenuation phase	6	0	1.02	0.831	0.837	0.993882	0.961106	0.652103	31.72	33.41	40.21	102.4	99.4	103.9	87					High	High	High	High	1
FALSE	High	Master Protein	P33991	DNA replication licensing factor MCM4 [OS=Homo sapiens]	0	316.769	51	33	117	33	863	96.5	6.74	274.5	33	cell cycle OR cell proliferation;cell organization and biogenesis;DNA metabolism;other metabolic processes;stress response	nucleus;other cell component	nucleic acid binding activity;other molecular function	Pf00493, Pf14551, Pf17207, Pf17855	4173	ENSG00000104738	MCM4	hsa:4173; P33991; Q8NEH1; Q99658	Cell cycle; Gastric cancer network 1; Retinoblastoma gene in cancer; Ciliary landscape; G1 to S cell cycle control; DNA replication	Orc1 removal from chromatin; Activation of ATR in response to replication stress; Activation of the pre-replicative complex; Assembly of the pre-replicative complex; Unwinding of DNA	12	0	0.932	0.982	0.945	0.927506	0.901738	0.924762	57.58	36.68	49.81	88.8	99.5	111.7	86.3					High	High	High	High	1
FALSE	High	Master Protein	Q15393	Splicing factor 3B subunit 3 [OS=Homo sapiens]	0	313.023	43	35	93	35	1217	135.5	5.26	220.42	35	RNA metabolism OR transcription;other metabolic processes;other biological processes	nucleus	nucleic acid binding activity;other molecular function	Pf03178, Pf10433	23450	ENSG00000189091	SF3B3	hsa:23450; Q15393; Q6NTI8; Q96GC0; Q9BPY2; Q9UFX7; Q9UJ29	mRNA processing	mRNA Splicing - Major Pathway; mRNA Splicing - Minor Pathway	3	0	0.957	0.753	1.064	0.948577	0.861027	0.97892	36.07	66.86	55.64	87.2	77.4	108.9	120.7					High	High	High	High	1
FALSE	High	Master Protein	P05455	Lupus La protein [OS=Homo sapiens]	0	312.787	52	29	138	29	408	46.8	7.12	335.32	29	RNA metabolism OR transcription;other metabolic processes;transport;other biological processes	nucleus;other cell component	nucleic acid binding activity	Pf00076, Pf05383, Pf08777	6741	ENSG00000138385	SSB	hsa:6741; P05455; Q15367; Q53XJ4		RNA Polymerase III Abortive And Retractive Initiation; RNA Polymerase III Transcription Termination	2	0	0.859	0.745	0.808	0.800538	0.845586	0.550488	48.99	45.21	81.23	91.6	90.1	110.9	102.1					High	High	High	High	1
FALSE	High	Master Protein	P26641	Elongation factor 1-gamma [OS=Homo sapiens]	0	311.748	76	29	266	29	437	50.1	6.67	668.12	29	protein metabolism;other metabolic processes;other biological processes	cytosol;other cell component	nucleic acid binding activity	Pf00043, Pf00647, Pf02798	1937	ENSG00000254772	EEF1G	B4DTG2; hsa:1937; P26641; Q6PJ62; Q6PK31; Q96CU2; Q9P196	Translation factors	Signaling by ALK fusions and activated point mutants; Eukaryotic Translation Elongation	3	0	0.937	0.871	1.054	0.93365	0.999622	0.987195	26.98	46.43	44.65	91.2	97.2	101.9	115.2					High	High	High	High	1
FALSE	High	Master Protein	Q13509	Tubulin beta-3 chain [OS=Homo sapiens]	0	311.57	55	22	333	4	450	50.4	4.93	725.41	22	cell cycle OR cell proliferation;cell organization and biogenesis;developmental processes;signal transduction	cytoskeleton;other cell component	signal transduction activity or receptor binding;cytoskeletal activity;other molecular function	Pf00091, Pf03953	10381	ENSG00000258947	TUBB3	A8K854; hsa:10381; Q13509; Q9BTZ0; Q9BW10	Alzheimer's disease and miRNA effects; Pathogenic Escherichia coli infection; Parkin-ubiquitin proteasomal system pathway; Exercise-induced circadian regulation; Alzheimer's disease	Recycling pathway of L1; COPI-dependent Golgi-to-ER retrograde traffic; Separation of Sister Chromatids; The role of GTSE1 in G2/M progression after G2 checkpoint; Translocation of SLC2A4 (GLUT4) to the plasma membrane; Microtubule-dependent trafficking of connexons from Golgi to the plasma membrane; Gap junction assembly; MHC class II antigen presentation; Resolution of Sister Chromatid Cohesion…	35	0	0.558	0.776	0.398	0.270385	0.997827	0.0229808	18.68	114.45	30.5	70.7	81	175.1	62.7					High	High	High	High	1
FALSE	High	Master Protein	P25705	ATP synthase subunit alpha, mitochondrial [OS=Homo sapiens]	0	310.873	69	33	241	33	553	59.7	9.13	632.27	33	other metabolic processes;transport;other biological processes	plasma membrane;other membranes;mitochondrion	signal transduction activity or receptor binding;transporter activity;other molecular function	Pf00006, Pf00306, Pf02874	498	ENSG00000152234	ATP5F1A	A8K092; B4DY56; hsa:498; K7ENP3; P25705; Q53XX6; Q8IXV2; Q96FB4; Q96HW2; Q96IR6; Q9BTV8	Electron transport chain: OXPHOS system in mitochondria; 7q11.23 copy number variation syndrome; Oxidative phosphorylation	Mitochondrial protein import; Cristae formation; Formation of ATP by chemiosmotic coupling	6	0	1.522	1.078	1.116	0.225449	0.742537	0.930514	91.2	48.51	39.06	135.5	100	90	83.7					High	High	High	High	1
FALSE	High	Master Protein	P63010	AP-2 complex subunit beta [OS=Homo sapiens]	0	310.566	49	40	115	23	937	104.5	5.38	274.47	40	cell organization and biogenesis;other metabolic processes;transport;developmental processes;other biological processes	plasma membrane;other membranes;cytosol;other cytoplasmic organelle;other cell component	other molecular function	Pf01602, Pf02883, Pf09066	163	ENSG00000006125	AP2B1	A6NJP3; hsa:163; P21851; P63010; Q7Z451; Q96J19	Synaptic vesicle pathway; GABA receptor signaling; EGF/EGFR signaling pathway; Fragile X syndrome; mBDNF and proBDNF regulation of GABA neurotransmission	Recycling pathway of L1; MHC class II antigen presentation; EPH-ephrin mediated repulsion of cells; Cargo recognition for clathrin-mediated endocytosis; WNT5A-dependent internalization of FZD4; WNT5A-dependent internalization of FZD2, FZD5 and ROR2; Retrograde neurotrophin signalling; Potential therapeutics for SARS; LDL clearance; Nef Mediated CD4 Down-regulation; Nef Mediated CD8 Down-regulatio…	18	16	0.979	0.775	1.116	0.96613	0.916213	0.930514	25.36	65.14	57.07	95.6	88.5	100.2	107					High	High	High	High	1
FALSE	High	Master Protein	O94925	Glutaminase kidney isoform, mitochondrial [OS=Homo sapiens]	0	308.368	45	25	123	25	669	73.4	7.77	328.15	25	cell-cell signaling;cell organization and biogenesis;other metabolic processes;other biological processes	cytosol;mitochondrion;other cell component	other molecular function	Pf04960, Pf12796, Pf17959	2744	ENSG00000115419	GLS	hsa:2744; O94925; Q9UL05; Q9UL06; Q9UL07; Q9UN40	Amino acid metabolism; Metabolic reprogramming in colon cancer; Neuroinflammation and glutamatergic signaling	Glutamate Neurotransmitter Release Cycle; TP53 Regulates Metabolic Genes; Glutamate and glutamine metabolism	6	0	0.767	0.759	0.817	0.498085	0.871133	0.579355	36.29	70	52.12	82.6	96.1	118.4	116.6					High	High	High	High	1
FALSE	High	Master Protein	O00429	Dynamin-1-like protein [OS=Homo sapiens]	0	307.702	65	33	120	33	736	81.8	6.81	328.06	33	cell organization and biogenesis;stress response;transport;developmental processes;signal transduction;other biological processes	plasma membrane;other membranes;cytosol;cytoskeleton;mitochondrion;ER/Golgi;other cytoplasmic organelle;other cell component	enzyme regulator activity;cytoskeletal activity;other molecular function	Pf00350, Pf01031, Pf02212	10059	ENSG00000087470	DNM1L	A8K4X9; B4DGC9; B4DSU8; G8JLD5; hsa:10059; J3KPI2; O00429; O14541; O60709; Q59GN9; Q7L6B3; Q8TBT7; Q9BWM1; Q9Y5J2	Synaptic vesicle pathway; CAMKK2 pathway	Apoptotic execution phase	3	0	1.11	0.713	1.073	0.949941	0.824329	0.970381	43.31	58.57	46.33	105.2	81.3	109.1	115.8					High	High	High	High	1
FALSE	High	Master Protein	P52272	Heterogeneous nuclear ribonucleoprotein M [OS=Homo sapiens]	0	307.576	68	39	169	39	730	77.5	8.7	424.36	39	RNA metabolism OR transcription;other metabolic processes;stress response	nucleus;other cell component	nucleic acid binding activity;other molecular function	Pf00076, Pf11532	4670	ENSG00000099783	HNRNPM	hsa:4670; P52272; Q15584; Q8WZ44; Q96H56; Q9BWL9; Q9Y492	mRNA processing	mRNA Splicing - Major Pathway; FGFR2 alternative splicing; Processing of Capped Intron-Containing Pre-mRNA	4	0	0.725	1.007	0.643	0.335398	0.870233	0.0506987	57.94	44.68	64.21	84.4	111.5	113.9	87.1					High	High	High	High	1
FALSE	High	Master Protein	P17987	T-complex protein 1 subunit alpha [OS=Homo sapiens]	0	307.151	73	30	154	30	556	60.3	6.11	405.16	30	cell organization and biogenesis;transport;other biological processes	cytosol;cytoskeleton;ER/Golgi;other cell component	other molecular function	Pf00118	6950	ENSG00000120438	TCP1	E1P5B2; hsa:6950; P17987; Q15556; Q5TCM3	16p11.2 proximal deletion syndrome	Gene and protein expression by JAK-STAT signaling after Interleukin-12 stimulation; Formation of tubulin folding intermediates by CCT/TriC; Prefoldin mediated transfer of substrate to CCT/TriC; BBSome-mediated cargo-targeting to cilium; Association of TriC/CCT with target proteins during biosynthesis; Cooperation of PDCL (PhLP1) and TRiC/CCT in G-protein beta folding; Folding of actin by CCT/TriC	8	0	1.016	0.725	1.029	0.993882	0.797496	0.999946	31.65	30.66	39.16	100	94.2	104.3	102.4					High	High	High	High	1
FALSE	High	Master Protein	P08729	Keratin, type II cytoskeletal 7 [OS=Homo sapiens]	0	307.122	65	38	438	30	469	51.4	5.48	975.67	38		cytosol;cytoskeleton;other cell component		Pf00038, Pf16208	3855	ENSG00000135480	KRT7	hsa:3855; P08729; Q92676; Q9BUD8; Q9Y3R7		Formation of the cornified envelope	2	2	0.807	0.901	1.001	0.642769	0.977082	0.98008	34.56	35.5	50.92	82.9	111.8	99.7	108.6					High	High	High	High	1
FALSE	High	Master Protein	Q13838	Spliceosome RNA helicase DDX39B [OS=Homo sapiens]	0	306.975	66	27	156	15	428	49	5.67	382.02	27	cell organization and biogenesis;RNA metabolism OR transcription;other metabolic processes;transport;developmental processes;other biological processes	nucleus;other cell component	nucleic acid binding activity;other molecular function	Pf00270, Pf00271	7919	ENSG00000198563; ENSG00000215425; ENSG00000225073; ENSG00000225859; ENSG00000229496; ENSG00000230624; ENSG00000235439	DDX39B	B0S8C0; hsa:7919; O43496; Q0EFA1; Q13838; Q2L6F9; Q53GL9; Q5RJ64; Q5RJ66; Q5ST94; Q5STB4; Q5STB5; Q5STB7; Q5STB8; Q5STU4; Q5STU5; Q5STU6; Q5STU8; Q71V76		RHOBTB2 GTPase cycle; Transport of Mature mRNA derived from an Intron-Containing Transcript; mRNA 3'-end processing; RNA Polymerase II Transcription Termination	4	14	0.921	0.948	0.868	0.908505	0.938282	0.752692	32.31	44.96	33.03	100.5	102.1	101.2	98.7					High	High	High	High	1
FALSE	High	Master Protein	Q05639	Elongation factor 1-alpha 2 [OS=Homo sapiens]	0	305.293	73	25	406	11	463	50.4	9.03	1189.05	25	protein metabolism;other metabolic processes;other biological processes	other membranes;other cytoplasmic organelle;other cell component	nucleic acid binding activity;other molecular function	Pf00009, Pf03143, Pf03144	1917	ENSG00000101210	EEF1A2	B5BUF3; E1P5J1; hsa:1917; P54266; Q05639; Q0VGC7	Translation factors	Eukaryotic Translation Elongation	2	0	0.926	0.677	0.779	0.916074	0.660082	0.430232	48.78	64.99	69.81	96.7	97.5	126.6	97.2					High	High	High	High	1
FALSE	High	Master Protein	P12268	Inosine-5'-monophosphate dehydrogenase 2 [OS=Homo sapiens]	0	304.48	67	26	112	25	514	55.8	6.9	326.58	26	cell cycle OR cell proliferation;other metabolic processes;developmental processes;other biological processes	non-structural extracellular;cytosol;nucleus;other cell component	nucleic acid binding activity;other molecular function	Pf00478, Pf00571	3615	ENSG00000178035	IMPDH2	hsa:3615; P12268; Q6LEF3	Rett syndrome causing genes	Neutrophil degranulation; Potential therapeutics for SARS; Purine ribonucleoside monophosphate biosynthesis	4	1	1.151	0.666	0.951	0.901804	0.622447	0.930514	31.91	51.76	44.19	117.5	77.5	94.3	119.8					High	High	High	High	1
FALSE	High	Master Protein	O60701	UDP-glucose 6-dehydrogenase [OS=Homo sapiens]	0	303.703	72	27	101	27	494	55	7.12	265.94	27	cell organization and biogenesis;protein metabolism;other metabolic processes;developmental processes	cytosol;nucleus	other molecular function	Pf00984, Pf03720, Pf03721	7358	ENSG00000109814	UGDH	B3KUU2; B4DN25; hsa:7358; O60589; O60701	Glucuronidation	Formation of the active cofactor, UDP-glucuronate	2	0	1.103	0.744	1.03	0.948431	0.845414	0.999946	35.84	41.47	55.3	119.5	89.5	96.8	106.9					High	High	High	High	1
FALSE	High	Master Protein	Q9BUF5	Tubulin beta-6 chain [OS=Homo sapiens]	0	303.53	79	24	352	11	446	49.8	4.88	1014.44	24	cell cycle OR cell proliferation;cell organization and biogenesis	cytoskeleton;other cell component	cytoskeletal activity;other molecular function	Pf00091, Pf03953	84617	ENSG00000176014	TUBB6	B3KM76; hsa:84617; Q9BUF5; Q9HA42	Alzheimer's disease and miRNA effects; Pathogenic Escherichia coli infection; Parkin-ubiquitin proteasomal system pathway; Alzheimer's disease	COPI-dependent Golgi-to-ER retrograde traffic; Separation of Sister Chromatids; MHC class II antigen presentation; Resolution of Sister Chromatid Cohesion; RHO GTPases Activate Formins; EML4 and NUDC in mitotic spindle formation; Kinesins; The role of GTSE1 in G2/M progression after G2 checkpoint; Translocation of SLC2A4 (GLUT4) to the plasma membrane; COPI-mediated anterograde transport; Assembl…	34	3	0.585	0.601	0.92	0.0415848	0.417637	0.887857	41.64	43.11	48.02	70	69.9	155.1	110.1					High	High	High	High	1
FALSE	High	Master Protein	Q07065	Cytoskeleton-associated protein 4 [OS=Homo sapiens]	0	303.174	64	31	153	31	602	66	5.92	421.37	31		plasma membrane;other membranes;cytosol;cytoskeleton;ER/Golgi;nucleus;other cytoplasmic organelle;other cell component			10970	ENSG00000136026	CKAP4	hsa:10970; Q07065; Q504S5; Q53ES6		Neutrophil degranulation; Regulation of Insulin-like Growth Factor (IGF) transport and uptake by Insulin-like Growth Factor Binding Proteins (IGFBPs); Post-translational protein phosphorylation; RND2 GTPase cycle; RND3 GTPase cycle; Surfactant metabolism	6	0	1.278	0.882	1.186	0.708509	0.992686	0.83196	50.29	37.86	71.48	119.1	87.8	98.6	109.8					High	High	High	High	1
FALSE	High	Master Protein	P08758	Annexin A5 [OS=Homo sapiens]	0	301.376	75	26	230	25	320	35.9	5.05	632.44	26	stress response;signal transduction;other biological processes	non-structural extracellular;cytosol;other cell component	enzyme regulator activity;other molecular function	Pf00191	308	ENSG00000164111	ANXA5	D3DNW7; hsa:308; P08758; Q6FHB3; Q6FI16; Q8WV69; Q9UDH9	Apoptosis-related network due to altered Notch3 in ovarian cancer; Interactions between LOXL4 and oxidative stress pathway; Prostaglandin synthesis and regulation	Platelet degranulation	4	1	0.958	0.637	0.903	0.950745	0.507535	0.850914	26.55	45.59	44.89	108.3	95.3	109.5	96.8					High	High	High	High	1
FALSE	High	Master Protein	Q96TA1	Protein Niban 2 [OS=Homo sapiens]	0	300.997	50	26	136	26	746	84.1	6.19	400.88	26	cell-cell signaling;cell organization and biogenesis;transport;developmental processes;other biological processes	plasma membrane;other membranes;cytosol;nucleus;other cell component	other molecular function		64855	ENSG00000136830	NIBAN2	hsa:64855; Q4LE55; Q5VVW6; Q5VVW7; Q96TA1; Q9BUS2; Q9NT35			0	0	1.001	0.678	1.102	0.990676	0.660082	0.944921	21.15	55.59	39.1	104.7	80.1	108.3	116.7					High	High	High	High	1
FALSE	High	Master Protein	P67936	Tropomyosin alpha-4 chain [OS=Homo sapiens]	0	296.728	79	33	166	16	248	28.5	4.69	346.71	33	cell organization and biogenesis;other biological processes	cytosol;cytoskeleton	cytoskeletal activity;other molecular function	Pf00261	7171	ENSG00000167460	TPM4	hsa:7171; P07226; P67936; Q15659; Q5U0D9; Q9BU85; Q9H8Q3; Q9UCS1; Q9UCS2; Q9UCS3; Q9UCS4	Striated muscle contraction pathway	Smooth Muscle Contraction; Striated Muscle Contraction; Signaling by ALK fusions and activated point mutants; RHOV GTPase cycle	5	17	1.424	1.116	1.368	0.394492	0.672184	0.417345	50.15	66.36	73.06	103.7	110	80.2	110.2					High	High	High	High	1
FALSE	High	Master Protein	P11586	C-1-tetrahydrofolate synthase, cytoplasmic [OS=Homo sapiens]	0	296.18	64	42	139	42	935	101.5	7.3	302.99	42											0	0	0.914	0.954	0.817	0.900925	0.933548	0.580151	29.78	45.2	55.65	89.7	110	113.7	87.6					High	High	High	High	1
FALSE	High	Master Protein	P27695	DNA-(apurinic or apyrimidinic site) endonuclease [OS=Homo sapiens]	0	294.186	60	17	84	17	318	35.5	8.12	293.37	17	cell organization and biogenesis;DNA metabolism;RNA metabolism OR transcription;other metabolic processes;stress response;other biological processes	cytoskeleton;mitochondrion;ER/Golgi;translational apparatus;nucleus;other cell component	nucleic acid binding activity;other molecular function	Pf03372	328	ENSG00000100823	APEX1	hsa:328; P27695; Q969L5; Q99775	Thyroid stimulating hormone (TSH) signaling pathway; Spinal cord injury; Base excision repair; DNA repair pathways, full network	Displacement of DNA glycosylase by APEX1; POLB-Dependent Long Patch Base Excision Repair; PCNA-Dependent Long Patch Base Excision Repair; Abasic sugar-phosphate removal via the single-nucleotide replacement pathway	10	0	1.085	0.914	1.242	0.965435	0.965687	0.714033	27.69	80.6	77.98	109.3	75.8	99.5	143.3					High	High	High	High	1
FALSE	High	Master Protein	Q13310	Polyadenylate-binding protein 4 [OS=Homo sapiens]	0	294.017	44	25	156	17	644	70.7	9.26	413.96	25	protein metabolism;RNA metabolism OR transcription;other metabolic processes;stress response;developmental processes;other biological processes	cytosol;nucleus;other cell component	nucleic acid binding activity	Pf00076, Pf00658	8761	ENSG00000090621	PABPC4	B1ANQ8; hsa:8761; Q13310; Q4VC03; Q6P0N3			0	0	0.84	1.222	1.016	0.765576	0.458597	0.995446	54.54	48.45	53.09	62.1	132.7	69.2	89.9					High	High	High	High	1
FALSE	High	Master Protein	O60664	Perilipin-3 [OS=Homo sapiens]	0	293.889	77	22	107	22	434	47	5.44	362	22	transport;other biological processes	other membranes;cytosol;ER/Golgi;other cytoplasmic organelle;other cell component		Pf03036	10226	ENSG00000105355	PLIN3	A8K4Y9; hsa:10226; K7EQF4; O60664; Q53G77; Q9BS03; Q9UBD7; Q9UP92		RHOBTB3 ATPase cycle; Retrograde transport at the Trans-Golgi-Network; Late endosomal microautophagy; Triglyceride catabolism; Lipophagy; Chaperone Mediated Autophagy	6	0	0.9	0.772	1.2	0.876759	0.894202	0.802199	28.63	42.86	43.36	94.4	78.3	98.2	150.1					High	High	High	High	1
FALSE	High	Master Protein	P52292	Importin subunit alpha-1 [OS=Homo sapiens]	0	293.773	70	22	122	21	529	57.8	5.4	411.02	22	cell-cell signaling;DNA metabolism;other metabolic processes;transport;signal transduction;other biological processes	plasma membrane;other membranes;cytosol;ER/Golgi;nucleus;other cell component	other molecular function	Pf00514, Pf01749, Pf16186	3838	ENSG00000182481	KPNA2	B9EJD6; hsa:3838; P52292; Q53YE3; Q6NVW7; Q9BRU5		ISG15 antiviral mechanism; NS1 Mediated Effects on Host Pathways; Estrogen-dependent gene expression; Sensing of DNA Double Strand Breaks; CaMK IV-mediated phosphorylation of CREB; CREB1 phosphorylation through the activation of CaMKII/CaMKK/CaMKIV cascasde	6	1	1.397	1.156	1.492	0.446587	0.594867	0.191678	47.12	60.23	44.17	119.5	88.7	93.4	121.3					High	High	High	High	1
FALSE	High	Master Protein	P06744	Glucose-6-phosphate isomerase [OS=Homo sapiens]	0	293.771	56	28	342	28	558	63.1	8.32	864.34	28	other metabolic processes;stress response;developmental processes;signal transduction;other biological processes	non-structural extracellular;plasma membrane;other membranes;cytosol;nucleus;other cell component	signal transduction activity or receptor binding;other molecular function	Pf00342	2821	ENSG00000105220	GPI	B4DG39; hsa:2821; P06744; Q9BRD3; Q9BSK5; Q9UHE6	Cori cycle; Clear cell renal cell carcinoma pathways; Metabolic reprogramming in colon cancer; Aerobic glycolysis; Glycolysis and gluconeogenesis	Neutrophil degranulation; TP53 Regulates Metabolic Genes; Glycolysis; Gluconeogenesis	9	0	1.111	1.043	1.294	0.941206	0.814127	0.592145	53.49	62.16	44.95	99.6	91.7	103.7	113.2					High	High	High	High	1
FALSE	High	Master Protein	P52788	Spermine synthase [OS=Homo sapiens]	0	292.846	79	22	83	22	366	41.2	5.02	246.56	22	other metabolic processes	cytosol	other molecular function	Pf01564, Pf17284, Pf17950	6611	ENSG00000102172	SMS	A6NHA7; A6NI34; B2R9M0; hsa:6611; O00544; P52788; Q9UQS1	Methionine de novo and salvage pathway; Amino acid metabolism	Metabolism of polyamines	3	0	0.798	0.886	0.921	0.613926	0.989501	0.890127	37.08	34.56	32.45	90	92.2	110.2	98					High	High	High	High	1
FALSE	High	Master Protein	P45974	Ubiquitin carboxyl-terminal hydrolase 5 [OS=Homo sapiens]	0	291.535	51	29	106	27	858	95.7	5.03	301.92	29	protein metabolism;other metabolic processes;other biological processes	cytosol;nucleus;other cytoplasmic organelle	other molecular function	Pf00443, Pf00627, Pf02148, Pf17807	8078	ENSG00000111667	USP5	D3DUS7; D3DUS8; hsa:8078; P45974; Q96J22	IL-18 signaling pathway	Synthesis of active ubiquitin: roles of E1 and E2 enzymes; Ub-specific processing proteases	3	2	0.743	0.646	0.87	0.432866	0.539891	0.758771	36	27.82	49.8	82.1	83.7	140.6	103.8					High	High	High	High	1
FALSE	High	Master Protein	P55786	Puromycin-sensitive aminopeptidase [OS=Homo sapiens]	0	291.2	53	39	128	39	919	103.2	5.72	301.83	39	protein metabolism;other metabolic processes;stress response	cytosol;nucleus;other cell component	other molecular function	Pf01433, Pf11838, Pf17900	9520	ENSG00000141279	NPEPPS	B7Z463; hsa:9520; P55786; Q6P145; Q9NP16; Q9UEM2		Antigen processing: Ubiquitination & Proteasome degradation	1	0	0.917	0.726	1.091	0.902633	0.800233	0.955934	53	57.84	68.76	94.6	82.6	104.5	122.9					High	High	High	High	1
FALSE	High	Master Protein	P07195	L-lactate dehydrogenase B chain [OS=Homo sapiens]	0	290.695	63	22	456	20	334	36.6	6.05	1326.03	22	other metabolic processes	other membranes;cytosol;mitochondrion;other cell component	other molecular function	Pf00056, Pf02866	3945	ENSG00000111716	LDHB	hsa:3945; P07195	Clear cell renal cell carcinoma pathways; CCL18 signaling pathway; Glycolysis and gluconeogenesis	Pyruvate metabolism	4	0	1.065	0.748	1.047	0.981838	0.851341	0.994496	26.09	53.27	34.18	93.9	98.6	106.1	81					High	High	High	High	1
FALSE	High	Master Protein	P54577	Tyrosine--tRNA ligase, cytoplasmic [OS=Homo sapiens]	0	290.691	71	38	143	38	528	59.1	7.05	317.81	38	protein metabolism;RNA metabolism OR transcription;other metabolic processes;other biological processes	non-structural extracellular;cytosol;nucleus;other cell component	signal transduction activity or receptor binding;nucleic acid binding activity;other molecular function	Pf00579, Pf01588	8565	ENSG00000134684	YARS1	B3KWK4; D3DPQ4; hsa:8565; O43276; P54577; Q53EN1	Nephrotic syndrome	Cytosolic tRNA aminoacylation	2	0	0.997	1.069	1.016	0.987978	0.76337	0.995446	39.03	45	74.38	110.7	94.3	103.6	94.2					High	High	High	High	1
FALSE	High	Master Protein	P14923	Junction plakoglobin [OS=Homo sapiens]	0	288.702	59	28	119	25	745	81.7	6.14	339.36	28	cell adhesion;cell organization and biogenesis;developmental processes;other biological processes	non-structural extracellular;plasma membrane;other membranes;cytosol;cytoskeleton;nucleus;other cell component	other molecular function	Pf00514	3728	ENSG00000173801	JUP	hsa:3728; P14923; Q15093; Q15151; Q7L3S5; Q86W21; Q9BWC4; Q9HCX9	Arrhythmogenic right ventricular cardiomyopathy; Corticotropin-releasing hormone signaling pathway; Ectoderm differentiation; Ectoderm differentiation; Epithelial to mesenchymal transition in colorectal cancer	RHOC GTPase cycle; Neutrophil degranulation; Formation of the cornified envelope; RHOA GTPase cycle; CDC42 GTPase cycle; RHOB GTPase cycle; RHOQ GTPase cycle; RHOJ GTPase cycle; VEGFR2 mediated vascular permeability; Adherens junctions interactions; RHOH GTPase cycle	17	3	0.877	0.691	1.171	0.83873	0.743725	0.859127	58.42	29.77	68.22	112.8	81.1	92.8	120.2					High	High	High	High	1
FALSE	High	Master Protein	P55209	Nucleosome assembly protein 1-like 1 [OS=Homo sapiens]	0	287.864	54	18	123	16	391	45.3	4.46	375.08	18	cell organization and biogenesis;other metabolic processes;developmental processes;other biological processes	nucleus;other cell component	other molecular function	Pf00956	4673	ENSG00000187109	NAP1L1	B3KNT8; B3KV44; hsa:4673; P55209	VEGFA-VEGFR2 signaling pathway; Overlap between signal transduction pathways contributing to LMNA laminopathies		2	2	0.853	0.847	0.869	0.786315	0.977082	0.756261	20.16	37.82	54.17	116.8	72.9	106.4	118.2					High	High	High	High	1
FALSE	High	Master Protein	P16615	Sarcoplasmic/endoplasmic reticulum calcium ATPase 2 [OS=Homo sapiens]	0	287.484	36	30	98	25	1042	114.7	5.34	230.44	30	cell adhesion;cell organization and biogenesis;other metabolic processes;stress response;transport;signal transduction;other biological processes	plasma membrane;other membranes;cytosol;ER/Golgi;other cell component	signal transduction activity or receptor binding;transporter activity;other molecular function	Pf00122, Pf00689, Pf00690, Pf08282, Pf13246	488	ENSG00000174437	ATP2A2	A6NDN7; B4DF05; hsa:488; P16614; P16615; Q86VJ2	Alzheimer's disease and miRNA effects; Arrhythmogenic right ventricular cardiomyopathy; Endothelin pathways; Myometrial relaxation and contraction pathways; Alzheimer's disease; Calcium regulation in cardiac cells	Ion homeostasis; Pre-NOTCH Processing in Golgi; Ion transport by P-type ATPases; Reduction of cytosolic Ca++ levels	10	5	1.174	0.885	1.044	0.874931	0.98961	0.995446	44.85	38.24	35.96	105.5	87.2	99.4	103.8					High	High	High	High	1
FALSE	High	Master Protein	Q99460	26S proteasome non-ATPase regulatory subunit 1 [OS=Homo sapiens]	0	287.25	43	32	109	32	953	105.8	5.39	255.32	32	protein metabolism;other metabolic processes;other biological processes	non-structural extracellular;cytosol;nucleus;other cytoplasmic organelle;other cell component	enzyme regulator activity;other molecular function	Pf01851, Pf13646, Pf18004	5707	ENSG00000173692	PSMD1	B8ZZH9; hsa:5707; Q24JU0; Q53TI2; Q6GMU5; Q6P2P4; Q6PJM7; Q6PKG9; Q86VU1; Q8IV79; Q99460	Proteasome degradation; Alzheimer's disease and miRNA effects; Parkin-ubiquitin proteasomal system pathway; Alzheimer's disease	Separation of Sister Chromatids; The role of GTSE1 in G2/M progression after G2 checkpoint; ER-Phagosome pathway; Neutrophil degranulation; FCERI mediated NF-kB activation; Downstream TCR signaling; Antigen processing: Ubiquitination & Proteasome degradation; Activation of NF-kappaB in B cells; Oxygen-dependent proline hydroxylation of Hypoxia-inducible Factor Alpha; Cross-presentation of soluble…	62	0	1.226	0.786	1.051	0.803963	0.920597	0.992099	30.95	51.92	58.51	102.7	86.2	92.8	118.5					High	High	High	High	1
FALSE	High	Master Protein	Q9P2E9	Ribosome-binding protein 1 [OS=Homo sapiens]	0	284.083	33	33	97	33	1410	152.4	8.6	260.43	33	protein metabolism;other metabolic processes;transport	other membranes;ER/Golgi;translational apparatus	other molecular function	Pf05104	6238	ENSG00000125844	RRBP1	A0A0A0MRV0; A2A2S6; A6NCN6; hsa:6238; O75300; O75301; Q5W165; Q96SB2; Q9BWP1; Q9H476; Q9P2E9	Ectoderm differentiation	Signaling by ALK fusions and activated point mutants	2	0	0.85	0.772	1.059	0.800042	0.920852	0.98057	43.83	49.33	49.67	92.1	83.9	110.6	120.2					High	High	High	High	1
FALSE	High	Master Protein	Q13085	Acetyl-CoA carboxylase 1 [OS=Homo sapiens]	0	282.836	25	36	82	36	2346	265.4	6.37	197.87	36	cell organization and biogenesis;protein metabolism;other metabolic processes;other biological processes	cytosol;cytoskeleton;nucleus	other molecular function	Pf00289, Pf00364, Pf01039, Pf02785, Pf02786, Pf08326	31	ENSG00000275176; ENSG00000278540	ACACA	B2RP68; B2ZZ90; hsa:31; Q13085; Q6KEV6; Q6XDA8; Q7Z2G8; Q7Z561; Q7Z563; Q7Z564; Q86WB2; Q86WB3	AMP-activated protein kinase (AMPK) signaling; Sterol regulatory element-binding proteins (SREBP) signaling; Leptin signaling pathway; Corticotropin-releasing hormone signaling pathway; Mesodermal commitment pathway; Fatty acid biosynthesis; VEGFA-VEGFR2 signaling pathway; Focal adhesion: PI3K-Akt-mTOR-signaling pathway; Leptin and adiponectin; Lipid metabolism pathway; Clear cell renal cell carc…	Biotin transport and metabolism; ChREBP activates metabolic gene expression; Carnitine metabolism; Activation of gene expression by SREBF (SREBP); Fatty acyl-CoA biosynthesis; Defective HLCS causes multiple carboxylase deficiency	20	0	1.014	0.625	0.87	0.993882	0.46107	0.756544	55.06	27.09	57.72	137.3	61.1	99.8	113.2					High	High	High	High	1
FALSE	High	Master Protein	P49915	GMP synthase [glutamine-hydrolyzing] [OS=Homo sapiens]	0	282.605	50	23	104	23	693	76.7	6.87	293.72	23	other metabolic processes	cytosol	other molecular function	Pf00117, Pf00958, Pf02540	8833	ENSG00000163655	GMPS	A8K639; B4DXV7; F8W720; hsa:8833; P49915		Purine ribonucleoside monophosphate biosynthesis	1	0	1.188	0.638	0.821	0.855945	0.51047	0.593104	20.13	67.77	62.46	111.6	89.6	98.1	113.3					High	High	High	High	1
FALSE	High	Master Protein	Q00341	Vigilin [OS=Homo sapiens]	0	282.191	42	39	108	39	1268	141.4	6.87	280.75	39	other metabolic processes;transport	non-structural extracellular;plasma membrane;other membranes;cytosol;nucleus;other cell component	nucleic acid binding activity;other molecular function	Pf00013	3069	ENSG00000115677	HDLBP	B4DTQ2; E7EM71; hsa:3069; Q00341; Q53QU2; Q9UCY3		HDL clearance	1	0	0.65	0.69	0.736	0.112053	0.69426	0.266219	29.52	58.45	45.28	79.4	85.9	133.4	84.9					High	High	High	High	1
FALSE	High	Master Protein	P62258	14-3-3 protein epsilon [OS=Homo sapiens]	0	281.9	78	25	235	22	255	29.2	4.74	554.33	25	stress response;transport;signal transduction;other biological processes	cytosol;cytoskeleton;nucleus;other cell component	other molecular function	Pf00244	7531	ENSG00000108953; ENSG00000274474	YWHAE	B3KY71; D3DTH5; hsa:7531; P29360; P42655; P62258; Q4VJB6; Q53XZ5; Q63631; Q7M4R4	Cell cycle; Myometrial relaxation and contraction pathways; VEGFA-VEGFR2 signaling pathway; Calcium regulation in cardiac cells; Sudden infant death syndrome (SIDS) susceptibility pathways	Translocation of SLC2A4 (GLUT4) to the plasma membrane; TP53 Regulates Metabolic Genes; Recruitment of NuMA to mitotic centrosomes; Regulation of PLK1 Activity at G2/M Transition; Loss of Nlp from mitotic centrosomes; Recruitment of mitotic centrosome proteins and complexes; Anchoring of the basal body to the plasma membrane; AURKA Activation by TPX2; Deregulated CDK5 triggers multiple neurodegen…	23	4	1.165	0.864	0.888	0.88363	0.992686	0.813324	39.22	42.75	59.39	97.2	98.1	104.5	90.4					High	High	High	High	1
FALSE	High	Master Protein	P23921	Ribonucleoside-diphosphate reductase large subunit [OS=Homo sapiens]	0	280.554	46	23	108	23	792	90	7.15	312.09	23	cell cycle OR cell proliferation;cell organization and biogenesis;other metabolic processes;developmental processes;other biological processes	cytosol;nucleus;other cell component	other molecular function	Pf00317, Pf02867, Pf03477	6240	ENSG00000167325	RRM1	hsa:6240; P23921; Q9UNN2	Fluoropyrimidine activity; Retinoblastoma gene in cancer; Pyrimidine metabolism; Nucleotide metabolism	Interconversion of nucleotide di- and triphosphates	5	0	1.003	0.715	1.289	0.990676	0.866444	0.650072	42.42	26.75	23.63	109.1	69.4	109.4	123.3					High	High	High	High	1
FALSE	High	Master Protein	P49321	Nuclear autoantigenic sperm protein [OS=Homo sapiens]	0	279.294	60	24	75	24	788	85.2	4.3	235.22	24	cell cycle OR cell proliferation;cell organization and biogenesis;other metabolic processes;transport;developmental processes;other biological processes	nucleus;other cell component	other molecular function	Pf10516	4678	ENSG00000132780	NASP	A8K6H2; B4DQP3; D3DQ07; F5H3J2; hsa:4678; P49321; Q53GW5; Q5T622; Q5T625; Q96A69; Q9BTW2			0	0	0.927	0.791	0.592	0.916074	0.941622	0.0161426	58.26	76.17	96.45	118	95.3	106.7	98.3					High	High	High	High	1
FALSE	High	Master Protein	P11498	Pyruvate carboxylase, mitochondrial [OS=Homo sapiens]	0	278.812	34	28	121	28	1178	129.6	6.84	287.47	28	other metabolic processes;other biological processes	cytosol;mitochondrion;other cell component	other molecular function	Pf00289, Pf00364, Pf00682, Pf02436, Pf02785, Pf02786	5091	ENSG00000173599	PC	B4DN00; hsa:5091; P11498; Q16705	Alanine and aspartate metabolism; TCA cycle and deficiency of pyruvate dehydrogenase complex (PDHc); Fatty acid biosynthesis; Amino acid metabolism; Glycolysis and gluconeogenesis	Gluconeogenesis; Biotin transport and metabolism; Defective HLCS causes multiple carboxylase deficiency	8	0	0.789	0.729	1.224	0.607979	0.809074	0.751604	23.43	75.52	37.14	77.7	81.2	119.4	135.5					High	High	High	High	1
FALSE	High	Master Protein	P67809	Y-box-binding protein 1 [OS=Homo sapiens]	0	278.698	71	19	90	15	324	35.9	9.88	279.22	19	RNA metabolism OR transcription;other metabolic processes;transport;developmental processes;other biological processes	non-structural extracellular;other membranes;cytosol;nucleus;other cell component	nucleic acid binding activity;other molecular function	Pf00313	4904	ENSG00000065978	YBX1	hsa:4904; P16990; P16991; P67809; Q14972; Q15325; Q5FVF0	Brain-derived neurotrophic factor (BDNF) signaling pathway; MECP2 and associated Rett syndrome; mRNA processing; Sudden infant death syndrome (SIDS) susceptibility pathways	mRNA Splicing - Major Pathway; mRNA Splicing - Minor Pathway; Noncanonical activation of NOTCH3	7	4	0.889	0.764	1.145	0.858184	0.881633	0.902546	64.03	66.6	71.6	105	73.6	100.1	123.7					High	High	High	High	1
FALSE	High	Master Protein	O75083	WD repeat-containing protein 1 [OS=Homo sapiens]	0	277.199	60	23	96	23	606	66.2	6.65	304.95	23	cell organization and biogenesis;developmental processes;other biological processes	non-structural extracellular;plasma membrane;other membranes;cytosol;cytoskeleton;other cell component	cytoskeletal activity	Pf00400	9948	ENSG00000071127	WDR1	A8K6E9; A8MPU4; hsa:9948; O75083; O75313; Q8N6E5; Q9UG05; Q9UG78; Q9UQE0	Hypertrophy model	Platelet degranulation	2	0	1.103	0.897	1.087	0.948529	0.979525	0.961975	50.17	45.17	64.29	104.1	103.3	97.5	95.2					High	High	High	High	1
FALSE	High	Master Protein	P54136	Arginine--tRNA ligase, cytoplasmic [OS=Homo sapiens]	0	276.903	63	38	150	38	660	75.3	6.68	322.79	38	protein metabolism;RNA metabolism OR transcription;other metabolic processes	cytosol;nucleus;other cell component	nucleic acid binding activity;other molecular function	Pf00750, Pf03485, Pf05746	5917	ENSG00000113643	RARS1	B2RBS9; hsa:5917; P54136; Q53GY4; Q9BWA1	Amino acid metabolism	Cytosolic tRNA aminoacylation; Selenoamino acid metabolism	3	0	1.129	0.917	1.175	0.928229	0.961536	0.851479	26.96	54.01	44.57	104.5	91	99.8	108.5					High	High	High	High	1
FALSE	High	Master Protein	Q9Y5B9	FACT complex subunit SPT16 [OS=Homo sapiens]	0	276.431	37	34	99	34	1047	119.8	5.66	278.09	34	cell organization and biogenesis;DNA metabolism;RNA metabolism OR transcription;other metabolic processes;stress response;other biological processes	nucleus	other molecular function	Pf00557, Pf08512, Pf08644, Pf14826	11198	ENSG00000092201	SUPT16H	hsa:11198; Q6GMT8; Q6P2F1; Q6PJM1; Q9NRX0; Q9Y5B9		Regulation of TP53 Activity through Phosphorylation; Formation of RNA Pol II elongation complex ; Formation of HIV elongation complex in the absence of HIV Tat; Formation of HIV-1 elongation complex containing HIV-1 Tat; Pausing and recovery of Tat-mediated HIV elongation; Tat-mediated HIV elongation arrest and recovery; HIV elongation arrest and recovery; Pausing and recovery of HIV elongation; …	12	0	0.802	0.775	1.133	0.62713	0.899618	0.919533	48.26	47.92	64.17	82	87.4	139.6	104.6					High	High	High	High	1
FALSE	High	Master Protein	P51659	Peroxisomal multifunctional enzyme type 2 [OS=Homo sapiens]	0	273.742	54	29	91	29	736	79.6	8.84	218.52	29	other metabolic processes;developmental processes	cytosol;other cytoplasmic organelle	other molecular function	Pf00106, Pf01575, Pf02036	3295	ENSG00000133835	HSD17B4	B4DNV1; B4DVS5; E9PB82; F5HE57; hsa:3295; P51659	Steroid biosynthesis	TYSND1 cleaves peroxisomal proteins; Synthesis of bile acids and bile salts via 7alpha-hydroxycholesterol; alpha-linolenic acid (ALA) metabolism; Beta-oxidation of pristanoyl-CoA; Beta-oxidation of very long chain fatty acids	7	0	1.277	0.681	1.128	0.712292	0.665276	0.922089	32.04	62.51	49.61	144.3	86.7	121.5	60.3					High	High	High	High	1
FALSE	High	Master Protein	P50991	T-complex protein 1 subunit delta [OS=Homo sapiens]	0	273.719	65	30	132	29	539	57.9	7.83	359.08	30	transport;other biological processes	cytosol;cytoskeleton;nucleus;other cell component	other molecular function	Pf00118	10575	ENSG00000115484	CCT4	B2R6I3; B7Z8B1; F5H5W3; hsa:10575; O14870; P50991; Q53QP9; Q96C51	16p11.2 proximal deletion syndrome	Formation of tubulin folding intermediates by CCT/TriC; Association of TriC/CCT with target proteins during biosynthesis; Prefoldin mediated transfer of substrate to CCT/TriC; BBSome-mediated cargo-targeting to cilium; Cooperation of PDCL (PhLP1) and TRiC/CCT in G-protein beta folding; Folding of actin by CCT/TriC	7	0	0.754	0.811	0.963	0.445345	0.943658	0.944921	52.63	65.69	53.26	96.6	79.6	109.1	114					High	High	High	High	1
FALSE	High	Master Protein	P47897	Glutamine--tRNA ligase [OS=Homo sapiens]	0	272.545	59	35	115	35	775	87.7	7.15	256.2	35	protein metabolism;RNA metabolism OR transcription;other metabolic processes;developmental processes;other biological processes	cytosol;mitochondrion;other cell component	enzyme regulator activity;other molecular function	Pf00749, Pf03950, Pf04557, Pf04558	5859	ENSG00000172053	QARS1	B4DWJ2; hsa:5859; P47897		Selenoamino acid metabolism; Cytosolic tRNA aminoacylation; Mitochondrial tRNA aminoacylation	3	0	1.14	0.714	1.153	0.915009	0.766003	0.889371	28.77	42.76	46.24	115.8	72.4	104.8	113.4					High	High	High	High	1
FALSE	High	Master Protein	Q13283	Ras GTPase-activating protein-binding protein 1 [OS=Homo sapiens]	0	271.914	58	21	138	20	466	52.1	5.52	331.63	21	cell organization and biogenesis;other metabolic processes;stress response;signal transduction;other biological processes	cytosol;nucleus;other cell component	nucleic acid binding activity;other molecular function	Pf00076, Pf02136	10146	ENSG00000145907	G3BP1	hsa:10146; Q13283; Q5HYE9			0	1	0.841	0.692	0.807	0.756051	0.700085	0.544932	46.38	49.13	55.23	105.5	76.4	108.5	127.6					High	High	High	High	1
FALSE	High	Master Protein	P02786	Transferrin receptor protein 1 [OS=Homo sapiens]	0	271.549	50	32	149	32	760	84.8	6.61	357.93	32	protein metabolism;other metabolic processes;transport;developmental processes;signal transduction;other biological processes	non-structural extracellular;plasma membrane;other membranes;other cytoplasmic organelle;other cell component	nucleic acid binding activity;other molecular function	Pf02225, Pf04253, Pf04389	7037	ENSG00000072274	TFRC	D3DXB0; hsa:7037; P02786; Q1HE24; Q59G55; Q9UCN0; Q9UCU5; Q9UDF9; Q9UK21	Iron metabolism in placenta; Ferroptosis; 3q29 copy number variation syndrome	RHOA GTPase cycle; RHOB GTPase cycle; RHOC GTPase cycle; CDC42 GTPase cycle; RAC1 GTPase cycle; RHOG GTPase cycle; RAC2 GTPase cycle; RAC3 GTPase cycle; RND2 GTPase cycle; RND1 GTPase cycle; Cargo recognition for clathrin-mediated endocytosis; RHOJ GTPase cycle; Golgi Associated Vesicle Biogenesis; RHOQ GTPase cycle; Transferrin endocytosis and recycling; RHOH GTPase cycle	20	0	1.27	0.842	0.931	0.726712	0.973989	0.909054	24.56	44.1	29.79	128	88.5	103.1	88					High	High	High	High	1
FALSE	High	Master Protein	O43852	Calumenin [OS=Homo sapiens]	0	271.394	61	19	88	19	315	37.1	4.64	272.06	19		non-structural extracellular;other membranes;cytosol;ER/Golgi;other cell component	other molecular function	Pf13833	813	ENSG00000128595	CALU	B3KPG9; D6QS48; D6QS49; D6QS50; D6QS51; D6QS52; D6QS53; D6QS54; D6QS55; D6QS56; D6QS57; D6QS58; D6QS59; F5H1Q9; F5H879; hsa:813; O43852; O60456; Q6FHB9; Q96RL3; Q9NR43	NOTCH1 regulation of endothelial cell calcification; VEGFA-VEGFR2 signaling pathway	Platelet degranulation ; Regulation of Insulin-like Growth Factor (IGF) transport and uptake by Insulin-like Growth Factor Binding Proteins (IGFBPs); Post-translational protein phosphorylation	5	0	1.021	0.889	1.244	0.995472	0.986952	0.710281	18.39	27.87	42.62	102.1	88.9	93.8	111.4					High	High	High	High	1
FALSE	High	Master Protein	O76021	Ribosomal L1 domain-containing protein 1 [OS=Homo sapiens]	0	270.669	53	27	101	27	490	54.9	10.13	242.01	27	RNA metabolism OR transcription;other metabolic processes;other biological processes	nucleus;other cell component	nucleic acid binding activity	Pf00687	26156	ENSG00000171490	RSL1D1	B4DJ58; D3DUG7; hsa:26156; O76021; Q2M1T7; Q6PL22; Q8IWS7; Q8WUZ1; Q9HDA9; Q9Y3Z9	Senescence and autophagy in cancer		1	0	0.976	0.856	1.12	0.966218	0.98647	0.9259	66.37	71.81	65.22	96.5	91.8	109.8	104.4					High	High	High	High	1
FALSE	High	Master Protein	Q92945	Far upstream element-binding protein 2 [OS=Homo sapiens]	0	270.58	55	30	108	27	711	73.1	7.3	312.84	30	RNA metabolism OR transcription;other metabolic processes;transport;other biological processes	cytosol;nucleus;other cell component	nucleic acid binding activity	Pf00013, Pf09005	8570	ENSG00000088247	KHSRP	hsa:8570; O00301; Q59EZ9; Q5U4P6; Q92945; Q9UNT5; Q9UQH5	Pre-implantation embryo	ATF4 activates genes in response to endoplasmic reticulum stress; KSRP (KHSRP) binds and destabilizes mRNA	3	3	1.168	1.065	1.093	0.878904	0.773058	0.955934	61.38	52.49	56.82	97.5	100.3	87.9	116.2					High	High	High	High	1
FALSE	High	Master Protein	P13645	Keratin, type I cytoskeletal 10 [OS=Homo sapiens]	0	270.554	49	22	101	20	584	58.8	5.21	277.8	22	cell organization and biogenesis;protein metabolism;other metabolic processes;developmental processes;other biological processes	plasma membrane;cytosol;cytoskeleton;other cell component	bone, tooth or skin structural activity;other molecular function	Pf00038	3858	ENSG00000186395	KRT10	hsa:3858; P13645; Q14664; Q8N175		Formation of the cornified envelope	2	0	0.672	0.414	0.886	0.184294	0.00876662	0.82491	32.1	55.94	57.87	50.1	32.8	71.5	68.9					High	High	High	High	1
FALSE	High	Master Protein	P23229	Integrin alpha-6 [OS=Homo sapiens]	0	270.492	44	35	113	35	1130	126.5	6.61	292.72	35	cell adhesion;cell organization and biogenesis;developmental processes;signal transduction;other biological processes	plasma membrane;other membranes;other cell component	other molecular function	Pf01839, Pf08441	3655	ENSG00000091409	ITGA6	B2RMU9; B4DG69; B4DKB8; C4AM96; G5E9H1; hsa:3655; P23229; Q08443; Q0MRC7; Q14646; Q16508; Q53RX7; Q59HB7; Q86VL6; Q9UCT1; Q9UN03	Integrin-mediated cell adhesion; Arrhythmogenic right ventricular cardiomyopathy; Alpha 6 beta 4 signaling pathway; Mammary gland development pathway - Embryonic development (Stage 1 of 4); Focal adhesion; Regulation of apoptosis by parathyroid hormone-related protein; Focal adhesion: PI3K-Akt-mTOR-signaling pathway; PI3K-Akt signaling pathway; Ebola virus pathway in host; Small cell lung cancer;…	Integrin cell surface interactions; Syndecan interactions; Laminin interactions; Assembly of collagen fibrils and other multimeric structures; Basigin interactions; Type I hemidesmosome assembly	17	0	0.943	0.824	0.824	0.935532	0.957254	0.604851	18.78	39.6	37.1	112.2	86.6	107.7	86.1					High	High	High	High	1
FALSE	High	Master Protein	P63104	14-3-3 protein zeta/delta [OS=Homo sapiens]	0	270.154	73	22	200	17	245	27.7	4.79	501.3	22	cell organization and biogenesis;protein metabolism;other metabolic processes;transport;developmental processes;signal transduction;other biological processes	cytosol;nucleus;other cell component	other molecular function	Pf00244	7534	ENSG00000164924	YWHAZ	A8K1N0; B7Z465; hsa:7534; P29213; P29312; P63104; Q32P43; Q5XJ08; Q6GPI2; Q6IN74; Q6NUR9; Q6P3U9; Q86V33	Cell cycle; Prolactin signaling pathway; Pathogenic Escherichia coli infection; Myometrial relaxation and contraction pathways; Hepatitis B infection; Calcium regulation in cardiac cells; Sudden infant death syndrome (SIDS) susceptibility pathways	Translocation of SLC2A4 (GLUT4) to the plasma membrane; TP53 Regulates Metabolic Genes; Deactivation of the beta-catenin transactivating complex; RHO GTPases activate PKNs; Negative regulation of NOTCH4 signaling; Rap1 signalling; Interleukin-3, Interleukin-5 and GM-CSF signaling; Regulation of localization of FOXO transcription factors; Activation of BAD and translocation to mitochondria ; Chk1/…	20	4	1.227	0.756	1.551	0.803057	0.868197	0.120012	44.63	30.29	56.12	105.4	93.4	91	116.2					High	High	High	High	1
FALSE	High	Master Protein	Q14566	DNA replication licensing factor MCM6 [OS=Homo sapiens]	0	267.475	44	29	106	29	821	92.8	5.41	258.41	29	cell cycle OR cell proliferation;cell organization and biogenesis;DNA metabolism;other metabolic processes;stress response	nucleus;other cell component	nucleic acid binding activity;other molecular function	Pf00493, Pf14551, Pf17207, Pf17855, Pf18263	4175	ENSG00000076003	MCM6	B2R6H2; hsa:4175; Q13504; Q14566; Q99859	Cell cycle; Retinoblastoma gene in cancer; Ciliary landscape; G1 to S cell cycle control; DNA replication	Orc1 removal from chromatin; Activation of ATR in response to replication stress; Activation of the pre-replicative complex; Assembly of the pre-replicative complex; Unwinding of DNA	11	0	0.789	0.776	1.064	0.583245	0.901738	0.97892	37.13	43.54	41.54	91.1	97.1	108.3	112.6					High	High	High	High	1
FALSE	High	Master Protein	P04264	Keratin, type II cytoskeletal 1 [OS=Homo sapiens]	0	267.267	52	30	217	24	644	66	8.12	492.95	30	cell organization and biogenesis;protein metabolism;other metabolic processes;stress response;developmental processes;other biological processes	non-structural extracellular;plasma membrane;other membranes;cytosol;cytoskeleton;other cell component	bone, tooth or skin structural activity;other molecular function	Pf00038, Pf16208, Pf16210	3848	ENSG00000167768	KRT1	B2RA01; hsa:3848; P04264; P85925; P86104; Q14720; Q6GSJ0; Q9H298	Corticotropin-releasing hormone signaling pathway	Neutrophil degranulation; Formation of the cornified envelope	4	1	0.539	0.486	0.958	0.0104759	0.0387087	0.939588	46.75	67.76	67.63	39.2	32.5	86.9	93.4					High	High	High	High	1
FALSE	High	Master Protein	P53618	Coatomer subunit beta [OS=Homo sapiens]	0	266.28	47	30	100	30	953	107.1	6.05	231.71	30	transport	plasma membrane;other membranes;cytosol;ER/Golgi;other cell component	other molecular function	Pf01602, Pf07718, Pf14806	1315	ENSG00000129083	COPB1	D3DQX0; hsa:1315; P53618; Q6GTT7; Q9NTK2; Q9UNW7		COPI-dependent Golgi-to-ER retrograde traffic; Neutrophil degranulation; COPI-mediated anterograde transport	3	0	0.957	0.6	1.203	0.942587	0.421148	0.79802	23.51	37.57	35.87	109.1	62.1	110.6	133.2					High	High	High	High	1
FALSE	High	Master Protein	P15170	Eukaryotic peptide chain release factor GTP-binding subunit ERF3A [OS=Homo sapiens]	0	265.576	51	23	97	10	499	55.7	5.62	237.25	23	cell cycle OR cell proliferation;cell organization and biogenesis;protein metabolism;RNA metabolism OR transcription;other metabolic processes;other biological processes	cytosol;other cell component	nucleic acid binding activity;other molecular function	Pf00009, Pf03143, Pf03144	2935	ENSG00000103342	GSPT1	hsa:2935; J3KQG6; P15170; Q96GF2		Regulation of expression of SLITs and ROBOs; Nonsense Mediated Decay (NMD) enhanced by the Exon Junction Complex (EJC); Eukaryotic Translation Termination; Nonsense Mediated Decay (NMD) independent of the Exon Junction Complex (EJC)	4	12	0.878	0.85	1.039	0.83772	0.988665	0.997047	70.64	49.41	55.95	112.9	81.6	99.8	100.9					High	High	High	High	1
FALSE	High	Master Protein	P25786	Proteasome subunit alpha type-1 [OS=Homo sapiens]	0	265.494	79	18	80	18	263	29.5	6.61	218.41	18	protein metabolism;other metabolic processes;other biological processes	cytosol;cytoskeleton;nucleus;other cell component	nucleic acid binding activity;other molecular function	Pf00227, Pf10584	5682	ENSG00000129084	PSMA1	A8K400; hsa:5682; P25786; Q53YE8; Q9BRV9	Proteasome degradation; Alzheimer's disease and miRNA effects; Alzheimer's disease	Separation of Sister Chromatids; The role of GTSE1 in G2/M progression after G2 checkpoint; ER-Phagosome pathway; FCERI mediated NF-kB activation; Downstream TCR signaling; Antigen processing: Ubiquitination & Proteasome degradation; Activation of NF-kappaB in B cells; Oxygen-dependent proline hydroxylation of Hypoxia-inducible Factor Alpha; Cross-presentation of soluble exogenous antigens (endos…	60	0	1.09	1.089	1.173	0.960394	0.717174	0.856346	29.13	44.16	63.33	93.4	96.7	100.3	105.1					High	High	High	High	1
FALSE	High	Master Protein	O43776	Asparagine--tRNA ligase, cytoplasmic [OS=Homo sapiens]	0	265.349	43	25	95	25	548	62.9	6.25	236.53	25	protein metabolism;RNA metabolism OR transcription;other metabolic processes;developmental processes;other biological processes	cytosol;other cell component	signal transduction activity or receptor binding;nucleic acid binding activity;other molecular function	Pf00152, Pf01336	4677	ENSG00000134440	NARS1	B4DG16; hsa:4677; O43776; Q53GU6	Photodynamic therapy-induced unfolded protein response	Cytosolic tRNA aminoacylation	2	0	0.951	0.789	1.152	0.942259	0.924199	0.890508	48.96	60.25	49.55	98.6	89.5	106.3	114.8					High	High	High	High	1
FALSE	High	Master Protein	O14980	Exportin-1 [OS=Homo sapiens]	0	265.341	44	35	127	35	1071	123.3	6.06	299.95	35	transport;other biological processes	other membranes;cytosol;nucleus;other cell component	nucleic acid binding activity;other molecular function	Pf03810, Pf08389, Pf08767, Pf18777, Pf18784, Pf18787	7514	ENSG00000082898	XPO1	A6NL14; A8K1K5; D6W5E2; hsa:7514; O14980; Q63HP8; Q68CP3; Q99433	eIF5A regulation in response to inhibition of the nuclear export system; 22q11.2 copy number variation syndrome	Separation of Sister Chromatids; Resolution of Sister Chromatid Cohesion; RHO GTPases Activate Formins; EML4 and NUDC in mitotic spindle formation; Amplification of signal from unattached kinetochores via a MAD2 inhibitory signal; MAPK6/MAPK4 signaling; Rev-mediated nuclear export of HIV RNA; NEP/NS2 Interacts with the Cellular Export Machinery; Heme signaling; Deactivation of the beta-catenin tr…	17	0	0.873	0.767	0.989	0.832081	0.887949	0.970381	39.98	53.01	56.06	93.6	91.7	112.3	97.8					High	High	High	High	1
FALSE	High	Master Protein	Q1KMD3	Heterogeneous nuclear ribonucleoprotein U-like protein 2 [OS=Homo sapiens]	0	264.973	41	30	104	30	747	85.1	4.91	251.06	30		nucleus		Pf00622, Pf02037, Pf13671	221092	ENSG00000214753	HNRNPUL2	hsa:221092; Q1KMD3; Q8N3B3			0	0	0.995	0.894	0.926	0.986921	0.984342	0.898731	58.48	60.61	65.44	106.7	104.6	102.7	101.6					High	High	High	High	1
FALSE	High	Master Protein	Q9Y265	RuvB-like 1 [OS=Homo sapiens]	0	264.362	69	23	116	23	456	50.2	6.42	332.63	23	cell cycle OR cell proliferation;cell organization and biogenesis;protein metabolism;DNA metabolism;other metabolic processes;stress response;other biological processes	other membranes;cytosol;cytoskeleton;nucleus;other cell component	other molecular function	Pf06068, Pf17856	8607	ENSG00000175792; ENSG00000284901	RUVBL1	B2R5S0; hsa:8607; P82276; Q1KMR0; Q53HK5; Q53HL7; Q53Y27; Q9BSX9; Q9Y265	Gastric cancer network 1; lncRNA in canonical Wnt signaling and colorectal cancer	Telomere Extension By Telomerase; Ub-specific processing proteases; UCH proteinases; DNA Damage Recognition in GG-NER; Deposition of new CENPA-containing nucleosomes at the centromere; Formation of the beta-catenin:TCF transactivating complex; HATs acetylate histones	9	0	1.226	0.73	1.231	0.804364	0.809074	0.736887	22.21	34.15	32.67	122.9	78.9	100.3	116.2					High	High	High	High	1
FALSE	High	Master Protein	P05556	Integrin beta-1 [OS=Homo sapiens]	0	264.137	38	24	149	24	798	88.4	5.39	394.09	24	cell adhesion;cell cycle OR cell proliferation;cell organization and biogenesis;other metabolic processes;stress response;transport;developmental processes;signal transduction;other biological processes	plasma membrane;other membranes;other cytoplasmic organelle;other cell component	signal transduction activity or receptor binding;cytoskeletal activity;other molecular function	Pf00362, Pf07965, Pf07974, Pf08725, Pf17205, Pf18372	3688	ENSG00000150093	ITGB1	A8K6N2; D3DRX9; D3DRY3; D3DRY4; D3DRY5; hsa:3688; P05556; P78466; P78467; Q13089; Q13090; Q13091; Q13212; Q14622; Q14647; Q29RW2; Q7Z3V1; Q8WUM6	Integrin-mediated cell adhesion; Prolactin signaling pathway; Neural crest differentiation; Arrhythmogenic right ventricular cardiomyopathy; Pathogenic Escherichia coli infection; Primary focal segmental glomerulosclerosis (FSGS); Mammary gland development pathway - Embryonic development (Stage 1 of 4); Focal adhesion; Hepatocyte growth factor receptor signaling; RAC1/PAK1/p38/MMP2 pathway; TGF-b…	CHL1 interactions; Signal transduction by L1; RAC1 GTPase cycle; RHOG GTPase cycle; RAC2 GTPase cycle; RAC3 GTPase cycle; HCMV Early Events; RHO GTPases Activate Formins; ECM proteoglycans; Immunoregulatory interactions between a Lymphoid and a non-Lymphoid cell; Integrin cell surface interactions; Potential therapeutics for SARS; Interleukin-4 and Interleukin-13 signaling; Syndecan interactions;…	49	0	1.181	0.863	1.118	0.863357	0.991022	0.928353	21.68	42.06	38.77	100.1	87.5	97.7	116.4					High	High	High	High	1
FALSE	High	Master Protein	P11413	Glucose-6-phosphate 1-dehydrogenase [OS=Homo sapiens]	0	263.336	65	27	126	27	515	59.2	6.84	293.31	27	other metabolic processes;stress response;developmental processes;other biological processes	plasma membrane;other membranes;cytosol;cytoskeleton;nucleus;other cell component	other molecular function	Pf00479, Pf02781	2539	ENSG00000160211	G6PD	D3DWX9; hsa:2539; P11413; Q16000; Q16765; Q8IU70; Q8IU88; Q8IUA6; Q96PQ2	Glutathione metabolism; Pentose phosphate metabolism; Cori cycle; Vitamin D receptor pathway; Nuclear receptors meta-pathway; NRF2 pathway; ATM signaling in development and disease ; Metabolic reprogramming in colon cancer; Vitamin D-sensitive calcium signaling in depression; Pentose phosphate pathway in senescent cells; NAD metabolism in oncogene-induced senescence and mitochondrial dysfunction-…	TP53 Regulates Metabolic Genes; Pentose phosphate pathway	15	0	1.035	0.801	1.037	0.993882	0.934628	0.997143	32.75	40.78	47.35	102.6	96.6	101.4	95.3					High	High	High	High	1
FALSE	High	Master Protein	P00533	Epidermal growth factor receptor [OS=Homo sapiens]	0	262.89	40	36	83	34	1210	134.2	6.68	173.45	36	cell adhesion;cell organization and biogenesis;protein metabolism;other metabolic processes;stress response;developmental processes;signal transduction;other biological processes	non-structural extracellular;plasma membrane;other membranes;ER/Golgi;nucleus;other cytoplasmic organelle;other cell component	signal transduction activity or receptor binding;cytoskeletal activity;nucleic acid binding activity;kinase activity;other molecular function	Pf00757, Pf01030, Pf07714, Pf14843	1956	ENSG00000146648	EGFR	hsa:1956; O00688; O00732; P00533; P06268; Q14225; Q68GS5; Q92795; Q9BZS2; Q9GZX1; Q9H2C9; Q9H3C9; Q9UMD7; Q9UMD8; Q9UMG5	Androgen receptor signaling pathway; Glioblastoma signaling pathways; AGE/RAGE pathway; Gastric cancer network 2; Spinal cord injury; Aryl hydrocarbon receptor Netpath; Mammary gland development pathway - Pregnancy and lactation (Stage 3 of 4); Bladder cancer; TCA cycle nutrient use and invasiveness of ovarian cancer; Extracellular vesicle-mediated signaling in recipient cells; Aryl hydrocarbon r…	HCMV Early Events; ERBB2 Regulates Cell Motility; Cargo recognition for clathrin-mediated endocytosis; NOTCH3 Activation and Transmission of Signal to the Nucleus; PIP3 activates AKT signaling; Constitutive Signaling by Aberrant PI3K in Cancer; PI5P, PP2A and IER3 Regulate PI3K/AKT Signaling; RAF/MAP kinase cascade; Signaling by ERBB4; SHC1 events in ERBB2 signaling; GRB2 events in ERBB2 signalin…	76	1	1.034	0.842	1.348	0.995344	0.999622	0.517384	52.8	83.01	28.74	106.7	95.9	96.1	125					High	High	High	High	1
FALSE	High	Master Protein	Q16719	Kynureninase [OS=Homo sapiens]	0	262.82	58	21	108	21	465	52.3	7.03	288.83	21	other metabolic processes;stress response;other biological processes	cytosol;mitochondrion;nucleus;other cell component	other molecular function	Pf00266	8942	ENSG00000115919	KYNU	B2RCZ5; D3DP79; hsa:8942; Q16719; Q6I9T2; Q9BVW3	Selenium micronutrient network; NAD biosynthesis II (from tryptophan); Tryptophan metabolism	Tryptophan catabolism	4	0	0.828	0.69	1.062	0.716963	0.694499	0.979836	54.46	28.59	79.47	93.3	83.5	98.9	129.6					High	High	High	High	1
FALSE	High	Master Protein	P49748	Very long-chain specific acyl-CoA dehydrogenase, mitochondrial [OS=Homo sapiens]	0	262.553	58	32	120	32	655	70.3	8.75	305.48	32	other metabolic processes;stress response;other biological processes	other membranes;mitochondrion;nucleus	other molecular function	Pf00441, Pf02770, Pf02771	37	ENSG00000072778	ACADVL	B4DEB6; F5H2A9; hsa:37; O76056; P49748; Q8WUL0	Fatty acid beta-oxidation; Mitochondrial long chain fatty acid beta-oxidation	XBP1(S) activates chaperone genes; Beta oxidation of palmitoyl-CoA to myristoyl-CoA	4	0	0.957	0.931	1.063	0.950745	0.950404	0.979273	48.82	34.36	37.95	113.1	86.8	110.5	98.6					High	High	High	High	1
FALSE	High	Master Protein	Q13423	NAD(P) transhydrogenase, mitochondrial [OS=Homo sapiens]	0	261.427	39	31	110	31	1086	113.8	8.09	266.17	31	other metabolic processes;transport;other biological processes	other membranes;mitochondrion	transporter activity;other molecular function	Pf01262, Pf02233, Pf05222, Pf12769	23530	ENSG00000112992	NNT	hsa:23530; Q13423; Q16796; Q2TB60; Q8N3V4		Citric acid cycle (TCA cycle)	1	0	1.166	1.02	1.17	0.881601	0.850998	0.860627	34.48	36.99	40.01	113.3	88	97.2	108.7					High	High	High	High	1
FALSE	High	Master Protein	P62195	26S proteasome regulatory subunit 8 [OS=Homo sapiens]	0	261.333	64	25	119	24	406	45.6	7.55	300.76	25	protein metabolism;other metabolic processes;other biological processes	cytosol;nucleus;other cell component	signal transduction activity or receptor binding;other molecular function	Pf00004, Pf16450, Pf17862	5705	ENSG00000087191	PSMC5	A8K3Z3; A8K763; hsa:5705; O35051; O43208; P47210; P52915; P52916; P62195	Proteasome degradation; Alzheimer's disease and miRNA effects; Parkin-ubiquitin proteasomal system pathway; Pregnane X receptor pathway; Nuclear receptors meta-pathway; Alzheimer's disease	FCERI mediated NF-kB activation; Downstream TCR signaling; Antigen processing: Ubiquitination & Proteasome degradation; Activation of NF-kappaB in B cells; Oxygen-dependent proline hydroxylation of Hypoxia-inducible Factor Alpha; ER-Phagosome pathway; Cross-presentation of soluble exogenous antigens (endosomes); SCF-beta-TrCP mediated degradation of Emi1; APC/C:Cdc20 mediated degradation of Secur…	63	1	1.036	0.596	1.03	0.993882	0.339721	0.999946	22.27	55.41	32.05	108.1	84.8	101.3	118					High	High	High	High	1
FALSE	High	Master Protein	Q9UMS4	Pre-mRNA-processing factor 19 [OS=Homo sapiens]	0	261.06	62	17	80	17	504	55.1	6.61	224.25	17	cell organization and biogenesis;protein metabolism;DNA metabolism;RNA metabolism OR transcription;other metabolic processes;stress response;developmental processes;signal transduction;other biological processes	cytoskeleton;nucleus;other cell component	other molecular function	Pf00400, Pf04564, Pf08606	27339	ENSG00000110107	PRPF19	hsa:27339; Q9UMS4		mRNA Splicing - Major Pathway; Formation of TC-NER Pre-Incision Complex; Dual incision in TC-NER; Gap-filling DNA repair synthesis and ligation in TC-NER	5	0	1.167	0.801	1.032	0.880046	0.934628	0.999946	61.11	26.09	70.55	119.7	94	88.1	110.5					High	High	High	High	1
FALSE	High	Master Protein	P27348	14-3-3 protein theta [OS=Homo sapiens]	0	260.359	66	21	174	15	245	27.7	4.78	417.84	21	transport;signal transduction;other biological processes	cytosol;other cell component	other molecular function	Pf00244	10971	ENSG00000134308	YWHAQ	D6W4Z5; hsa:10971; P27348; Q567U5; Q5TZU8; Q9UP48	Cell cycle; Pathogenic Escherichia coli infection; Primary focal segmental glomerulosclerosis (FSGS); IL-3 signaling pathway; Myometrial relaxation and contraction pathways; Mechanoregulation and pathology of YAP/TAZ via Hippo and non-Hippo mechanisms; Hippo-Yap signaling pathway; Overview of leukocyte-intrinsic Hippo pathway functions; Hepatitis B infection; Calcium regulation in cardiac cells; …	Translocation of SLC2A4 (GLUT4) to the plasma membrane; TP53 Regulates Metabolic Genes; Regulation of localization of FOXO transcription factors; Chk1/Chk2(Cds1) mediated inactivation of Cyclin B:Cdk1 complex; RHO GTPases activate PKNs; Activation of BAD and translocation to mitochondria	17	1	0.884	0.808	1.482	0.848758	0.941622	0.20561	16.25	37.54	53.62	91.7	84.7	97.7	142.7					High	High	High	High	1
FALSE	High	Master Protein	Q6PKG0	La-related protein 1 [OS=Homo sapiens]	0	259.027	44	32	77	28	1096	123.4	8.82	172.91	32	cell cycle OR cell proliferation;protein metabolism;other metabolic processes;stress response;signal transduction;other biological processes	other cell component	translation activity;nucleic acid binding activity;other molecular function	Pf05383	23367	ENSG00000155506	LARP1	hsa:23367; O94836; Q6PKG0; Q8N4M2; Q8NB73; Q9UFD7	SARS-CoV-2 innate immunity evasion and cell-specific immune response; Network map of SARS-CoV-2 signaling pathway		2	4	1.007	0.727	1.195	0.990676	0.89414	0.840297	58.48	41.75	58.64	94.8	87.8	101.6	99.8					High	High	High	High	1
FALSE	High	Master Protein	P34897	Serine hydroxymethyltransferase, mitochondrial [OS=Homo sapiens]	0	258.184	63	23	116	22	504	56	8.53	300.81	23	cell organization and biogenesis;protein metabolism;other metabolic processes;stress response;other biological processes	other membranes;cytosol;cytoskeleton;mitochondrion;nucleus;other cell component	nucleic acid binding activity;other molecular function	Pf00464	6472	ENSG00000182199	SHMT2	B7Z9F1; E7EQ19; E7EU43; hsa:6472; O00740; P34897; Q8N1A5	Glycine metabolism; Vitamin B12 metabolism; Folate metabolism; One-carbon metabolism; Trans-sulfuration and one-carbon metabolism; One-carbon metabolism and related pathways; Clear cell renal cell carcinoma pathways; Metabolic reprogramming in colon cancer; Neuroinflammation and glutamatergic signaling	RHOG GTPase cycle; Metabolism of folate and pterines	11	1	1.247	1.019	0.77	0.765413	0.853533	0.390397	36.98	39.84	70.92	134.6	94	97.4	82.2					High	High	High	High	1
FALSE	High	Master Protein	Q9Y678	Coatomer subunit gamma-1 [OS=Homo sapiens]	0	257.728	57	33	118	30	874	97.7	5.47	288.53	33	transport;other biological processes	other membranes;cytosol;ER/Golgi	other molecular function	Pf01602, Pf08752, Pf16381	22820	ENSG00000181789	COPG1	A8K6M8; B3KMF6; hsa:22820; Q54AC4; Q9Y678	VEGFA-VEGFR2 signaling pathway	COPI-dependent Golgi-to-ER retrograde traffic; COPI-mediated anterograde transport	3	3	0.933	0.635	1.198	0.927862	0.50053	0.808274	39.57	42.22	44.05	90.1	86	114.7	119.5					High	High	High	High	1
FALSE	High	Master Protein	Q92900	Regulator of nonsense transcripts 1 [OS=Homo sapiens]	0	257.19	38	34	96	34	1129	124.3	6.61	207.97	34	cell cycle OR cell proliferation;cell organization and biogenesis;DNA metabolism;RNA metabolism OR transcription;other metabolic processes;stress response;transport;other biological processes	cytosol;nucleus;other cell component	nucleic acid binding activity;other molecular function	Pf09416, Pf13086, Pf13087, Pf18141	5976	ENSG00000005007	UPF1	hsa:5976; O00239; O43343; Q86Z25; Q92842; Q92900		Nonsense Mediated Decay (NMD) enhanced by the Exon Junction Complex (EJC); Nonsense Mediated Decay (NMD) independent of the Exon Junction Complex (EJC)	2	0	0.971	0.691	1.019	0.965435	0.792267	0.997047	22.47	44.84	29.7	97.6	80.3	104.7	105.8					High	High	High	High	1
FALSE	High	Master Protein	O00116	Alkyldihydroxyacetonephosphate synthase, peroxisomal [OS=Homo sapiens]	0	256.904	51	26	81	26	658	72.9	7.34	206.01	26	other metabolic processes	cytosol;nucleus;other cytoplasmic organelle	other molecular function	Pf01565, Pf02913	8540	ENSG00000018510	AGPS	A5D8U9; hsa:8540; O00116; Q2TU35	Triacylglyceride synthesis	Plasmalogen biosynthesis; TYSND1 cleaves peroxisomal proteins	4	0	1.485	0.781	1.076	0.333924	0.953645	0.970381	57.72	60.75	38.88	136.2	71	87.1	122.6					High	High	High	High	1
FALSE	High	Master Protein	P60174	Triosephosphate isomerase [OS=Homo sapiens]	0	256.315	90	19	292	19	249	26.7	6.9	806.69	19	other metabolic processes	cytosol	other molecular function	Pf00121	7167	ENSG00000111669	TPI1	B7Z5D8; D3DUS9; hsa:7167; P00938; P60174; Q6FHP9; Q6IS07; Q8WWD0; Q96AG5	Fatty acid beta-oxidation; Cori cycle; HIF1A and PPARG regulation of glycolysis; Clear cell renal cell carcinoma pathways; Aerobic glycolysis; Glycolysis and gluconeogenesis	Glycolysis; Gluconeogenesis	8	0	1.132	1.167	0.915	0.927506	0.573739	0.876189	29.63	47.67	88.78	96.5	116.3	104.3	96.9					High	High	High	High	1
FALSE	High	Master Protein	Q9NYU2	UDP-glucose:glycoprotein glucosyltransferase 1 [OS=Homo sapiens]	0	256.209	38	38	103	37	1555	177.1	5.63	215.86	38	protein metabolism;other metabolic processes;stress response;other biological processes	ER/Golgi;other cell component	other molecular function	Pf06427, Pf18400, Pf18401, Pf18402, Pf18403, Pf18404	56886	ENSG00000136731	UGGT1	hsa:56886; Q53QP2; Q53SL3; Q8IW30; Q9H8I4; Q9NYU2	IL-18 signaling pathway	ER Quality Control Compartment (ERQC)	2	1	1.151	0.732	1.218	0.901804	0.816982	0.762972	36.37	42.64	49.09	123.3	71.1	111.2	116.9					High	High	High	High	1
FALSE	High	Master Protein	O43175	D-3-phosphoglycerate dehydrogenase [OS=Homo sapiens]	0	256.134	64	25	163	25	533	56.6	6.71	437.98	25	cell cycle OR cell proliferation;cell organization and biogenesis;other metabolic processes;developmental processes;other biological processes	cytosol	other molecular function	Pf00389, Pf02826, Pf19304	26227	ENSG00000092621	PHGDH	B2RD08; hsa:26227; O43175; Q5SZU3; Q9BQ01	Trans-sulfuration and one-carbon metabolism; Clear cell renal cell carcinoma pathways; Neuroinflammation and glutamatergic signaling	Serine biosynthesis	4	0	1.181	1.058	1.353	0.86414	0.785479	0.45098	50.93	34.07	42.95	101.8	96.7	91.1	120.9					High	High	High	High	1
FALSE	High	Master Protein	P49736	DNA replication licensing factor MCM2 [OS=Homo sapiens]	0	256.065	44	29	106	29	904	101.8	5.52	276.47	29	cell cycle OR cell proliferation;cell organization and biogenesis;DNA metabolism;other metabolic processes;stress response;developmental processes;other biological processes	nucleus;other cell component	nucleic acid binding activity;other molecular function	Pf00493, Pf12619, Pf14551, Pf17207, Pf17855	4171	ENSG00000073111	MCM2	hsa:4171; P49736; Q14577; Q15023; Q8N2V1; Q969W7; Q96AE1; Q9BRM7	Cell cycle; Ciliary landscape; G1 to S cell cycle control; DNA replication	Orc1 removal from chromatin; Activation of ATR in response to replication stress; Activation of the pre-replicative complex; Assembly of the pre-replicative complex; Unwinding of DNA	10	0	0.862	0.728	0.905	0.807691	0.806182	0.855894	46.55	35.94	32.58	102.2	80.4	114.4	108					High	High	High	High	1
FALSE	High	Master Protein	Q9UPN3	Microtubule-actin cross-linking factor 1, isoforms 1/2/3/5 [OS=Homo sapiens]	0	255.629	8	43	69	41	7388	837.8	5.39	133.01	43	cell-cell signaling;cell organization and biogenesis;stress response;transport;developmental processes;signal transduction;other biological processes	plasma membrane;other membranes;cytoskeleton;ER/Golgi;other cell component	cytoskeletal activity;other molecular function	Pf00307, Pf00435, Pf00681, Pf02187, Pf13499, Pf17902, Pf18373	23499	ENSG00000127603	MACF1	B1ALC5; E9PJT0; hsa:23499; O75053; Q5VW20; Q8WXY1; Q8WXY2; Q96PK2; Q9H540; Q9UKP0; Q9ULG9; Q9UPN3	Mesodermal commitment pathway; Mesodermal commitment pathway		2	1	0.992	0.751	1.104	0.962943	0.938282	0.955934	21.8	50.87	99.41	121.8	84.6	105.1	108.1					High	High	High	High	1
FALSE	High	Master Protein	Q96AE4	Far upstream element-binding protein 1 [OS=Homo sapiens]	0	255.496	52	26	101	21	644	67.5	7.61	244.36	26	other biological processes	nucleus;other cell component	nucleic acid binding activity	Pf00013, Pf09005	8880	ENSG00000162613	FUBP1	hsa:8880; Q12828; Q96AE4			0	3	1.087	0.883	0.934	0.963694	0.992133	0.915896	34.75	66.41	61.54	99.1	98.8	80.5	123.7					High	High	High	High	1
FALSE	High	Master Protein	P31150	Rab GDP dissociation inhibitor alpha [OS=Homo sapiens]	0	255.27	58	21	107	14	447	50.6	5.14	371.33	21	cell organization and biogenesis;transport;developmental processes;signal transduction;other biological processes	cytosol;ER/Golgi;other cell component	enzyme regulator activity;other molecular function	Pf00996	2664	ENSG00000203879	GDI1	hsa:2664; P31150; P50394; Q6FG50; Q7Z2G6; Q7Z2G9; Q7Z2H5; Q7Z2I6	Integrated breast cancer pathway; Ciliary landscape; Airway smooth muscle cell contraction	RAB GEFs exchange GTP for GDP on RABs	4	0	0.762	0.96	1.085	0.4985	0.909053	0.965719	22.01	43.38	28.61	96.7	90.9	99.5	121					High	High	High	High	1
FALSE	High	Master Protein	P35527	Keratin, type I cytoskeletal 9 [OS=Homo sapiens]	0	255.059	63	22	66	21	623	62	5.24	175.91	22	cell organization and biogenesis;developmental processes;other biological processes	cytosol;cytoskeleton	cytoskeletal activity	Pf00038	3857	ENSG00000171403	KRT9	hsa:3857; O00109; P35527; Q0IJ47; Q14665		Formation of the cornified envelope	2	0	0.438	0.449	1.088	0.0113369	0.0749952	0.965647	110.3	56.64	22.15	31.5	44.4	75.4	99.8					High	High	High	High	1
FALSE	High	Master Protein	P17844	Probable ATP-dependent RNA helicase DDX5 [OS=Homo sapiens]	0	253.789	56	30	166	22	614	69.1	8.92	346.07	30	RNA metabolism OR transcription;other metabolic processes;developmental processes;signal transduction;other biological processes	cytosol;nucleus;other cell component	nucleic acid binding activity;other molecular function	Pf00270, Pf00271, Pf08061	1655	ENSG00000108654	DDX5	B4DLW8; B5BU21; D3DU32; E7ETL9; hsa:1655; O75681; P17844; Q53Y61	Ciliary landscape	Estrogen-dependent gene expression; mRNA Splicing - Major Pathway; SUMOylation of transcription cofactors; Replication of the SARS-CoV-1 genome; Replication of the SARS-CoV-2 genome	6	0	0.859	1.168	1.065	0.801175	0.567216	0.97892	32.32	38.23	41.01	95.1	114	96.2	113.5					High	High	High	High	1
FALSE	High	Master Protein	Q9UQ80	Proliferation-associated protein 2G4 [OS=Homo sapiens]	0	253.1	75	24	128	24	394	43.8	6.55	323.42	24	RNA metabolism OR transcription;other metabolic processes;other biological processes	non-structural extracellular;nucleus;other cytoplasmic organelle;other cell component	nucleic acid binding activity;other molecular function	Pf00557	5036	ENSG00000170515	PA2G4	hsa:5036; O43846; Q9UM59; Q9UQ80		Neutrophil degranulation	1	0	1.259	0.833	0.844	0.745087	0.963306	0.678325	29.24	55.58	51.09	119.5	90.9	94.7	107.1					High	High	High	High	1
FALSE	High	Master Protein	P39023	60S ribosomal protein L3 [OS=Homo sapiens]	0	252.996	52	23	103	23	403	46.1	10.18	276.98	23	cell organization and biogenesis;protein metabolism;other metabolic processes;other biological processes	cytosol;translational apparatus;nucleus;other cell component	other molecular function	Pf00297	6122	ENSG00000100316	RPL3	B2RDV9; hsa:6122; P39023; Q15548; Q5I0G0	Cytoplasmic ribosomal proteins	Regulation of expression of SLITs and ROBOs; L13a-mediated translational silencing of Ceruloplasmin expression; Formation of a pool of free 40S subunits; GTP hydrolysis and joining of the 60S ribosomal subunit; Major pathway of rRNA processing in the nucleolus and cytosol; Nonsense Mediated Decay (NMD) enhanced by the Exon Junction Complex (EJC); SRP-dependent cotranslational protein targeting to…	14	0	0.786	0.833	0.821	0.570008	0.963306	0.592145	72.66	68.79	68.09	118.4	99	96.6	98.2					High	High	High	High	1
FALSE	High	Master Protein	P36952	Serpin B5 [OS=Homo sapiens]	0	252.636	79	24	116	24	375	42.1	6.05	304.86	24	cell organization and biogenesis;developmental processes;other biological processes	non-structural extracellular;other cell component	enzyme regulator activity	Pf00079	5268	ENSG00000206075	SERPINB5	B2R6Y4; hsa:5268; P36952; Q6N0B4; Q8WW89	p53 transcriptional gene network		1	0	0.745	0.664	0.937	0.407982	0.616761	0.919412	40.84	47.14	79.24	79.1	87.3	130.6	106.5					High	High	High	High	1
FALSE	High	Master Protein	Q92499	ATP-dependent RNA helicase DDX1 [OS=Homo sapiens]	0	252.067	52	28	110	28	740	82.4	7.23	270.61	28	cell organization and biogenesis;DNA metabolism;RNA metabolism OR transcription;other metabolic processes;stress response;developmental processes;other biological processes	cytosol;mitochondrion;nucleus;other cell component	nucleic acid binding activity;other molecular function	Pf00270, Pf00271, Pf00622	1653	ENSG00000079785	DDX1	B4DME8; B4DPN6; hsa:1653; Q92499	DDX1 as a regulatory component of the Drosha microprocessor; mRNA processing	tRNA processing in the nucleus	3	0	0.922	0.931	1.199	0.912828	0.941622	0.802199	49.04	40.17	45.41	105.7	94.3	94.8	107.4					High	High	High	High	1
FALSE	High	Master Protein	Q15084	Protein disulfide-isomerase A6 [OS=Homo sapiens]	0	250.761	51	20	112	20	440	48.1	5.08	324.92	20	other biological processes	non-structural extracellular;plasma membrane;other membranes;cytosol;ER/Golgi;other cell component	other molecular function	Pf00085	10130	ENSG00000143870	PDIA6	B3KY95; B5MCQ5; B7Z254; B7Z4M8; F8WA83; hsa:10130; Q15084; Q53RC7; Q6ZSH5; Q99778	Photodynamic therapy-induced unfolded protein response; VEGFA-VEGFR2 signaling pathway	Regulation of Insulin-like Growth Factor (IGF) transport and uptake by Insulin-like Growth Factor Binding Proteins (IGFBPs); Post-translational protein phosphorylation; XBP1(S) activates chaperone genes	5	0	1.182	0.913	1.192	0.861797	0.965912	0.817216	22.84	49.88	41.7	119.6	91.6	99.2	100.2					High	High	High	High	1
FALSE	High	Master Protein	Q02809	Procollagen-lysine,2-oxoglutarate 5-dioxygenase 1 [OS=Homo sapiens]	0	250.725	50	28	116	27	727	83.5	6.95	289.6	28	protein metabolism;other metabolic processes;stress response;other biological processes	other membranes;ER/Golgi;other cell component	other molecular function	Pf03171	5351	ENSG00000083444	PLOD1	B4DR87; hsa:5351; Q02809; Q96AV9; Q9H132	Type I collagen synthesis in the context of osteogenesis imperfecta	Collagen biosynthesis and modifying enzymes	2	1	1.316	0.764	1.142	0.622451	0.881633	0.907972	27.57	46.91	53.08	109	95.4	88.1	104.7					High	High	High	High	1
FALSE	High	Master Protein	Q15459	Splicing factor 3A subunit 1 [OS=Homo sapiens]	0	250.614	41	30	104	30	793	88.8	5.22	208.88	30	cell organization and biogenesis;RNA metabolism OR transcription;other metabolic processes	nucleus	nucleic acid binding activity	Pf00240, Pf01805, Pf12230	10291	ENSG00000099995	SF3A1	E9PAW1; hsa:10291; Q15459	mRNA processing	mRNA Splicing - Major Pathway	2	0	0.949	0.894	0.649	0.941206	0.984342	0.0632201	38.17	62.32	53.82	110.5	104.2	106.8	82.2					High	High	High	High	1
FALSE	High	Master Protein	P46060	Ran GTPase-activating protein 1 [OS=Homo sapiens]	0	249.561	62	30	92	30	587	63.5	4.68	221.68	30	stress response;signal transduction;other biological processes	other membranes;cytosol;cytoskeleton;nucleus;other cell component	enzyme regulator activity;nucleic acid binding activity;other molecular function	Pf07834, Pf13516	5905	ENSG00000100401	RANGAP1	hsa:5905; P46060; Q96JJ2	22q11.2 copy number variation syndrome; IL-18 signaling pathway	Separation of Sister Chromatids; Resolution of Sister Chromatid Cohesion; RHO GTPases Activate Formins; EML4 and NUDC in mitotic spindle formation; Amplification of signal from unattached kinetochores via a MAD2 inhibitory signal; SUMOylation of DNA replication proteins; Rev-mediated nuclear export of HIV RNA; Postmitotic nuclear pore complex (NPC) reformation	12	0	1.123	0.973	1.164	0.936485	0.881633	0.879171	46.75	52.09	41.86	130	86.5	102.5	110.3					High	High	High	High	1
FALSE	High	Master Protein	Q13428	Treacle protein [OS=Homo sapiens]	0	249.528	24	24	76	24	1488	152	9.04	201.02	24	RNA metabolism OR transcription;other metabolic processes;developmental processes;other biological processes	cytosol;nucleus	transporter activity;other molecular function	Pf03546	6949	ENSG00000070814	TCOF1	A0JLU0; B4E111; hsa:6949; Q13428; Q6SC72; Q7Z5W9; Q96A52; Q99408; Q99860			0	0	1.158	0.651	1.398	0.900925	0.628748	0.354231	46.1	57.22	61.58	112.3	77.7	90.1	128.8					High	High	High	High	1
FALSE	High	Master Protein	Q15181	Inorganic pyrophosphatase [OS=Homo sapiens]	0	249.335	82	24	113	23	289	32.6	5.86	251.99	24	other metabolic processes	cytosol;other cell component	other molecular function	Pf00719	5464	ENSG00000180817	PPA1	hsa:5464; Q15181; Q2M348; Q5SQT7; Q6P7P4; Q9UQJ5; Q9Y5B1		Cytosolic tRNA aminoacylation; Pyrophosphate hydrolysis	2	1	1.053	0.985	0.847	0.990676	0.89865	0.690376	22.52	36.37	28.48	108.2	96.4	106.2	82					High	High	High	High	1
FALSE	High	Master Protein	Q92973	Transportin-1 [OS=Homo sapiens]	0	249.219	36	24	101	24	898	102.3	4.98	241.37	24	transport	cytosol;nucleus;other cell component	other molecular function	Pf03810, Pf13513	3842	ENSG00000083312	TNPO1	B4DVC6; hsa:3842; Q92957; Q92973; Q92975	22q11.2 copy number variation syndrome	Postmitotic nuclear pore complex (NPC) reformation; Tristetraprolin (TTP, ZFP36) binds and destabilizes mRNA; Intraflagellar transport	4	0	1.095	0.776	1.324	0.960394	0.901105	0.521832	50.25	27.32	44.26	99.4	80.1	95.7	122.2					High	High	High	High	1
FALSE	High	Master Protein	Q16891	MICOS complex subunit MIC60 [OS=Homo sapiens]	0	249.126	51	30	86	30	758	83.6	6.48	188.05	30	cell organization and biogenesis;other biological processes	other membranes;mitochondrion		Pf09731	10989	ENSG00000132305	IMMT	B1H0U5; B2R5N6; hsa:10989; Q14539; Q15092; Q16891; Q68D41; Q69HW5; Q6IBL0; Q7Z3X1; Q8TAJ5; Q9P0V2		Cristae formation	1	0	1.62	1.062	1.264	0.115201	0.776889	0.665009	19.74	48.81	58.16	121.8	84.4	74.8	133					High	High	High	High	1
FALSE	High	Master Protein	P04843	Dolichyl-diphosphooligosaccharide--protein glycosyltransferase subunit 1 [OS=Homo sapiens]	0	248.79	52	23	129	23	607	68.5	6.38	321.72	23	protein metabolism;other metabolic processes	other membranes;cytosol;ER/Golgi;other cell component		Pf04597	6184	ENSG00000163902	RPN1	B2R5Z0; D3DNB6; hsa:6184; P04843; Q68DT1	Proteasome degradation	SRP-dependent cotranslational protein targeting to membrane; Asparagine N-linked glycosylation; Maturation of spike protein	4	0	1.376	0.74	1.093	0.495261	0.836141	0.955934	19.33	41.54	40.21	131.8	85.5	93	99.4					High	High	High	High	1
FALSE	High	Master Protein	P68032	Actin, alpha cardiac muscle 1 [OS=Homo sapiens]	0	247.643	52	22	881	5	377	42	5.39	1313.09	22	cell organization and biogenesis;developmental processes;other biological processes	cytosol;cytoskeleton;other cell component	cytoskeletal activity;other molecular function	Pf00022	70	ENSG00000159251	ACTC1	hsa:70; P04270; P68032	Cardiac progenitor differentiation; Myometrial relaxation and contraction pathways; Striated muscle contraction pathway; Mechanoregulation and pathology of YAP/TAZ via Hippo and non-Hippo mechanisms; 22q11.2 copy number variation syndrome; Malignant pleural mesothelioma	RHOA GTPase cycle; RHOB GTPase cycle; Striated Muscle Contraction	9	0	1.106	1.061	0.821	0.944061	0.776893	0.592757	13.84	40.72	33.57	109	117.7	92.1	81.3					High	High	High	High	1
FALSE	High	Master Protein	P52789	Hexokinase-2 [OS=Homo sapiens]	0	247.52	44	34	108	30	917	102.3	6.05	226.59	34	cell organization and biogenesis;other metabolic processes;stress response;transport;developmental processes;other biological processes	plasma membrane;other membranes;cytosol;cytoskeleton;mitochondrion;ER/Golgi;other cell component	kinase activity;other molecular function	Pf00349, Pf03727	3099	ENSG00000159399	HK2	D6W5J2; hsa:3099; P52789; Q8WU87; Q9UN82	Clear cell renal cell carcinoma pathways; Glycolysis and gluconeogenesis	Glycolysis	3	4	1.234	1.036	1.184	0.800538	0.827868	0.835449	49.82	36.94	56.15	116.5	97.4	97.6	91.7					High	High	High	High	1
FALSE	High	Master Protein	P23528	Cofilin-1 [OS=Homo sapiens]	0	246.711	92	21	280	15	166	18.5	8.09	840.34	21	cell cycle OR cell proliferation;cell organization and biogenesis;signal transduction;other biological processes	plasma membrane;other membranes;cytosol;cytoskeleton;nucleus;other cell component	cytoskeletal activity	Pf00241	1072	ENSG00000172757	CFL1	B3KUQ1; hsa:1072; P23528; Q53Y87; Q9UCA2	Brain-derived neurotrophic factor (BDNF) signaling pathway; VEGFA-VEGFR2 signaling pathway; EGF/EGFR signaling pathway; Envelope proteins and their potential roles in EDMD physiopathology; 7q11.23 copy number variation syndrome; Neuroinflammation and glutamatergic signaling; CCL18 signaling pathway; Regulation of actin cytoskeleton; G13 signaling pathway	Regulation of actin dynamics for phagocytic cup formation; EPHB-mediated forward signaling; RHO GTPases Activate ROCKs; Platelet degranulation ; Sema3A PAK dependent Axon repulsion; Gene and protein expression by JAK-STAT signaling after Interleukin-12 stimulation	15	7	0.821	0.948	1.225	0.690182	0.938282	0.750448	40.9	63.89	77.54	97.4	108.1	101.7	86.2					High	High	High	High	1
FALSE	High	Master Protein	P23246	Splicing factor, proline- and glutamine-rich [OS=Homo sapiens]	0	246.694	47	28	117	27	707	76.1	9.44	316.53	28	protein metabolism;DNA metabolism;RNA metabolism OR transcription;other metabolic processes;stress response;transport;other biological processes	cytosol;nucleus;other cell component	nucleic acid binding activity;other molecular function	Pf00076, Pf08075	6421	ENSG00000116560	SFPQ	hsa:6421; P23246; P30808; Q5SZ71	mRNA processing; Type 2 papillary renal cell carcinoma	Suppression of apoptosis; PTK6 Regulates Proteins Involved in RNA Processing	4	1	0.875	0.919	0.886	0.836682	0.960694	0.804274	51.5	74.77	46.93	95.8	109.7	102	82.8					High	High	High	High	1
FALSE	High	Master Protein	O60437	Periplakin [OS=Homo sapiens]	0	246.417	28	37	90	37	1756	204.6	5.6	175.05	37	cell organization and biogenesis;stress response;developmental processes;other biological processes	plasma membrane;other membranes;cytosol;cytoskeleton;other cell component	cytoskeletal activity;other molecular function	Pf17902	5493	ENSG00000118898	PPL	hsa:5493; O60314; O60437; O60454; Q14C98		Formation of the cornified envelope; Butyrophilin (BTN) family interactions	2	0	0.683	0.776	1.028	0.185218	0.941622	0.999946	56.51	41.58	42.56	78.7	105.6	120.8	89.3					High	High	High	High	1
FALSE	High	Master Protein	Q9NZN4	EH domain-containing protein 2 [OS=Homo sapiens]	0	245.951	64	27	116	24	543	61.1	6.46	276.41	27	cell organization and biogenesis;transport;other biological processes	non-structural extracellular;plasma membrane;other membranes;cytosol;cytoskeleton;nucleus;other cytoplasmic organelle;other cell component	nucleic acid binding activity;other molecular function	Pf00350, Pf12763, Pf16880, Pf18150	30846	ENSG00000024422	EHD2	B2RDH9; B4DNU6; hsa:30846; Q96CB6; Q9NZN4	Insulin signaling	Factors involved in megakaryocyte development and platelet production	2	3	1.005	0.826	0.937	0.990676	0.958102	0.919533	40.66	49.12	33.7	97.3	90.3	101.2	106.5					High	High	High	High	1
FALSE	High	Master Protein	Q9H0A0	RNA cytidine acetyltransferase [OS=Homo sapiens]	0	245.608	41	31	77	31	1025	115.7	8.27	188.13	31	protein metabolism;RNA metabolism OR transcription;other metabolic processes;other biological processes	nucleus;other cell component	nucleic acid binding activity;other molecular function	Pf05127, Pf08351, Pf13718, Pf13725	55226	ENSG00000135372	NAT10	B4DFD5; E7ESU4; E9PMN9; hsa:55226; Q86WK5; Q9C0F4; Q9H0A0; Q9HA61; Q9NVF2	Metapathway biotransformation Phase I and II	rRNA modification in the nucleus and cytosol	2	0	0.878	0.636	1.166	0.835543	0.675105	0.882276	53.1	42.38	36.99	93.9	80.5	99.1	122.9					High	High	High	High	1
FALSE	High	Master Protein	P30041	Peroxiredoxin-6 [OS=Homo sapiens]	0	245.482	81	22	192	22	224	25	6.38	503.08	22	other metabolic processes;stress response;other biological processes	non-structural extracellular;cytosol;mitochondrion;nucleus;other cytoplasmic organelle;other cell component	other molecular function	Pf00578, Pf10417	9588	ENSG00000117592	PRDX6	A8JZY7; hsa:9588; P30041; P32077; Q5TAH4; Q5ZEZ8	Nuclear receptors meta-pathway; NRF2 pathway; VEGFA-VEGFR2 signaling pathway	Neutrophil degranulation; Detoxification of Reactive Oxygen Species	5	0	0.949	0.723	1.004	0.941206	0.794584	0.981512	23.25	63.19	42.54	100.6	90.2	112.4	102					High	High	High	High	1
FALSE	High	Master Protein	P28838	Cytosol aminopeptidase [OS=Homo sapiens]	0	245.044	62	24	108	24	519	56.1	7.93	258.98	24	protein metabolism	cytosol;ER/Golgi;nucleus;other cell component	other molecular function	Pf00883, Pf02789	51056	ENSG00000002549	LAP3	B3KMQ3; hsa:51056; P28838; Q6IAM6; Q6P0L6; Q9UQE3			0	0	1.038	0.825	0.972	0.993882	0.958102	0.955934	28.51	31.86	24.26	99.5	89.4	111.8	107.7					High	High	High	High	1
FALSE	High	Master Protein	P36776	Lon protease homolog, mitochondrial [OS=Homo sapiens]	0	244.327	39	29	110	29	959	106.4	6.39	283.3	29	cell organization and biogenesis;protein metabolism;DNA metabolism;other metabolic processes;stress response;other biological processes	cytosol;mitochondrion;nucleus	nucleic acid binding activity;other molecular function	Pf00004, Pf02190, Pf05362	9361	ENSG00000196365	LONP1	B3KPH8; D6W635; E5KMH8; F5GZ27; hsa:9361; P36776; P36777; Q8N8K8; Q9UQ95			0	0	0.955	0.865	0.982	0.942572	0.986578	0.969583	31.01	33.5	55.91	100.4	81.9	105.4	121.2					High	High	High	High	1
FALSE	High	Master Protein	P49591	Serine--tRNA ligase, cytoplasmic [OS=Homo sapiens]	0	243.946	49	24	103	24	514	58.7	6.43	274.59	24	protein metabolism;RNA metabolism OR transcription;other metabolic processes;other biological processes	cytosol;nucleus;other cell component	nucleic acid binding activity;other molecular function	Pf00587, Pf02403	6301	ENSG00000031698	SARS1	B2R6Y9; hsa:6301; P49591; Q5T5C8; Q9NSE3	VEGFA-VEGFR2 signaling pathway	Cytosolic tRNA aminoacylation; Selenocysteine synthesis	3	0	1.161	0.966	1.194	0.891465	0.92483	0.815342	41.95	34.93	49.15	110.5	91.5	92.4	108.8					High	High	High	High	1
FALSE	High	Master Protein	O43390	Heterogeneous nuclear ribonucleoprotein R [OS=Homo sapiens]	0	243.678	48	27	147	19	633	70.9	8.13	283.56	27	RNA metabolism OR transcription;other metabolic processes;other biological processes	ER/Golgi;nucleus;other cell component	nucleic acid binding activity	Pf00076, Pf18360	10236	ENSG00000125944; ENSG00000282958	HNRNPR	hsa:10236; O43390; Q2L7G6; Q5TEH1; Q9BV64; S4R3J4	mRNA processing	mRNA Splicing - Major Pathway; Processing of Capped Intron-Containing Pre-mRNA	3	0	0.883	0.791	1.003	0.848758	0.925995	0.98008	25.48	41.16	44.33	106.1	77.3	106.6	121.7					High	High	High	High	1
FALSE	High	Master Protein	P49257	Protein ERGIC-53 [OS=Homo sapiens]	0	242.702	31	16	81	16	510	57.5	6.77	200.09	16	cell organization and biogenesis;stress response;transport;other biological processes	other membranes;cytosol;cytoskeleton;ER/Golgi;other cell component	other molecular function	Pf03388	3998	ENSG00000074695	LMAN1	hsa:3998; P49257; Q12895; Q8N5I7; Q9UQG1; Q9UQG2; Q9UQG3; Q9UQG4; Q9UQG5; Q9UQG6; Q9UQG7; Q9UQG8; Q9UQG9; Q9UQH0; Q9UQH1; Q9UQH2	VEGFA-VEGFR2 signaling pathway; Complement and coagulation cascades	RHOA GTPase cycle; RHOG GTPase cycle; RAC3 GTPase cycle; COPII-mediated vesicle transport; RHOC GTPase cycle; RAC2 GTPase cycle; RHOD GTPase cycle; Cargo concentration in the ER; Transport to the Golgi and subsequent modification	11	0	1.38	1.025	1.151	0.484917	0.845414	0.89156	30.55	31.72	39.92	130.7	91.6	88.2	103					High	High	High	High	1
FALSE	High	Master Protein	Q9UQE7	Structural maintenance of chromosomes protein 3 [OS=Homo sapiens]	0	242.613	40	36	76	36	1217	141.5	7.18	164.12	36	cell cycle OR cell proliferation;cell organization and biogenesis;DNA metabolism;other metabolic processes;stress response;other biological processes	cytosol;cytoskeleton;nucleus;other cell component	cytoskeletal activity;other molecular function	Pf02463, Pf06470	9126	ENSG00000108055	SMC3	A8K156; hsa:9126; O60464; Q5T482; Q9UQE7	Cell cycle; Retinoblastoma gene in cancer; MECP2 and associated Rett syndrome; Prion disease pathway; Regulation of sister chromatid separation at the metaphase-anaphase transition; Cohesin complex - Cornelia de Lange syndrome; SMC1/SMC3 role in DNA damage - Cornelia de Lange Syndrome	Separation of Sister Chromatids; Resolution of Sister Chromatid Cohesion; Estrogen-dependent gene expression; SUMOylation of DNA damage response and repair proteins; Meiotic synapsis; Establishment of Sister Chromatid Cohesion; Cohesin Loading onto Chromatin	14	0	0.984	0.505	1.178	0.970962	0.124691	0.86204	43.74	69.99	51.89	106.2	68.9	127.6	115.2					High	High	High	High	1
FALSE	High	Master Protein	P36578	60S ribosomal protein L4 [OS=Homo sapiens]	0	241.553	40	20	122	20	427	47.7	11.06	321.86	20	protein metabolism;other metabolic processes	cytosol;ER/Golgi;translational apparatus;nucleus;other cell component	other molecular function	Pf00573, Pf14374	6124	ENSG00000174444	RPL4	A8K502; hsa:6124; P36578; P39029; Q4VBR0; Q969Z9	Cytoplasmic ribosomal proteins	Regulation of expression of SLITs and ROBOs; L13a-mediated translational silencing of Ceruloplasmin expression; Formation of a pool of free 40S subunits; GTP hydrolysis and joining of the 60S ribosomal subunit; Major pathway of rRNA processing in the nucleolus and cytosol; Nonsense Mediated Decay (NMD) enhanced by the Exon Junction Complex (EJC); SRP-dependent cotranslational protein targeting to…	14	0	1.006	0.831	0.804	0.990676	0.961536	0.530324	16.24	46.03	42.69	111	104.5	103.2	81.6					High	High	High	High	1
FALSE	High	Master Protein	O94826	Mitochondrial import receptor subunit TOM70 [OS=Homo sapiens]	0	241.512	58	21	91	21	608	67.4	7.12	237.63	21	cell organization and biogenesis;transport;other biological processes	other membranes;mitochondrion	transporter activity;other molecular function	Pf00515, Pf13181	9868	ENSG00000154174	TOMM70	D3DN48; hsa:9868; O94826	Mitochondrial immune response to SARS-CoV-2; SARS-CoV-2 B.1.1.7 variant antagonises innate immune activation	Mitochondrial protein import; Ub-specific processing proteases; DDX58/IFIH1-mediated induction of interferon-alpha/beta; PINK1-PRKN Mediated Mitophagy	6	0	1.421	0.794	0.971	0.449487	0.957254	0.96152	33.18	49.14	45.62	137.4	80.9	103.9	89.4					High	High	High	High	1
FALSE	High	Master Protein	P23381	Tryptophan--tRNA ligase, cytoplasmic [OS=Homo sapiens]	0	241.278	61	25	92	25	471	53.1	6.23	241.92	25	protein metabolism;RNA metabolism OR transcription;other metabolic processes;developmental processes;other biological processes	cytosol;nucleus;other cell component	enzyme regulator activity;other molecular function	Pf00458, Pf00579	7453	ENSG00000140105	WARS1	A6NGN1; A6NID3; hsa:7453; P23381; P78535; Q502Y0; Q53XB6; Q9UDI5; Q9UDL3	Photodynamic therapy-induced unfolded protein response; Amino acid metabolism; Tryptophan metabolism	Cytosolic tRNA aminoacylation	4	0	1.148	0.819	1.165	0.905369	0.950404	0.871573	20.88	58.76	49.69	117.3	78.3	107.8	114.9					High	High	High	High	1
FALSE	High	Master Protein	Q5JPE7	Nodal modulator 2 [OS=Homo sapiens]	0	241.236	39	31	90	31	1267	139.4	5.76	207.18	31		other membranes;ER/Golgi;other cell component	other molecular function	Pf13620, Pf17802	283820	ENSG00000185164	NOMO2	hsa:283820; Q4G177; Q5JPE7			0	0	1.082	0.602	0.957	0.966218	0.548455	0.938818	40.15	55.43	45.65	105	43.9	65.2	234.5					High	High	High	High	1
FALSE	High	Master Protein	Q15436	Protein transport protein Sec23A [OS=Homo sapiens]	0	240.74	50	25	87	22	765	86.1	7.08	247.52	25	cell organization and biogenesis;transport;other biological processes	other membranes;cytosol;ER/Golgi;other cell component	enzyme regulator activity;other molecular function	Pf00626, Pf04810, Pf04811, Pf04815, Pf08033	10484	ENSG00000100934	SEC23A	B2R5P4; B3KXI2; hsa:10484; Q15436; Q8NE16	Sterol regulatory element-binding proteins (SREBP) signaling	MHC class II antigen presentation; COPII-mediated vesicle transport; Cargo concentration in the ER; Regulation of cholesterol biosynthesis by SREBP (SREBF); Antigen Presentation: Folding, assembly and peptide loading of class I MHC	6	3	0.921	0.714	1.207	0.912185	0.846079	0.813324	56.84	57.84	53.34	101.5	83.1	115	120.6					High	High	High	High	1
FALSE	High	Master Protein	Q06830	Peroxiredoxin-1 [OS=Homo sapiens]	0	240.676	77	22	234	18	199	22.1	8.13	537.82	22	cell cycle OR cell proliferation;other metabolic processes;stress response;developmental processes;other biological processes	cytosol;nucleus;other cell component	other molecular function	Pf00578, Pf10417	5052	ENSG00000117450	PRDX1	B5BU26; D3DPZ8; hsa:5052; P35703; Q06830; Q2V576; Q5T154; Q5T155	Androgen receptor signaling pathway; Selenium micronutrient network; Nuclear receptors meta-pathway; NRF2 pathway	TP53 Regulates Metabolic Genes; Detoxification of Reactive Oxygen Species; Deregulated CDK5 triggers multiple neurodegenerative pathways in Alzheimer's disease models	7	4	1.06	1.227	1.056	0.986921	0.445781	0.984659	20.79	51.81	48.18	92.7	121	90.6	94.6					High	High	High	High	1
FALSE	High	Master Protein	Q16658	Fascin [OS=Homo sapiens]	0	240.48	64	22	95	22	493	54.5	7.24	264.05	22	cell organization and biogenesis;other biological processes	plasma membrane;other membranes;cytosol;cytoskeleton;other cell component	cytoskeletal activity;other molecular function	Pf06268	6624	ENSG00000075618	FSCN1	A6NI89; B2RE97; hsa:6624; Q16658; Q96IC5; Q96IH1; Q9BRF1	VEGFA-VEGFR2 signaling pathway	Interleukin-4 and Interleukin-13 signaling	2	0	0.882	1.004	0.752	0.845345	0.872163	0.326682	55.06	39.14	59.26	122.3	104.4	106.7	72.7					High	High	High	High	1
FALSE	High	Master Protein	O60610	Protein diaphanous homolog 1 [OS=Homo sapiens]	0	240.406	32	35	92	35	1272	141.3	5.41	194.68	35	cell organization and biogenesis;other biological processes	plasma membrane;other membranes;cytosol;cytoskeleton;nucleus;other cell component	signal transduction activity or receptor binding;cytoskeletal activity;other molecular function	Pf02181, Pf06346, Pf06367, Pf06371	1729	ENSG00000131504	DIAPH1	A6NF18; B7ZKW2; E9PEZ2; hsa:1729; O60610; Q17RN4; Q59FH8; Q9UC76	Microtubule cytoskeleton regulation; AGE/RAGE pathway; Focal adhesion; Type 2 papillary renal cell carcinoma; Regulation of actin cytoskeleton; G13 signaling pathway	RHO GTPases Activate Formins; RHOA GTPase cycle; RHOB GTPase cycle; RHOF GTPase cycle; Neutrophil degranulation; RHOD GTPase cycle; RHOC GTPase cycle; ERBB2 Regulates Cell Motility	14	0	0.887	0.635	1.02	0.854533	0.501684	0.997047	51.42	39.8	70.89	109.3	108.4	75.6	68.9					High	High	High	High	1
FALSE	High	Master Protein	P51858	Hepatoma-derived growth factor [OS=Homo sapiens]	0	240.376	73	19	84	19	240	26.8	4.73	236.92	19	signal transduction;other biological processes	nucleus;other cell component	signal transduction activity or receptor binding;cytoskeletal activity;nucleic acid binding activity;other molecular function	Pf00855	3068	ENSG00000143321	HDGF	B3KU21; D3DVC9; hsa:3068; P51858; Q5SZ07; Q5SZ08; Q5SZ09	IL-18 signaling pathway	XBP1(S) activates chaperone genes	2	0	0.86	1.107	1.265	0.804229	0.688611	0.660649	54.79	52.34	72.68	95.6	97.6	94.4	111.3					High	High	High	High	1
FALSE	High	Master Protein	Q15365	Poly(rC)-binding protein 1 [OS=Homo sapiens]	0	239.412	82	17	103	13	356	37.5	7.09	294.84	17	other biological processes	cytosol;nucleus;other cell component	nucleic acid binding activity;other molecular function	Pf00013	5093	ENSG00000169564	PCBP1	hsa:5093; Q13157; Q14975; Q15365	Ferroptosis	mRNA Splicing - Major Pathway; Processing of Capped Intron-Containing Pre-mRNA	3	5	0.703	0.764	0.85	0.258567	0.881633	0.697223	34.5	46.51	66.48	91.9	105.2	114.7	89					High	High	High	High	1
FALSE	High	Master Protein	O00148	ATP-dependent RNA helicase DDX39A [OS=Homo sapiens]	0	238.997	64	26	109	14	427	49.1	5.68	267.96	26	RNA metabolism OR transcription;other metabolic processes;transport	nucleus;other cell component	other molecular function	Pf00270, Pf00271	10212	ENSG00000123136	DDX39A	B1Q2N1; hsa:10212; O00148; Q8N5M0; Q9BVP6; Q9H5W0		Transport of Mature mRNA derived from an Intron-Containing Transcript; mRNA 3'-end processing; RNA Polymerase II Transcription Termination	3	0	0.716	0.735	0.58	0.377961	0.899547	0.0493808	44.26	14.5	69.56	70.5	106.1	140.4	58.8					High	High	High	High	1
FALSE	High	Master Protein	Q13724	Mannosyl-oligosaccharide glucosidase [OS=Homo sapiens]	0	238.958	47	21	73	21	837	91.9	8.9	189.79	21	protein metabolism;other metabolic processes;other biological processes	other membranes;ER/Golgi	other molecular function	Pf03200, Pf16923	7841	ENSG00000115275	MOGS	A8K938; F5H6D0; hsa:7841; Q13724; Q17RN9; Q8TCT5		Maturation of spike protein; N-glycan trimming in the ER and Calnexin/Calreticulin cycle; Maturation of spike protein; Defective MOGS causes CDG-2b	4	0	1.828	0.954	1.768	0.0593118	0.86621	0.0698724	62.4	44.3	18.6	161.5	73.2	73.2	116.8					High	High	High	High	1
FALSE	High	Master Protein	Q9BUJ2	Heterogeneous nuclear ribonucleoprotein U-like protein 1 [OS=Homo sapiens]	0	238.769	34	21	78	21	856	95.7	6.92	210.56	21	RNA metabolism OR transcription;other metabolic processes;other biological processes	nucleus	other molecular function	Pf00622, Pf02037, Pf13671	11100	ENSG00000105323	HNRNPUL1	B3KMW7; hsa:11100; O76022; Q6ZSZ0; Q7L8P4; Q8N6Z4; Q96G37; Q9BUJ2; Q9HAL3; Q9UG75		mRNA Splicing - Major Pathway	1	0	1.191	0.848	0.975	0.850533	0.977082	0.959666	24.82	42.4	17.46	106.5	99.3	97.4	104.1					High	High	High	High	1
FALSE	High	Master Protein	Q6IBS0	Twinfilin-2 [OS=Homo sapiens]	0	237.859	62	15	75	14	349	39.5	6.84	250.87	15	cell organization and biogenesis;developmental processes;other biological processes	cytoskeleton;other cell component	cytoskeletal activity;other molecular function	Pf00241	11344	ENSG00000247596	TWF2	hsa:11344; Q6IBS0; Q9Y3F5		Sensory processing of sound by inner hair cells of the cochlea; Sensory processing of sound by outer hair cells of the cochlea	2	1	0.68	0.485	1.032	0.203009	0.0752111	0.997946	50.89	39.85	41.09	94	68	114.3	147.9					High	High	High	High	1
FALSE	High	Master Protein	P18754	Regulator of chromosome condensation [OS=Homo sapiens]	0	236.803	69	17	80	17	421	44.9	7.52	231.47	17	cell cycle OR cell proliferation;cell organization and biogenesis;other biological processes	other membranes;nucleus;other cell component	enzyme regulator activity;nucleic acid binding activity;other molecular function	Pf00415	1104	ENSG00000180198	RCC1	hsa:1104; P18754; Q16269; Q6NT97	22q11.2 copy number variation syndrome	Rev-mediated nuclear export of HIV RNA; Nuclear import of Rev protein; Postmitotic nuclear pore complex (NPC) reformation	4	0	1.037	0.833	0.956	0.993882	0.963306	0.937833	49.92	45.14	68.25	91.3	89.3	105.2	107.5					High	High	High	High	1
FALSE	High	Master Protein	P29144	Tripeptidyl-peptidase 2 [OS=Homo sapiens]	0	236.698	36	31	73	31	1249	138.3	6.32	152.28	31	protein metabolism;other metabolic processes	cytosol;nucleus;other cell component	other molecular function	Pf00082, Pf12580	7174	ENSG00000134900	TPP2	hsa:7174; P29144; Q5VZU8		Antigen processing: Ubiquitination & Proteasome degradation	1	0	1.151	0.872	1.195	0.927862	0.972011	0.835449	39.41	65.22	35.14	108.1	80	113.6	122.5					High	High	High	High	1
FALSE	High	Master Protein	P42224	Signal transducer and activator of transcription 1-alpha/beta [OS=Homo sapiens]	0	236.629	50	31	112	31	750	87.3	6.05	254.36	31	cell cycle OR cell proliferation;stress response;developmental processes;signal transduction;other biological processes	cytosol;nucleus;other cell component	signal transduction activity or receptor binding;nucleic acid binding activity;other molecular function	Pf00017, Pf01017, Pf02864, Pf02865, Pf12162	6772	ENSG00000115415	STAT1	A8K989; B2RCA0; D2KFR8; D3DPI7; hsa:6772; P42224; Q53S88; Q53XW4; Q68D00; Q9UDL5	IL-5 signaling pathway; Regulation of toll-like receptor signaling pathway; RANKL/RANK signaling pathway; Thyroid stimulating hormone (TSH) signaling pathway; Leptin signaling pathway; Prolactin signaling pathway; IL-7 signaling pathway; Type III interferon signaling; IL-9 signaling pathway; Thymic stromal lymphopoietin (TSLP) signaling pathway; AGE/RAGE pathway; Allograft Rejection; Interleukin-…	Regulation of RUNX2 expression and activity; ISG15 antiviral mechanism; Interleukin-4 and Interleukin-13 signaling; Signaling by SCF-KIT; Signaling by phosphorylated juxtamembrane, extracellular and kinase domain KIT mutants; Growth hormone receptor signaling; Signaling by CSF3 (G-CSF); Inactivation of CSF3 (G-CSF) signaling; Downstream signal transduction; Signaling by PDGFRA transmembrane, juxt…	69	0	0.769	0.838	1.291	0.508577	0.969123	0.597448	50.19	40.39	40.33	83.6	83	107.7	126					High	High	High	High	1
FALSE	High	Master Protein	Q92597	Protein NDRG1 [OS=Homo sapiens]	0	236.586	63	14	87	14	394	42.8	5.82	242.83	14	cell organization and biogenesis;stress response;developmental processes;signal transduction;other biological processes	plasma membrane;other membranes;cytosol;cytoskeleton;nucleus;other cytoplasmic organelle;other cell component	cytoskeletal activity;other molecular function	Pf03096	10397	ENSG00000104419	NDRG1	B3KR80; B7Z446; hsa:10397; O15207; Q6IBG2; Q92597; Q9NYR6; Q9UK29	VEGFA-VEGFR2 signaling pathway; Hippo-Yap signaling pathway; Overview of leukocyte-intrinsic Hippo pathway functions; Intracellular trafficking proteins involved in CMT neuropathy; Malignant pleural mesothelioma	TP53 regulates transcription of several additional cell death genes whose specific roles in p53-dependent apoptosis remain uncertain	6	0	0.814	0.933	1.163	0.661132	0.949107	0.873858	37.89	48.5	58.88	89.3	88.6	99.9	151.7					High	High	High	High	1
FALSE	High	Master Protein	Q15021	Condensin complex subunit 1 [OS=Homo sapiens]	0	236.344	35	36	95	36	1401	157.1	6.61	209.75	36	cell cycle OR cell proliferation;cell organization and biogenesis;other biological processes	cytosol;nucleus;other cell component	other molecular function	Pf12717, Pf12922	9918	ENSG00000010292	NCAPD2	D3DUR4; hsa:9918; Q15021; Q8N6U3		Condensation of Prometaphase Chromosomes	1	0	0.67	0.679	0.91	0.203849	0.797496	0.886057	43.29	59.82	50.84	91.4	78.7	119.8	99.4					High	High	High	High	1
FALSE	High	Master Protein	O00571	ATP-dependent RNA helicase DDX3X [OS=Homo sapiens]	0	236.216	55	32	143	31	662	73.2	7.18	319.85	32	cell-cell signaling;cell organization and biogenesis;protein metabolism;RNA metabolism OR transcription;other metabolic processes;stress response;signal transduction;other biological processes	non-structural extracellular;plasma membrane;other membranes;cytosol;cytoskeleton;nucleus;other cell component	enzyme regulator activity;cytoskeletal activity;translation activity;nucleic acid binding activity;other molecular function	Pf00270, Pf00271	1654	ENSG00000215301	DDX3X	A8K538; B4E3E8; hsa:1654; O00571; O15536	Novel intracellular components of RIG-I-like receptor (RLR) pathway; Hepatitis B infection	Neutrophil degranulation	3	0	0.627	0.858	0.774	0.0720415	0.986952	0.411638	60.76	55.87	78.85	90.3	132.6	102.9	70.8					High	High	High	High	1
FALSE	High	Master Protein	P04632	Calpain small subunit 1 [OS=Homo sapiens]	0	235.988	78	13	77	13	268	28.3	5.2	248.78	13	protein metabolism;other biological processes	plasma membrane;other membranes;cytosol	other molecular function		826	ENSG00000126247	CAPNS1	A8K0P1; hsa:826; P04632; Q8WTX3; Q96EW0	Integrin-mediated cell adhesion	Formation of the cornified envelope; Degradation of the extracellular matrix; Deregulated CDK5 triggers multiple neurodegenerative pathways in Alzheimer's disease models	4	0	1.031	0.618	0.998	0.997506	0.429561	0.979273	32.04	50.09	16.02	110.3	66.7	97.7	141.9					High	High	High	High	1
FALSE	High	Master Protein	P06396	Gelsolin [OS=Homo sapiens]	0	235.68	39	22	83	22	782	85.6	6.28	212.71	22	cell organization and biogenesis;protein metabolism;other metabolic processes;transport;developmental processes;other biological processes	non-structural extracellular;plasma membrane;other membranes;cytosol;cytoskeleton;other cell component	cytoskeletal activity;other molecular function	Pf00626	2934	ENSG00000148180	GSN	A2A418; A8MUD1; A8MYN7; B7Z373; B7Z5V1; F5H1A8; hsa:2934; P06396; Q5T0I2; Q8WVV7	Ebola virus pathway in host; Regulation of actin cytoskeleton; Senescence and autophagy in cancer	Neutrophil degranulation; Amyloid fiber formation; Sensory processing of sound by outer hair cells of the cochlea; Caspase-mediated cleavage of cytoskeletal proteins	7	0	1.131	1.003	1.187	0.928025	0.873008	0.82994	62.78	48.85	46.68	127.6	98.4	100.7	90.8					High	High	High	High	1
FALSE	High	Master Protein	Q15233	Non-POU domain-containing octamer-binding protein [OS=Homo sapiens]	0	235.473	55	23	106	22	471	54.2	8.95	241.9	23	DNA metabolism;RNA metabolism OR transcription;other metabolic processes;stress response;other biological processes	nucleus	nucleic acid binding activity;other molecular function	Pf00076, Pf08075	4841	ENSG00000147140	NONO	B7Z4C2; D3DVV4; F5GYZ3; hsa:4841; O00201; P30807; Q12786; Q15233; Q9BQC5	mRNA processing		1	0	0.827	0.825	0.926	0.715758	0.957753	0.899227	41.77	82.22	72.8	72.4	127.4	91.9	75.8					High	High	High	High	1
FALSE	High	Master Protein	P61158	Actin-related protein 3 [OS=Homo sapiens]	0	235.287	73	21	86	21	418	47.3	5.88	227.84	21	cell cycle OR cell proliferation;cell organization and biogenesis;stress response;other biological processes	cytosol;cytoskeleton;nucleus;other cell component	cytoskeletal activity;other molecular function	Pf00022	10096	ENSG00000115091	ACTR3	hsa:10096; P32391; P61158; Q53QM2	Physico-chemical features and toxicity-associated pathways	Regulation of actin dynamics for phagocytic cup formation; FCGR3A-mediated phagocytosis; RHO GTPases Activate WASPs and WAVEs; Clathrin-mediated endocytosis; EPHB-mediated forward signaling	6	0	0.923	1.011	1.04	0.91324	0.864027	0.997047	28.2	44.01	48.97	100	94.3	109.4	113.9					High	High	High	High	1
FALSE	High	Master Protein	Q12905	Interleukin enhancer-binding factor 2 [OS=Homo sapiens]	0	234.927	71	18	116	18	390	43	5.26	348.65	18	other biological processes	nucleus;other cell component	nucleic acid binding activity	Pf07528	3608	ENSG00000143621	ILF2	A6NDB0; B2R8G7; hsa:3608; Q12905; Q5SR10; Q5SR11; Q7L7R3; Q9BWD4; Q9P1N0	B cell receptor signaling pathway	Neutrophil degranulation	2	0	0.923	0.715	1.123	0.913519	0.769284	0.924762	38.16	37.44	47.36	100.3	87.1	108.7	111.5					High	High	High	High	1
FALSE	High	Master Protein	Q02952	A-kinase anchor protein 12 [OS=Homo sapiens]	0	234.119	24	23	54	23	1782	191.4	4.41	158.64	23	signal transduction;other biological processes	plasma membrane;other membranes;cytosol;cytoskeleton;other cell component	other molecular function	Pf03832, Pf10522	9590	ENSG00000131016	AKAP12	hsa:9590; O00310; O00498; Q02952; Q4LE68; Q5SZ80; Q5TGN1; Q68D82; Q99970	G protein signaling pathways	RHOD GTPase cycle; RHOF GTPase cycle	3	0	1.359	0.991	1.284	0.61083	0.869709	0.71975	26.13	75.74	72.83	170	89.1	83.8	100.8					High	High	High	High	1
FALSE	High	Master Protein	Q92896	Golgi apparatus protein 1 [OS=Homo sapiens]	0	233.879	33	26	64	26	1179	134.5	6.9	166.56	26	developmental processes;other biological processes	extracellular matrix;plasma membrane;other membranes;cytoskeleton;ER/Golgi	signal transduction activity or receptor binding;other molecular function	Pf00839	2734	ENSG00000090863	GLG1	B7Z8Y4; D3DUJ7; hsa:2734; Q13221; Q6P9D1; Q92896		Cell surface interactions at the vascular wall	1	0	1.029	0.658	0.848	0.993882	0.723106	0.739323	48.59	33.75	73.42	108.5	75.2	115.1	104.9					High	High	High	High	1
FALSE	High	Master Protein	Q04828	Aldo-keto reductase family 1 member C1 [OS=Homo sapiens]	0	233.146	72	20	116	2	323	36.8	7.88	308.97	20	other metabolic processes;transport;other biological processes	cytosol	other molecular function	Pf00248	1645	ENSG00000187134	AKR1C1	hsa:1645; P52896; Q04828; Q5SR15; Q7M4N2; Q9UCX2	Benzo(a)pyrene metabolism; Metapathway biotransformation Phase I and II; Prostaglandin synthesis and regulation	Synthesis of bile acids and bile salts via 7alpha-hydroxycholesterol; Synthesis of bile acids and bile salts via 24-hydroxycholesterol; Synthesis of bile acids and bile salts via 27-hydroxycholesterol; Retinoid metabolism and transport	7	19	0.94	1.433	1.192	0.93365	0.118866	0.818556	22.98	60.7	66.17	88.1	112.8	97.6	100.2					High	High	High	High	1
FALSE	High	Master Protein	Q9P258	Protein RCC2 [OS=Homo sapiens]	0	233.122	58	24	108	24	522	56	8.78	257.76	24	cell adhesion;cell cycle OR cell proliferation;cell organization and biogenesis;signal transduction;other biological processes	plasma membrane;other membranes;cytosol;cytoskeleton;nucleus;other cytoplasmic organelle;other cell component	enzyme regulator activity;cytoskeletal activity;other molecular function	Pf00415	55920	ENSG00000179051; ENSG00000281540	RCC2	hsa:55920; Q8IVL9; Q9BSN6; Q9NPV8; Q9P258		Separation of Sister Chromatids; Resolution of Sister Chromatid Cohesion; RHO GTPases Activate Formins; EML4 and NUDC in mitotic spindle formation; Amplification of signal from unattached kinetochores via a MAD2 inhibitory signal	6	0	1.002	1.003	1.129	0.990676	0.873008	0.921641	23.39	39.61	40.24	103.6	99.6	92.8	100.8					High	High	High	High	1
FALSE	High	Master Protein	Q9UQ35	Serine/arginine repetitive matrix protein 2 [OS=Homo sapiens]	0	232.823	15	27	83	27	2752	299.4	12.06	216.83	27	RNA metabolism OR transcription;other metabolic processes	nucleus	nucleic acid binding activity;other molecular function	Pf08312	23524	ENSG00000167978	SRRM2	A6NKB9; D3DU97; hsa:23524; O15038; O94803; Q6NSL3; Q6PIM3; Q6PK40; Q8IW17; Q96GY7; Q9P0G1; Q9UHA8; Q9UQ35; Q9UQ36; Q9UQ37; Q9UQ38; Q9UQ40		mRNA Splicing - Major Pathway	1	0	0.752	0.852	0.918	0.490393	0.995614	0.905322	68.42	65.16	65.87	95.4	94.4	113.9	104.7					High	High	High	High	1
FALSE	High	Master Protein	Q13045	Protein flightless-1 homolog [OS=Homo sapiens]	0	232.72	31	26	72	26	1269	144.7	6.05	182.77	26	cell organization and biogenesis;other biological processes	cytosol;cytoskeleton;nucleus;other cell component	cytoskeletal activity;other molecular function	Pf00626, Pf12799, Pf13855	2314	ENSG00000177731; ENSG00000284571	FLII	B4DIL0; F5H407; hsa:2314; J3QLG3; Q13045	VEGFA-VEGFR2 signaling pathway		1	0	0.882	0.7	0.871	0.844565	0.858072	0.833069	31.6	43.6	35.21	92.8	77.3	101.7	132.5					High	High	High	High	1
FALSE	High	Master Protein	P31930	Cytochrome b-c1 complex subunit 1, mitochondrial [OS=Homo sapiens]	0	232.402	52	17	79	17	480	52.6	6.37	233.41	17	other metabolic processes;transport;other biological processes	other membranes;mitochondrion	transporter activity;other molecular function	Pf00675, Pf05193	7384	ENSG00000010256	UQCRC1	B2R7R8; hsa:7384; P31930; Q96DD2	Electron transport chain: OXPHOS system in mitochondria; Nonalcoholic fatty liver disease; Mitochondrial complex III assembly	Respiratory electron transport	4	0	1.523	0.789	1.158	0.224924	0.92483	0.882249	38.72	53.31	32.75	146.6	66.9	96.5	111.3					High	High	High	High	1
FALSE	High	Master Protein	A0AVT1	Ubiquitin-like modifier-activating enzyme 6 [OS=Homo sapiens]	0	231.645	41	29	81	29	1052	117.9	6.14	168.29	29	cell organization and biogenesis;protein metabolism;other metabolic processes;stress response;developmental processes;other biological processes	cytosol;nucleus;other cell component	other molecular function	Pf00899, Pf09358, Pf10585, Pf16190, Pf16191	55236	ENSG00000033178	UBA6	A0AVT1; A6N8M7; B2RAV3; hsa:55236; Q4W5K0; Q6UV21; Q86T78; Q86TC7; Q8N5T3; Q8N9E4; Q9H3T7; Q9NVC9		Synthesis of active ubiquitin: roles of E1 and E2 enzymes; Antigen processing: Ubiquitination & Proteasome degradation	2	0	1.175	0.913	1.054	0.892886	0.944862	0.982157	27.99	78.53	42.93	80.9	178.2	75.7	82.6					High	High	High	High	1
FALSE	High	Master Protein	Q14166	Tubulin--tyrosine ligase-like protein 12 [OS=Homo sapiens]	0	231.104	65	25	83	25	644	74.4	5.53	216.55	25	protein metabolism;other metabolic processes;stress response;other biological processes	cytoskeleton;nucleus;other cell component	cytoskeletal activity;other molecular function	Pf03133	23170	ENSG00000100304	TTLL12	hsa:23170; Q14166; Q20WK5; Q9UGU3		Carboxyterminal post-translational modifications of tubulin	1	0	1.055	0.68	0.904	0.993348	0.789316	0.882716	48.65	62.03	60.34	118.5	76.2	106.2	110.5					High	High	High	High	1
FALSE	High	Master Protein	Q12931	Heat shock protein 75 kDa, mitochondrial [OS=Homo sapiens]	0	230.896	51	28	129	27	704	80.1	8.21	301.12	28	other biological processes	other membranes;mitochondrion;nucleus	signal transduction activity or receptor binding;other molecular function	Pf00183, Pf02518	10131	ENSG00000126602	TRAP1	B4DR68; D3DUC8; F5H897; hsa:10131; O43642; O75235; Q12931; Q9UHL5	TNF-alpha signaling pathway; TGF-beta signaling pathway	Respiratory electron transport	3	0	1.049	0.861	1.067	0.990676	0.989501	0.977408	26.29	43.53	43.93	99.9	96.7	108.1	90.4					High	High	High	High	1
FALSE	High	Master Protein	Q8NC51	Plasminogen activator inhibitor 1 RNA-binding protein [OS=Homo sapiens]	0	230.544	50	22	97	22	408	44.9	8.65	237.08	22	cell organization and biogenesis;other biological processes	plasma membrane;other membranes;cytosol;nucleus;other cell component	translation activity;nucleic acid binding activity;other molecular function	Pf04774, Pf16174	26135	ENSG00000142864	SERBP1	hsa:26135; Q5VU19; Q5VU20; Q5VU22; Q8NC51; Q8WUH0; Q96SE2; Q9BTY3; Q9BUM4; Q9Y367; Q9Y4S3	Apoptosis-related network due to altered Notch3 in ovarian cancer		1	0	0.986	0.739	1.131	0.976436	0.833936	0.920001	26.19	46.44	46.71	103.7	82.2	111.5	118.6					High	High	High	High	1
FALSE	High	Master Protein	Q92841	Probable ATP-dependent RNA helicase DDX17 [OS=Homo sapiens]	0	230.078	57	36	151	28	729	80.2	8.27	284.66	36	RNA metabolism OR transcription;other metabolic processes;stress response;developmental processes;signal transduction;other biological processes	cytosol;nucleus;other cell component	other molecular function	Pf00270, Pf00271	10521	ENSG00000100201	DDX17	B1AHM0; H3BLZ8; hsa:10521; Q69YT1; Q6ICD6; Q92841	Novel intracellular components of RIG-I-like receptor (RLR) pathway	SUMOylation of transcription cofactors	2	9	0.935	0.938	0.856	0.928985	0.944862	0.718788	36.38	34.21	34.33	89.6	116.2	96.4	98.6					High	High	High	High	1
FALSE	High	Master Protein	Q3ZCM7	Tubulin beta-8 chain [OS=Homo sapiens]	0	228.929	29	12	308	1	444	49.7	4.89	770.36	12	cell cycle OR cell proliferation;cell organization and biogenesis;other biological processes	cytoskeleton;other cell component	cytoskeletal activity;other molecular function	Pf00091, Pf03953	347688	ENSG00000261456	TUBB8	hsa:347688; Q3ZCM7; Q5SQX9; Q8WZ78	Alzheimer's disease and miRNA effects; Pathogenic Escherichia coli infection; Parkin-ubiquitin proteasomal system pathway; VEGFA-VEGFR2 signaling pathway; Alzheimer's disease	Recycling pathway of L1; Separation of Sister Chromatids; The role of GTSE1 in G2/M progression after G2 checkpoint; Recruitment of NuMA to mitotic centrosomes; MHC class II antigen presentation; HSP90 chaperone cycle for steroid hormone receptors (SHR) in the presence of ligand; COPI-dependent Golgi-to-ER retrograde traffic; Kinesins; HCMV Early Events; Aggrephagy; Translocation of SLC2A4 (GLUT4…	30	0		100			1.06627e-16						500							High	High	High	High	1
FALSE	High	Master Protein	Q14008	Cytoskeleton-associated protein 5 [OS=Homo sapiens]	0	227.99	30	44	108	44	2032	225.4	7.8	201.94	44	cell cycle OR cell proliferation;cell organization and biogenesis;transport;other biological processes	plasma membrane;other membranes;cytosol;cytoskeleton;nucleus;other cell component	cytoskeletal activity;other molecular function	Pf02985, Pf12348	9793	ENSG00000175216	CKAP5	hsa:9793; Q05D70; Q0VAX7; Q0VAX8; Q14008; Q14668; Q2TA89; Q6NSH4		Separation of Sister Chromatids; Resolution of Sister Chromatid Cohesion; RHO GTPases Activate Formins; EML4 and NUDC in mitotic spindle formation; Amplification of signal from unattached kinetochores via a MAD2 inhibitory signal; Regulation of PLK1 Activity at G2/M Transition; Recruitment of NuMA to mitotic centrosomes; Loss of Nlp from mitotic centrosomes; Recruitment of mitotic centrosome prot…	13	0	1.034	1.157	1.314	0.997839	0.593101	0.577812	53.62	36.4	38.23	100.3	115.4	96.4	87.6					High	High	High	High	1
FALSE	High	Master Protein	O43143	Pre-mRNA-splicing factor ATP-dependent RNA helicase DHX15 [OS=Homo sapiens]	0	227.785	43	28	124	27	795	90.9	7.46	257.4	28	RNA metabolism OR transcription;other metabolic processes;other biological processes	nucleus	nucleic acid binding activity;other molecular function	Pf00270, Pf00271, Pf04408, Pf07717	1665	ENSG00000109606	DHX15	hsa:1665; O43143; Q9NQT7	mRNA processing	mRNA Splicing - Major Pathway	2	1	0.952	0.757	1.065	0.942587	0.869479	0.97892	32.08	37.18	32.7	86.4	82	119.2	122.3					High	High	High	High	1
FALSE	High	Master Protein	Q9BSJ8	Extended synaptotagmin-1 [OS=Homo sapiens]	0	227.397	36	26	92	26	1104	122.8	5.83	229.94	26	cell organization and biogenesis;transport	plasma membrane;other membranes;ER/Golgi	other molecular function	Pf00168, Pf17047	23344	ENSG00000139641	ESYT1	A0FGR7; A8K2S2; hsa:23344; O94848; Q6PJN4; Q9BSJ8; Q9H6J1; Q9H6W2; Q9Y416		RAC1 GTPase cycle; RAC3 GTPase cycle; RHOF GTPase cycle; RHOD GTPase cycle; Glycosphingolipid metabolism; RHOG GTPase cycle; RAC2 GTPase cycle	7	0	1.011	0.612	1.059	0.990676	0.509663	0.98008	34.79	53.92	33.83	96.2	74.8	106.6	121.8					High	High	High	High	1
FALSE	High	Master Protein	O94979	Protein transport protein Sec31A [OS=Homo sapiens]	0	226.316	34	26	79	26	1220	132.9	6.89	157.83	26	cell organization and biogenesis;transport;other biological processes	other membranes;cytosol;ER/Golgi;other cell component	other molecular function	Pf12931	22872	ENSG00000138674	SEC31A	B4DIW6; B7ZKZ7; B7ZL00; H7C2W3; hsa:22872; O94979; Q17RR5; Q5H9P6; Q5XG74; Q659G7; Q6ZU90; Q7LCX9; Q86TJ0; Q8IZH4; Q9P048; Q9P0A6; Q9UM05; Q9UM06	Sterol regulatory element-binding proteins (SREBP) signaling	MHC class II antigen presentation; COPII-mediated vesicle transport; Antigen Presentation: Folding, assembly and peptide loading of class I MHC; Signaling by ALK fusions and activated point mutants; XBP1(S) activates chaperone genes	6	0	1.129	0.884	0.95	0.93813	0.961536	0.939588	27.06	48.9	55.64	96.5	97.1	88.8	109.2					High	High	High	High	1
FALSE	High	Master Protein	P42166	Lamina-associated polypeptide 2, isoform alpha [OS=Homo sapiens]	0	226.072	48	23	92	13	694	75.4	7.66	240.08	23		nucleus;other cell component	nucleic acid binding activity;other molecular function	Pf03020, Pf08198, Pf11560	7112	ENSG00000120802	TMPO	P08918; P08919; P42166; Q14860; Q16295	Envelope proteins and their potential roles in EDMD physiopathology; Overlap between signal transduction pathways contributing to LMNA laminopathies		2	10	0.909	0.833	1.049	0.893214	0.963479	0.992099	34.86	27.66	33.79	85.4	97.2	101.2	107.2					High	High	High	High	1
FALSE	High	Master Protein	P22234	Multifunctional protein ADE2 [OS=Homo sapiens]	0	225.967	61	24	121	24	425	47	7.23	293.57	24	other metabolic processes	cytosol;other cell component	other molecular function	Pf00731, Pf01259	10606	ENSG00000128050	PAICS	E9PDH9; hsa:10606; P22234; Q68CQ5	Metabolic reprogramming in colon cancer	Purine ribonucleoside monophosphate biosynthesis	2	0	1.022	0.858	0.975	0.996858	0.986952	0.959504	30.26	52.2	45.23	102.5	86.6	110	94.8					High	High	High	High	1
FALSE	High	Master Protein	P19367	Hexokinase-1 [OS=Homo sapiens]	0	225.891	43	33	97	29	917	102.4	6.8	219.71	33	other metabolic processes;stress response;other biological processes	other membranes;cytosol;mitochondrion	kinase activity;other molecular function	Pf00349, Pf03727	3098	ENSG00000156515	HK1	E9PCK0; hsa:3098; O43443; O43444; O75574; P19367; Q5VTC3; Q96HC8; Q9NNZ4; Q9NNZ5	Cori cycle; Photodynamic therapy-induced HIF-1 survival signaling; Clear cell renal cell carcinoma pathways; Aerobic glycolysis; Glycolysis and gluconeogenesis; Glucuronidation	Glycolysis; Defective HK1 causes hexokinase deficiency (HK deficiency)	8	0	1.363	0.864	0.954	0.555492	0.996692	0.941553	37.11	48.88	58.79	134.6	85	109.2	84.8					High	High	High	High	1
FALSE	High	Master Protein	P62140	Serine/threonine-protein phosphatase PP1-beta catalytic subunit [OS=Homo sapiens]	0	224.647	72	20	100	6	327	37.2	6.19	267	20	cell cycle OR cell proliferation;protein metabolism;other metabolic processes;signal transduction;other biological processes	plasma membrane;other membranes;cytosol;nucleus;other cell component	other molecular function	Pf00149, Pf16891	5500	ENSG00000213639	PPP1CB	B2R5V4; D6W565; hsa:5500; P37140; P62140; Q5U087; Q6FG45	Common pathways underlying drug addiction; Focal adhesion; Hippo-Merlin signaling dysregulation; 22q11.2 copy number variation syndrome; Airway smooth muscle cell contraction; Neuroinflammation and glutamatergic signaling; G13 signaling pathway	Regulation of PLK1 Activity at G2/M Transition; RAF activation; Circadian Clock; Downregulation of TGF-beta receptor signaling; RHO GTPases activate PAKs; Triglyceride catabolism; RHO GTPases activate CIT; RHO GTPases activate PKNs; RHO GTPases Activate ROCKs; SHOC2 M1731 mutant abolishes MRAS complex function; Gain-of-function MRAS complexes activate RAF signaling	18	0	1.319	0.582	1.51	0.779806	0.507294	0.320519	39.68	27.37	33.05	106.8	47.3	79.3	113.8					High	High	High	High	1
FALSE	High	Master Protein	P36871	Phosphoglucomutase-1 [OS=Homo sapiens]	0	224.646	62	28	92	28	562	61.4	6.76	219.08	28	other metabolic processes	non-structural extracellular;cytosol;other cell component	other molecular function	Pf02878, Pf02879, Pf02880	5236	ENSG00000079739	PGM1	B2R5N9; B4DPV0; hsa:5236; P36871; Q16105; Q16106; Q5BKZ9; Q6NW22; Q86U74; Q96J40; Q9NTY4	Ectoderm differentiation; Clear cell renal cell carcinoma pathways; Glycogen synthesis and degradation; Glucuronidation	Neutrophil degranulation; Glycogen synthesis; Defective PGM1 causes PGM1-CDG (CDG1t)	7	0	0.963	0.975	0.987	0.957665	0.898564	0.972379	46.97	45.01	60.01	93.1	92.1	109.1	103.3					High	High	High	High	1
FALSE	High	Master Protein	Q14258	E3 ubiquitin/ISG15 ligase TRIM25 [OS=Homo sapiens]	0	224.637	49	22	90	22	630	70.9	8.09	217.15	22	protein metabolism;other metabolic processes;stress response;other biological processes	cytosol;nucleus;other cell component	signal transduction activity or receptor binding;other molecular function	Pf00622, Pf13445, Pf13765	7706	ENSG00000121060	TRIM25	hsa:7706; Q14258	Novel intracellular components of RIG-I-like receptor (RLR) pathway; Cytosolic DNA-sensing pathway; SARS-CoV-2 innate immunity evasion and cell-specific immune response	Interferon gamma signaling; ISG15 antiviral mechanism; TRAF6 mediated NF-kB activation; Termination of translesion DNA synthesis; NF-kB activation through FADD/RIP-1 pathway mediated by caspase-8 and -10; Negative regulators of DDX58/IFIH1 signaling; Ovarian tumor domain proteases; TRAF3-dependent IRF activation pathway; TRAF6 mediated IRF7 activation	13	0	1.087	0.924	1.118	0.96613	0.944862	0.927933	38.41	46.21	60.88	95.9	86.9	100.4	133.1					High	High	High	High	1
FALSE	High	Master Protein	P54886	Delta-1-pyrroline-5-carboxylate synthase [OS=Homo sapiens]	0	223.784	37	25	80	25	795	87.2	7.12	210.18	25	other metabolic processes	other membranes;mitochondrion	kinase activity;other molecular function	Pf00171, Pf00696	5832	ENSG00000059573	ALDH18A1	B2R5Q4; B7Z350; B7Z5X8; B7ZLP1; D3DR44; hsa:5832; O95952; P54886; Q3KQU2; Q5T566; Q5T567; Q9UM72	Amino acid metabolism		1	0	0.927	0.755	1.261	0.916074	0.924199	0.685793	48	59.96	37.35	102.8	85.8	89.2	136.2					High	High	High	High	1
FALSE	High	Master Protein	P17301	Integrin alpha-2 [OS=Homo sapiens]	0	223.555	29	24	84	24	1181	129.2	5.31	216.22	24	cell adhesion;cell cycle OR cell proliferation;cell organization and biogenesis;stress response;developmental processes;signal transduction;other biological processes	plasma membrane;other membranes;nucleus;other cell component	signal transduction activity or receptor binding;other molecular function	Pf00092, Pf01839, Pf08441	3673	ENSG00000164171	ITGA2	hsa:3673; P17301; Q14595	Integrin-mediated cell adhesion; Arrhythmogenic right ventricular cardiomyopathy; Interleukin-11 signaling pathway; Complement system; Focal adhesion; TGF-beta signaling pathway; Focal adhesion: PI3K-Akt-mTOR-signaling pathway; PI3K-Akt signaling pathway; Ebola virus pathway in host; Small cell lung cancer; Malignant pleural mesothelioma	Integrin cell surface interactions; ECM proteoglycans; Syndecan interactions; CHL1 interactions; Laminin interactions; MET activates PTK2 signaling; Platelet Adhesion to exposed collagen	18	0	0.938	0.688	0.851	0.932342	0.769284	0.745638	32.4	47.17	65.88	104.1	90.7	111.1	108.4					High	High	High	High	1
FALSE	High	Master Protein	P12277	Creatine kinase B-type [OS=Homo sapiens]	0	223.248	76	17	132	17	381	42.6	5.59	328.72	17	other metabolic processes;developmental processes;other biological processes	non-structural extracellular;cytosol;nucleus;other cell component	kinase activity;other molecular function	Pf00217, Pf02807	1152	ENSG00000166165	CKB	A8K236; B2R5R4; hsa:1152; P12277; Q2LE07; Q6FG40; Q9UC66		RND3 GTPase cycle; Creatine metabolism	2	0	0.988	0.76	1.065	0.979006	0.873915	0.97892	37.18	25.32	50.94	101.2	81.2	111.1	118.3					High	High	High	High	1
FALSE	High	Master Protein	Q01469	Fatty acid-binding protein 5 [OS=Homo sapiens]	0	223.157	78	13	78	13	135	15.2	7.01	222.04	13	other metabolic processes;transport;other biological processes	non-structural extracellular;plasma membrane;other membranes;cytosol;nucleus;other cytoplasmic organelle;other cell component	transporter activity;other molecular function	Pf00061	2171	ENSG00000164687	FABP5	B2R4K0; hsa:2171; Q01469	PPAR signaling pathway; Fatty acid transporters	Neutrophil degranulation; Triglyceride catabolism; Signaling by Retinoic Acid	5	0	0.803	0.838	0.81	0.630074	0.969123	0.557983	20.48	32.63	28.04	83.3	109	111.9	83.1					High	High	High	High	1
FALSE	High	Master Protein	P15924	Desmoplakin [OS=Homo sapiens]	0	223.155	21	41	74	41	2871	331.6	6.81	138.3	41	cell adhesion;cell organization and biogenesis;protein metabolism;other metabolic processes;stress response;developmental processes;other biological processes	plasma membrane;other membranes;cytoskeleton;other cell component	cytoskeletal activity;other molecular function	Pf00681, Pf17902, Pf18373	1832	ENSG00000096696	DSP	B2RTT2; D7RX09; hsa:1832; O75993; P15924; Q14189; Q9UHN4	Arrhythmogenic right ventricular cardiomyopathy; Lung fibrosis; Epithelial to mesenchymal transition in colorectal cancer	Neutrophil degranulation; RND3 GTPase cycle; RND1 GTPase cycle; Formation of the cornified envelope; Apoptotic cleavage of cell adhesion proteins	9	0	0.693	0.929	0.979	0.257638	0.92483	0.969583	65.4	67.77	39.87	89.3	100.8	98.2	103.9					High	High	High	High	1
FALSE	High	Master Protein	Q14573	Inositol 1,4,5-trisphosphate receptor type 3 [OS=Homo sapiens]	0	222.132	20	35	73	32	2671	303.9	6.48	159.63	35	transport;signal transduction;other biological processes	plasma membrane;other membranes;cytosol;ER/Golgi;nucleus;other cell component	transporter activity;other molecular function	Pf00520, Pf01365, Pf02815, Pf08454, Pf08709	3710	ENSG00000096433	ITPR3	hsa:3710; Q14573; Q14649; Q5TAQ2	Alzheimer's disease and miRNA effects; Myometrial relaxation and contraction pathways; MFAP5-mediated ovarian cancer cell motility and invasiveness; GPR40 pathway; Vitamin D-sensitive calcium signaling in depression; Airway smooth muscle cell contraction; Malignant pleural mesothelioma; Alzheimer's disease; Calcium regulation in cardiac cells	Role of phospholipids in phagocytosis; Ion homeostasis; VEGFR2 mediated cell proliferation; Effects of PIP2 hydrolysis; Sensory perception of sweet, bitter, and umami (glutamate) taste; Glucagon-like Peptide-1 (GLP1) regulates insulin secretion; Ca2+ pathway; PLC beta mediated events; FCERI mediated Ca+2 mobilization; FCGR3A-mediated IL10 synthesis; Antigen activates B Cell Receptor (BCR) leading…	24	2	0.965	0.813	1.086	0.942159	0.979525	0.969583	55.67	37.27	35.3	83.2	97.3	107.6	99					High	High	High	High	1
FALSE	High	Master Protein	P42330	Aldo-keto reductase family 1 member C3 [OS=Homo sapiens]	0	221.443	66	16	102	9	323	36.8	7.94	285.42	16	other metabolic processes;stress response;developmental processes;signal transduction;other biological processes	cytosol;nucleus;other cell component	other molecular function	Pf00248	8644	ENSG00000196139	AKR1C3	A8K2V0; B4DL37; hsa:8644; P42330; Q5T2L1; Q96DJ1; Q96KI8; Q99530; Q9UCX1; Q9UII3; Q9UKL9	Benzo(a)pyrene metabolism; Metapathway biotransformation Phase I and II; Prostaglandin synthesis and regulation	Synthesis of bile acids and bile salts via 7alpha-hydroxycholesterol; Synthesis of bile acids and bile salts via 24-hydroxycholesterol; Retinoid metabolism and transport; Synthesis of Prostaglandins (PG) and Thromboxanes (TX); RA biosynthesis pathway; Synthesis of bile acids and bile salts via 27-hydroxycholesterol	9	0	0.899	0.786	1.125	0.876762	0.943237	0.922739	70.33	76.79	109.22	101.6	61.2	92.4	171.1					High	High	High	High	1
FALSE	High	Master Protein	Q9NSE4	Isoleucine--tRNA ligase, mitochondrial [OS=Homo sapiens]	0	221.164	42	30	92	30	1012	113.7	7.2	169.41	30	protein metabolism;RNA metabolism OR transcription;other metabolic processes	mitochondrion	nucleic acid binding activity;other molecular function	Pf00133, Pf06827, Pf08264	55699	ENSG00000067704	IARS2	B2RPG8; hsa:55699; Q1M2P9; Q6PI85; Q7L439; Q86WU9; Q96D91; Q9H9Q8; Q9NSE4; Q9NW42		Mitochondrial tRNA aminoacylation	1	0	1.111	0.939	1.245	0.957023	0.919987	0.735562	32.06	32.97	55.74	115.5	92.8	94.2	119.3					High	High	High	High	1
FALSE	High	Master Protein	Q9NTJ3	Structural maintenance of chromosomes protein 4 [OS=Homo sapiens]	0	220.872	30	29	56	29	1288	147.1	6.79	134.84	29	cell cycle OR cell proliferation;cell organization and biogenesis;other biological processes	cytosol;nucleus;other cell component	nucleic acid binding activity;other molecular function	Pf02463, Pf06470	10051	ENSG00000113810	SMC4	A6NLT9; D3DNL8; hsa:10051; O95752; Q8NDL4; Q9NTJ3; Q9UNT9	Ciliary landscape	Condensation of Prophase Chromosomes; Condensation of Prometaphase Chromosomes	3	0	0.88	0.87	0.798	0.840037	0.973054	0.627122	33.87	45.99	25.7	96.3	109.9	95.9	105.9					High	High	High	High	1
FALSE	High	Master Protein	P31947	14-3-3 protein sigma [OS=Homo sapiens]	0	220.622	83	18	155	14	248	27.8	4.74	340.71	18	cell organization and biogenesis;stress response;developmental processes;signal transduction;other biological processes	non-structural extracellular;cytosol;nucleus	enzyme regulator activity;other molecular function	Pf00244	2810	ENSG00000175793	SFN	hsa:2810; P31947; Q6FH30; Q6FH51; Q96DH0	miRNA regulation of DNA damage response; Cell cycle; Myometrial relaxation and contraction pathways; Calcium regulation in cardiac cells; DNA damage response	Translocation of SLC2A4 (GLUT4) to the plasma membrane; TP53 Regulates Metabolic Genes; RHO GTPases activate PKNs; Regulation of localization of FOXO transcription factors; Activation of BAD and translocation to mitochondria ; Chk1/Chk2(Cds1) mediated inactivation of Cyclin B:Cdk1 complex; TP53 Regulates Transcription of Genes Involved in G2 Cell Cycle Arrest	12	0	1.081	0.486	1.027	0.96613	0.0387064	0.999946	49.84	74.39	54.43	143	54	130.8	98.4					High	High	High	High	1
FALSE	High	Master Protein	Q5VYK3	Proteasome adapter and scaffold protein ECM29 [OS=Homo sapiens]	0	219.726	28	34	72	34	1845	204.2	7.12	154.16	34	cell organization and biogenesis;protein metabolism;other metabolic processes;stress response	cytoskeleton;ER/Golgi;nucleus;other cytoplasmic organelle;other cell component	other molecular function	Pf13001		ENSG00000136813	ECPAS	O15074; Q5VYK3; Q8WU82			0	0	0.923	0.698	0.961	0.900925	0.850152	0.962335	42.85	42.92	49.8	86.1	87.1	106.2	97.1					High	High	High	High	1
FALSE	High	Master Protein	Q9HB71	Calcyclin-binding protein [OS=Homo sapiens]	0	219.653	72	17	71	17	228	26.2	8.25	180.56	17	developmental processes;other biological processes	cytosol;nucleus;other cell component	cytoskeletal activity;other molecular function	Pf04969, Pf05002, Pf09032	27101	ENSG00000116161	CACYBP	B2ZWH2; B3KSF1; hsa:27101; O60666; Q5R370; Q5R371; Q9HB71	Gastric cancer network 2		1	0	0.972	1.155	1.075	0.965435	0.59873	0.970381	38.18	77.29	47.51	101.4	87.3	104	113.1					High	High	High	High	1
FALSE	High	Master Protein	Q9Y3I0	RNA-splicing ligase RtcB homolog [OS=Homo sapiens]	0	219.269	51	21	85	21	505	55.2	7.23	202.35	21	RNA metabolism OR transcription;other metabolic processes	cytosol;nucleus;other cell component	cytoskeletal activity;other molecular function	Pf01139	51493	ENSG00000100220	RTCB	B2R6A8; hsa:51493; Q6IAI0; Q9BWL4; Q9NTH1; Q9P037; Q9P0J3; Q9Y3I0	Unfolded protein response	tRNA processing in the nucleus	2	0	0.994	0.747	1.164	0.981263	0.879882	0.872883	20.44	32.8	32.42	96.9	72	104	150.2					High	High	High	High	1
FALSE	High	Master Protein	P43686	26S proteasome regulatory subunit 6B [OS=Homo sapiens]	0	218.937	64	23	90	23	418	47.3	5.21	244.15	23	protein metabolism;other metabolic processes;developmental processes;other biological processes	cytosol;nucleus;other cell component	other molecular function	Pf00004, Pf16450, Pf17862	5704	ENSG00000013275; ENSG00000281221	PSMC4	hsa:5704; P43686; Q96FV5; Q9UBM3; Q9UEX3	Proteasome degradation; Alzheimer's disease and miRNA effects; Parkin-ubiquitin proteasomal system pathway; Ciliary landscape; Alzheimer's disease	Antigen processing: Ubiquitination & Proteasome degradation; FCERI mediated NF-kB activation; Downstream TCR signaling; Activation of NF-kappaB in B cells; Oxygen-dependent proline hydroxylation of Hypoxia-inducible Factor Alpha; ER-Phagosome pathway; Cross-presentation of soluble exogenous antigens (endosomes); SCF-beta-TrCP mediated degradation of Emi1; APC/C:Cdc20 mediated degradation of Secur…	62	0	1.061	0.887	1.233	0.990531	0.98844	0.733907	43.56	54.01	69.36	106	94	102.9	100.4					High	High	High	High	1
FALSE	High	Master Protein	Q12965	Unconventional myosin-Ie [OS=Homo sapiens]	0	218.492	37	33	93	33	1108	127	8.92	186.14	33	cell organization and biogenesis;other metabolic processes;transport;developmental processes;signal transduction;other biological processes	plasma membrane;other membranes;cytoskeleton;other cell component	cytoskeletal activity;other molecular function	Pf00018, Pf00063, Pf06017	4643	ENSG00000157483	MYO1E	hsa:4643; Q12965; Q14778	Primary focal segmental glomerulosclerosis (FSGS); Nephrotic syndrome		2	0	1.017	1.109	1.127	0.993882	0.647914	0.922739	41.52	51.12	44.9	107.1	87.5	98.3	113.8					High	High	High	High	1
FALSE	High	Master Protein	Q6DD88	Atlastin-3 [OS=Homo sapiens]	0	218.014	53	19	87	18	541	60.5	5.66	249.82	19	cell organization and biogenesis;other biological processes	other membranes;ER/Golgi	other molecular function	Pf02263, Pf02841	25923	ENSG00000184743	ATL3	hsa:25923; Q6DD88; Q8N7W5; Q9H8Q5; Q9UFL1			0	1	1.04	0.669	0.912	0.993882	0.63168	0.872508	88.35	35.36	59.75	107.1	67.3	116.1	124.8					High	High	High	High	1
FALSE	High	Master Protein	P00367	Glutamate dehydrogenase 1, mitochondrial [OS=Homo sapiens]	0	218.012	50	22	85	22	558	61.4	7.8	185.81	22	other metabolic processes;other biological processes	mitochondrion;ER/Golgi;other cell component	other molecular function	Pf00208, Pf02812	2746	ENSG00000148672	GLUD1	B3KV55; B4DGN5; hsa:2746; P00367; Q5TBU3	VEGFA-VEGFR2 signaling pathway; Amino acid metabolism; Metabolic reprogramming in colon cancer; 22q11.2 copy number variation syndrome; Amino acid metabolism pathway excerpt: histidine catabolism extension	Transcriptional activation of mitochondrial biogenesis; Glutamate and glutamine metabolism	7	0	1.421	1.048	0.915	0.398586	0.779562	0.884601	39.06	45.7	56.83	147	99.9	84.3	91					High	High	High	High	1
FALSE	High	Master Protein	Q04446	1,4-alpha-glucan-branching enzyme [OS=Homo sapiens]	0	217.915	39	21	73	21	702	80.4	6.32	177.82	21	other metabolic processes;other biological processes	cytosol;other cell component	other molecular function	Pf00128, Pf02806, Pf02922	2632	ENSG00000114480	GBE1	B3KWV3; hsa:2632; Q04446; Q96EN0	Glycogen synthesis and degradation	Glycogen synthesis; Glycogen storage disease type IV (GBE1)	3	0	0.727	0.728	1.126	0.407738	0.846079	0.922739	54.42	55.44	86.99	97.6	86.5	117.9	117.8					High	High	High	High	1
FALSE	High	Master Protein	Q8TEX9	Importin-4 [OS=Homo sapiens]	0	217.824	39	27	85	27	1081	118.6	4.96	204.03	27	cell organization and biogenesis;transport	nucleus;other cell component	other molecular function	Pf02985, Pf03810, Pf13513	79711	ENSG00000196497; ENSG00000285248	IPO4	B2RN95; hsa:79711; Q2NL96; Q86TZ9; Q8NCG8; Q8TEX9; Q96SJ3; Q9BTI4; Q9H5L0			0	0	1.126	0.698	1.048	0.941206	0.845087	0.995317	34.88	36.86	54.88	122.2	73.8	110.6	106.3					High	High	High	High	1
FALSE	High	Master Protein	Q99798	Aconitate hydratase, mitochondrial [OS=Homo sapiens]	0	217.516	38	19	70	19	780	85.4	7.61	157.72	19	other metabolic processes;stress response;developmental processes	cytosol;mitochondrion	other molecular function	Pf00330, Pf00694	50	ENSG00000100412	ACO2	hsa:50; O75809; Q5JZ41; Q6FHX0; Q8TAQ6; Q99798	Amino acid metabolism; Metabolic reprogramming in colon cancer; Fluoroacetic acid toxicity; TCA cycle (aka Krebs or citric acid cycle)	Mitochondrial protein import; Citric acid cycle (TCA cycle)	6	0	1.33	0.645	1.179	0.66015	0.675251	0.862537	39.11	75.41	34.82	123.5	75.6	100.5	123.8					High	High	High	High	1
FALSE	High	Master Protein	P61221	ATP-binding cassette sub-family E member 1 [OS=Homo sapiens]	0	217.16	48	21	75	21	599	67.3	8.34	211.8	21	cell organization and biogenesis;protein metabolism;other metabolic processes;transport;other biological processes	cytosol;mitochondrion;other cell component	transporter activity;enzyme regulator activity;translation activity;other molecular function	Pf00005, Pf00037, Pf04068	6059	ENSG00000164163	ABCE1	hsa:6059; O88793; P61221; Q13181; Q13864; Q6NR76; Q96AL0; Q96B10; Q99K66		OAS antiviral response; Interferon alpha/beta signaling	2	0	1.183	1.005	1.108	0.871156	0.861027	0.939588	26.77	65.99	41.47	109.5	92.6	92.7	116.5					High	High	High	High	1
FALSE	High	Master Protein	P43490	Nicotinamide phosphoribosyltransferase [OS=Homo sapiens]	0	216.769	66	25	72	25	491	55.5	7.15	165.29	25	cell-cell signaling;other metabolic processes;signal transduction;other biological processes	plasma membrane;other membranes;cytosol;nucleus;other cell component	signal transduction activity or receptor binding;other molecular function	Pf04095, Pf18127	10135	ENSG00000105835	NAMPT	A4D0Q9; A4D0R0; hsa:10135; P43490; Q3KQV0; Q8WW95	Adipogenesis; NAD metabolism, sirtuins and aging; NAD+ metabolism; NAD+ biosynthetic pathways; Caloric restriction and aging; NAD metabolism in oncogene-induced senescence and mitochondrial dysfunction-associated senescence	BMAL1:CLOCK,NPAS2 activates circadian gene expression; Nicotinamide salvaging	8	0	1.013	0.762	1.068	0.991914	0.910347	0.972379	20.24	65.86	39.08	111.2	77.8	105.5	120.4					High	High	High	High	1
FALSE	High	Master Protein	Q96QK1	Vacuolar protein sorting-associated protein 35 [OS=Homo sapiens]	0	216.355	39	26	83	26	796	91.6	5.49	193.64	26	cell-cell signaling;cell organization and biogenesis;transport;signal transduction;other biological processes	other membranes;cytosol;other cytoplasmic organelle;other cell component	signal transduction activity or receptor binding	Pf03635	55737	ENSG00000069329	VPS35	hsa:55737; Q561W2; Q96QK1; Q9H016; Q9H096; Q9H4P3; Q9H8J0; Q9NRS7; Q9NVG2; Q9NX80; Q9NZK2		WNT ligand biogenesis and trafficking	1	0	1.115	0.775	1.269	0.943712	0.925995	0.650903	47.87	64.9	83.94	93.8	77.5	101.2	131.1					High	High	High	High	1
FALSE	High	Master Protein	Q14315	Filamin-C [OS=Homo sapiens]	0	216.166	15	33	275	14	2725	290.8	5.97	583.76	33	cell organization and biogenesis;other biological processes	plasma membrane;other membranes;cytosol;cytoskeleton;other cell component	cytoskeletal activity;other molecular function	Pf00307, Pf00630	2318	ENSG00000128591	FLNC	B2ZZ88; hsa:2318; O95303; Q07985; Q14315; Q9NS12; Q9NYE5; Q9UMR8; Q9Y503	Focal adhesion; MAPK signaling pathway; Ebola virus pathway in host	Cell-extracellular matrix interactions	4	0	1.046	0.69	1.031	0.993882	0.929016	0.999946	22.79	38.09	42.72	141.6	59.4	93.7	152.9					High	High	High	High	1
FALSE	High	Master Protein	Q01518	Adenylyl cyclase-associated protein 1 [OS=Homo sapiens]	0	215.943	63	24	100	23	475	51.9	8.06	232.16	24	cell organization and biogenesis;transport;signal transduction;other biological processes	non-structural extracellular;plasma membrane;other membranes;cytoskeleton;other cytoplasmic organelle;other cell component	cytoskeletal activity;other molecular function	Pf01213, Pf08603	10487	ENSG00000131236	CAP1	hsa:10487; Q01518; Q53HR7; Q5T0S1; Q5T0S2; Q6I9U6	Angiopoietin-like protein 8 regulatory pathway; Insulin signaling; Complement system in neuronal development and plasticity	Platelet degranulation ; Neutrophil degranulation; Role of ABL in ROBO-SLIT signaling	6	1	1.096	1.088	1.116	0.95421	0.717635	0.930514	24.82	57	47.16	104	101	97.7	97.2					High	High	High	High	1
FALSE	High	Master Protein	P32004	Neural cell adhesion molecule L1 [OS=Homo sapiens]	0	215.917	28	24	79	24	1257	139.9	6.24	193.25	24	cell adhesion;cell organization and biogenesis;developmental processes;other biological processes	plasma membrane;other membranes;other cell component	other molecular function	Pf00041, Pf07679, Pf13882, Pf13927	3897	ENSG00000198910	L1CAM	A0AV65; A4ZYW4; B2RMU7; G3XAF4; hsa:3897; P32004; Q8TA87		Recycling pathway of L1; Signal transduction by L1; Interaction between L1 and Ankyrins; Basigin interactions	5	0	1.226	0.85	1.128	0.807691	0.995614	0.9259	40.09	41.28	53.7	101.9	93.3	103.9	105.6					High	High	High	High	1
FALSE	High	Master Protein	P00505	Aspartate aminotransferase, mitochondrial [OS=Homo sapiens]	0	215.589	60	19	99	19	430	47.5	9.01	248.49	19	other metabolic processes;transport;developmental processes;other biological processes	plasma membrane;other membranes;mitochondrion;other cell component	other molecular function	Pf00155	2806	ENSG00000125166	GOT2	B4DJA6; E7ERW2; hsa:2806; P00505; Q53FL3; Q9BWA3	Alanine and aspartate metabolism; Amino acid metabolism; Metabolic reprogramming in colon cancer; NAD metabolism in oncogene-induced senescence and mitochondrial dysfunction-associated senescence; Glycolysis and gluconeogenesis	Glyoxylate metabolism and glycine degradation; Gluconeogenesis; Aspartate and asparagine metabolism; Glutamate and glutamine metabolism; Degradation of cysteine and homocysteine	10	0	1.293	0.949	1.161	0.668379	0.938282	0.876189	30.31	50.19	62.46	137	79.8	87.8	105.7					High	High	High	High	1
FALSE	High	Master Protein	P08865	40S ribosomal protein SA [OS=Homo sapiens]	0	214.112	60	15	120	15	295	32.8	4.87	365.7	15	cell adhesion;cell organization and biogenesis;protein metabolism;other metabolic processes;other biological processes	plasma membrane;other membranes;cytosol;translational apparatus;nucleus;other cell component	translation activity;other molecular function	Pf00318, Pf16122	3921	ENSG00000168028	RPSA	hsa:3921; P08865; P11085; P12030; Q16471; Q6IPD1; Q6IPD2; Q6NSD1; Q6NXQ8; Q86VC0	Cytoplasmic ribosomal proteins	Regulation of expression of SLITs and ROBOs; L13a-mediated translational silencing of Ceruloplasmin expression; Formation of a pool of free 40S subunits; GTP hydrolysis and joining of the 60S ribosomal subunit; Major pathway of rRNA processing in the nucleolus and cytosol; Nonsense Mediated Decay (NMD) enhanced by the Exon Junction Complex (EJC); SRP-dependent cotranslational protein targeting to…	17	0	0.949	0.736	0.824	0.941206	0.828374	0.602967	33.99	20.71	52.95	107.7	81.2	108.7	114.5					High	High	High	High	1
FALSE	High	Master Protein	P22087	rRNA 2'-O-methyltransferase fibrillarin [OS=Homo sapiens]	0	214.071	53	14	79	14	321	33.8	10.18	239.88	14	protein metabolism;RNA metabolism OR transcription;other metabolic processes;other biological processes	nucleus;other cell component	other molecular function	Pf01269	2091	ENSG00000105202; ENSG00000280548	FBL	B5BUE8; hsa:2091; O75259; P22087; Q6IAT5; Q9UPI6		Major pathway of rRNA processing in the nucleolus and cytosol; rRNA modification in the nucleus and cytosol	2	0	1.055	1.045	1.519	0.990676	0.809915	0.15529	8.26	48.26	63.65	88.4	97.9	80.9	133.9					High	High	High	High	1
FALSE	High	Master Protein	P54578	Ubiquitin carboxyl-terminal hydrolase 14 [OS=Homo sapiens]	0	213.719	53	20	79	20	494	56	5.3	198.18	20	protein metabolism;other metabolic processes;stress response;other biological processes	plasma membrane;other membranes;cytosol;nucleus;other cell component	enzyme regulator activity;other molecular function	Pf00443	9097	ENSG00000101557	USP14	B7Z4N8; hsa:9097; J3QRZ5; P54578; Q53XY5		Ub-specific processing proteases	1	0	0.99	0.787	0.932	0.982327	0.95628	0.920001	45.82	47.12	33.07	108.1	90.5	94.8	112.9					High	High	High	High	1
FALSE	High	Master Protein	Q15046	Lysine--tRNA ligase [OS=Homo sapiens]	0	212.995	56	27	97	27	597	68	6.35	252.93	27	protein metabolism;RNA metabolism OR transcription;other metabolic processes;signal transduction;other biological processes	non-structural extracellular;plasma membrane;other membranes;cytosol;mitochondrion;nucleus;other cell component	nucleic acid binding activity;other molecular function	Pf00152, Pf01336	3735	ENSG00000065427	KARS1	A8MSK1; D3DUK4; hsa:3735; O14946; Q15046; Q96J25; Q9HB23		Selenoamino acid metabolism; Cytosolic tRNA aminoacylation; Mitochondrial tRNA aminoacylation	3	0	0.858	0.897	0.818	0.800445	0.979525	0.583781	46.36	23.61	35.67	100.2	91.7	99.2	109.2					High	High	High	High	1
FALSE	High	Master Protein	Q8IY81	pre-rRNA 2'-O-ribose RNA methyltransferase FTSJ3 [OS=Homo sapiens]	0	212.761	42	21	68	21	847	96.5	8.4	183.89	21	RNA metabolism OR transcription;other metabolic processes	nucleus;other cell component	other molecular function	Pf01728, Pf07780, Pf11861	117246	ENSG00000108592	FTSJ3	B2RCA5; D3DU22; hsa:117246; Q8IY81; Q8N3A3; Q8WXX1; Q9BWM4; Q9NXT6		Major pathway of rRNA processing in the nucleolus and cytosol	1	0	0.763	0.607	0.656	0.478361	0.381119	0.0680456	39.29	39	63.58	123.1	75.7	98.8	114					High	High	High	High	1
FALSE	High	Master Protein	P35998	26S proteasome regulatory subunit 7 [OS=Homo sapiens]	0	212.736	68	27	108	27	433	48.6	5.95	260.83	27	protein metabolism;other metabolic processes;other biological processes	non-structural extracellular;cytosol;nucleus;other cell component	other molecular function	Pf00004, Pf17862	5701	ENSG00000161057	PSMC2	A4D0Q1; B7Z5E2; hsa:5701; P35998; Q3LIA5; Q9UDI3	Proteasome degradation; Alzheimer's disease and miRNA effects; Parkin-ubiquitin proteasomal system pathway; Alzheimer's disease	Separation of Sister Chromatids; The role of GTSE1 in G2/M progression after G2 checkpoint; Neutrophil degranulation; Antigen processing: Ubiquitination & Proteasome degradation; APC/C:Cdc20 mediated degradation of Securin; APC/C:Cdh1 mediated degradation of Cdc20 and other APC/C:Cdh1 targeted proteins in late mitosis/early G1; Cdc20:Phospho-APC/C mediated degradation of Cyclin A; CDK-mediated ph…	62	0	1.037	0.761	0.97	0.993882	0.876614	0.955596	39.94	37.36	29.79	107.9	84.2	109	107.8					High	High	High	High	1
FALSE	High	Master Protein	Q99459	Cell division cycle 5-like protein [OS=Homo sapiens]	0	212.284	41	23	77	23	802	92.2	8.18	191	23	cell cycle OR cell proliferation;DNA metabolism;RNA metabolism OR transcription;other metabolic processes;stress response;signal transduction;other biological processes	nucleus;other cell component	nucleic acid binding activity;other molecular function	Pf11831, Pf13921	988	ENSG00000096401	CDC5L	hsa:988; Q76N46; Q99459; Q99974		mRNA Splicing - Major Pathway	1	0	0.974	0.768	0.89	0.960394	0.94372	0.843923	28.3	54.16	49.28	106.5	83.7	106.3	110.4					High	High	High	High	1
FALSE	High	Master Protein	Q96AY3	Peptidyl-prolyl cis-trans isomerase FKBP10 [OS=Homo sapiens]	0	211.601	51	25	130	25	582	64.2	5.62	305.72	25	cell organization and biogenesis;protein metabolism;other metabolic processes;stress response;developmental processes	other membranes;mitochondrion;ER/Golgi	other molecular function	Pf00254, Pf13202	60681	ENSG00000141756	FKBP10	hsa:60681; Q7Z3R4; Q96AY3; Q9H3N3; Q9H6J3; Q9H6N5; Q9UF89	Type I collagen synthesis in the context of osteogenesis imperfecta		1	0	1.127	0.98	1.069	0.930043	0.904827	0.97347	39.01	52.49	45.65	116.4	84	88.1	125.9					High	High	High	High	1
FALSE	High	Master Protein	P52209	6-phosphogluconate dehydrogenase, decarboxylating [OS=Homo sapiens]	0	211.187	49	20	72	20	483	53.1	7.23	195.42	20	other metabolic processes	cytosol	other molecular function	Pf00393, Pf03446	5226	ENSG00000142657	PGD	A8K2Y9; B4DQJ8; hsa:5226; P52209; Q9BWD8	Pentose phosphate metabolism; Nuclear receptors meta-pathway; NRF2 pathway; VEGFA-VEGFR2 signaling pathway; Metabolic reprogramming in colon cancer	Pentose phosphate pathway	6	0	0.791	0.734	0.891	0.617661	0.858921	0.829357	32.99	64.38	22.04	95	84.3	99.4	105.4					High	High	High	High	1
FALSE	High	Master Protein	P00966	Argininosuccinate synthase [OS=Homo sapiens]	0	210.837	55	20	93	20	412	46.5	8.02	260.27	20	other metabolic processes;stress response;developmental processes;other biological processes	other membranes;cytosol;mitochondrion;ER/Golgi;nucleus;other cytoplasmic organelle;other cell component	other molecular function	Pf00764	445	ENSG00000130707	ASS1	hsa:445; P00966; Q6LDL2; Q86UZ0; Q96GT4	Alanine and aspartate metabolism; Amino acid metabolism	Urea cycle	3	0	0.941	0.627	0.813	0.93365	0.468283	0.569393	48.05	56.76	47.41	88	94	123	88.5					High	High	High	High	1
FALSE	High	Master Protein	P38606	V-type proton ATPase catalytic subunit A [OS=Homo sapiens]	0	210.629	60	23	86	23	617	68.3	5.52	232.79	23	other metabolic processes;transport;other biological processes	plasma membrane;other membranes;cytosol;ER/Golgi;nucleus;other cytoplasmic organelle;other cell component	transporter activity;other molecular function	Pf00006, Pf02874, Pf16886	523	ENSG00000114573	ATP6V1A	B2RBR8; B7Z1R5; D3DN75; hsa:523; P38606; Q53YD9; Q96DY6; Q9UHY3	Proximal tubule transport	Amino acids regulate mTORC1; ROS and RNS production in phagocytes; Insulin receptor recycling; Transferrin endocytosis and recycling; Ion channel transport	6	0	0.947	0.611	0.966	0.93813	0.55763	0.955934	46.27	54.46	38.66	129.6	64.5	101.7	123.7					High	High	High	High	1
FALSE	High	Master Protein	Q8WX93	Palladin [OS=Homo sapiens]	0	210.194	27	23	72	22	1383	150.5	7.09	169.72	23	cell adhesion;cell organization and biogenesis;developmental processes;other biological processes	plasma membrane;other membranes;cytosol;cytoskeleton;nucleus;other cell component	cytoskeletal activity;other molecular function	Pf07679	23022	ENSG00000129116	PALLD	B3KTG2; B5MD56; B7ZMM5; hsa:23022; Q7L3E0; Q7Z3W0; Q86WE8; Q8N1M2; Q8WX93; Q9UGA0; Q9UQF5; Q9Y2J6; Q9Y3E9			0	1	1.089	1.049	0.883	0.96613	0.779495	0.81868	57.27	56.64	64.71	98.7	105.3	109.1	88.4					High	High	High	High	1
FALSE	High	Master Protein	O75153	Clustered mitochondria protein homolog [OS=Homo sapiens]	0	209.508	34	29	80	29	1309	146.6	6.13	187.97	29	cell organization and biogenesis	other cell component	nucleic acid binding activity	Pf12807, Pf13236, Pf13374, Pf13424, Pf15044	23277	ENSG00000132361	CLUH	hsa:23277; O75153; Q6AHY2; Q6P3X7; Q6ZUG8; Q8N4U7; Q9BTA3; Q9H979	Translation factors		1	0	0.922	0.734	0.977	0.9147	0.824329	0.965647	48.93	52.2	36.27	48.5	129.6	150.5	40.3					High	High	High	High	1
FALSE	High	Master Protein	Q9UBT2	SUMO-activating enzyme subunit 2 [OS=Homo sapiens]	0	209.35	50	20	61	20	640	71.2	5.29	187.37	20	protein metabolism;other metabolic processes;other biological processes	nucleus;other cell component	other molecular function	Pf00899, Pf14732, Pf16195	10054	ENSG00000126261	UBA2	B3KWB9; hsa:10054; O95605; Q59H87; Q6IBP6; Q9NTJ1; Q9UBT2; Q9UED2		SUMO is conjugated to E1 (UBA2:SAE1); SUMO is transferred from E1 to E2 (UBE2I, UBC9)	2	0	0.676	0.709	0.901	0.191309	0.837339	0.864652	55.85	36.8	42.23	70.9	96.6	131.5	106					High	High	High	High	1
FALSE	High	Master Protein	Q9H4A4	Aminopeptidase B [OS=Homo sapiens]	0	209.231	45	20	70	20	650	72.5	5.74	184.38	20	protein metabolism	non-structural extracellular;plasma membrane;other membranes	other molecular function	Pf01433, Pf09127, Pf17900	6051	ENSG00000176393	RNPEP	hsa:6051; Q9BVM9; Q9H1D4; Q9H4A4; Q9NPT7			0	0	0.939	0.881	1.24	0.932342	0.959721	0.750081	60.29	54.23	44.3	86.5	138.3	89.1	120.1					High	High	High	High	1
FALSE	High	Master Protein	Q7L014	Probable ATP-dependent RNA helicase DDX46 [OS=Homo sapiens]	0	208.864	39	36	116	36	1031	117.3	9.29	228.02	36	RNA metabolism OR transcription;other metabolic processes	other membranes;nucleus	other molecular function	Pf00270, Pf00271	9879	ENSG00000145833	DDX46	hsa:9879; O94894; Q7L014; Q96EI0; Q9Y658		mRNA Splicing - Major Pathway	1	0	0.878	0.875	0.844	0.840727	0.999622	0.702971	37.26	51.02	25.6	104.9	97.4	103.1	91.6					High	High	High	High	1
FALSE	High	Master Protein	Q14247	Src substrate cortactin [OS=Homo sapiens]	0	208.671	44	23	66	23	550	61.5	5.4	196.05	23	cell adhesion;cell organization and biogenesis;transport;developmental processes;other biological processes	plasma membrane;other membranes;cytosol;cytoskeleton;ER/Golgi;other cell component	cytoskeletal activity;other molecular function	Pf02218, Pf14604	2017	ENSG00000085733; ENSG00000288401	CTTN	hsa:2017; Q14247; Q8N707; Q96H99	Pathogenic Escherichia coli infection; Hepatitis C and hepatocellular carcinoma	Clathrin-mediated endocytosis; RHO GTPases activate PAKs	4	0	0.933	0.869	0.887	0.926415	0.998965	0.809273	37.95	65.28	54.34	92.4	94.9	92.8	111.2					High	High	High	High	1
FALSE	High	Master Protein	Q96HE7	ERO1-like protein alpha [OS=Homo sapiens]	0	208.668	60	21	86	21	468	54.4	5.68	224.78	21	cell organization and biogenesis;protein metabolism;other metabolic processes;stress response;transport;developmental processes;signal transduction;other biological processes	other membranes;ER/Golgi;other cell component	other molecular function	Pf04137	30001	ENSG00000197930	ERO1A	A8K9X4; A8MYW1; hsa:30001; Q7LD45; Q96HE7; Q9P1Q9; Q9UKV6		Detoxification of Reactive Oxygen Species; Insulin processing	2	0	1.142	0.844	1.24	0.926919	0.999603	0.719719	12.53	29.47	37.55	109.4	78.9	96.7	127.6					High	High	High	High	1
FALSE	High	Master Protein	P31943	Heterogeneous nuclear ribonucleoprotein H [OS=Homo sapiens]	0	208.661	45	14	137	7	449	49.2	6.3	359.34	14	RNA metabolism OR transcription;other metabolic processes;other biological processes	cytosol;nucleus;other cell component	nucleic acid binding activity;other molecular function	Pf00076, Pf08080	3187	ENSG00000169045; ENSG00000284254	HNRNPH1	B3KW86; D3DWQ2; hsa:3187; P31943; Q6IBM4	MECP2 and associated Rett syndrome; mRNA processing; Inhibition of exosome biogenesis and secretion by Manumycin A in CRPC cells	mRNA Splicing - Major Pathway; FGFR2 alternative splicing; Processing of Capped Intron-Containing Pre-mRNA	6	7	0.873	0.851	0.847	0.832081	0.98199	0.690376	22.13	39.54	35.86	93.9	108.2	102.3	99.2					High	High	High	High	1
FALSE	High	Master Protein	P19623	Spermidine synthase [OS=Homo sapiens]	0	207.512	70	17	75	17	302	33.8	5.49	237.19	17	other metabolic processes;other biological processes	cytosol	other molecular function	Pf01564, Pf17284	6723	ENSG00000116649	SRM	B1AKP9; hsa:6723; P19623; Q15511	Methionine de novo and salvage pathway; Amino acid metabolism; Nucleotide metabolism	Metabolism of polyamines	4	0	0.793	0.64	0.778	0.603925	0.575375	0.478588	39.28	25.64	37.59	100.9	86	117.3	97.7					High	High	High	High	1
FALSE	High	Master Protein	P17980	26S proteasome regulatory subunit 6A [OS=Homo sapiens]	0	207.498	59	21	122	21	439	49.2	5.24	317.08	21	protein metabolism;other metabolic processes;other biological processes	non-structural extracellular;cytosol;nucleus;other cell component	other molecular function	Pf00004, Pf16450, Pf17862	5702	ENSG00000165916	PSMC3	B2R8V1; hsa:5702; P17980; Q3B757; Q3B865; Q53HU5; Q6GPG8; Q6IBS1; Q96HD3	Proteasome degradation; Alzheimer's disease and miRNA effects; Parkin-ubiquitin proteasomal system pathway; Alzheimer's disease	Separation of Sister Chromatids; The role of GTSE1 in G2/M progression after G2 checkpoint; Neutrophil degranulation; Antigen processing: Ubiquitination & Proteasome degradation; APC/C:Cdc20 mediated degradation of Securin; APC/C:Cdh1 mediated degradation of Cdc20 and other APC/C:Cdh1 targeted proteins in late mitosis/early G1; Cdc20:Phospho-APC/C mediated degradation of Cyclin A; CDK-mediated ph…	62	0	0.992	0.62	0.953	0.982527	0.44026	0.931672	19.47	40.68	35.12	115.5	77.2	108.3	104.2					High	High	High	High	1
FALSE	High	Master Protein	P62191	26S proteasome regulatory subunit 4 [OS=Homo sapiens]	0	207.359	56	21	113	20	440	49.2	6.21	313.01	21	protein metabolism;other metabolic processes;other biological processes	cytosol;nucleus;other cell component	other molecular function	Pf00004, Pf16450, Pf17862	5700	ENSG00000100764	PSMC1	B4DR63; hsa:5700; P49014; P62191; Q03527; Q6IAW0; Q6NW36; Q96AZ3	Proteasome degradation; Alzheimer's disease and miRNA effects; Parkin-ubiquitin proteasomal system pathway; Alzheimer's disease	FCERI mediated NF-kB activation; Downstream TCR signaling; Antigen processing: Ubiquitination & Proteasome degradation; Activation of NF-kappaB in B cells; Oxygen-dependent proline hydroxylation of Hypoxia-inducible Factor Alpha; ER-Phagosome pathway; Cross-presentation of soluble exogenous antigens (endosomes); SCF-beta-TrCP mediated degradation of Emi1; APC/C:Cdc20 mediated degradation of Secur…	62	0	1.135	0.722	0.728	0.923071	0.792627	0.241761	24.43	42.47	49.36	119.2	89.9	106.1	85					High	High	High	High	1
FALSE	High	Master Protein	O00159	Unconventional myosin-Ic [OS=Homo sapiens]	0	207.272	34	27	90	27	1063	121.6	9.41	208.73	27	cell organization and biogenesis;stress response;transport;signal transduction;other biological processes	plasma membrane;other membranes;cytosol;cytoskeleton;nucleus;other cell component	signal transduction activity or receptor binding;cytoskeletal activity;other molecular function	Pf00063, Pf00612, Pf06017	4641	ENSG00000197879	MYO1C	hsa:4641; O00159; Q4LE56; Q6NVJ7; Q86Y95	VEGFA-VEGFR2 signaling pathway; Insulin signaling	Translocation of SLC2A4 (GLUT4) to the plasma membrane; Regulation of actin dynamics for phagocytic cup formation; FCGR3A-mediated phagocytosis; Sensory processing of sound by inner hair cells of the cochlea; Sensory processing of sound by outer hair cells of the cochlea	7	0	1.282	0.834	1.17	0.741262	0.999622	0.876189	31.06	40.21	47.37	142.3	66.7	100.8	115.6					High	High	High	High	1
FALSE	High	Master Protein	Q92621	Nuclear pore complex protein Nup205 [OS=Homo sapiens]	0	206.871	22	34	89	34	2012	227.8	6.19	188.71	34	cell organization and biogenesis;transport	other membranes;cytosol;nucleus	other molecular function	Pf11894	23165	ENSG00000155561	NUP205	A6H8X3; hsa:23165; Q86YC1; Q92621		HCMV Early Events; ISG15 antiviral mechanism; NS1 Mediated Effects on Host Pathways; SUMOylation of DNA replication proteins; Transport of Mature mRNA derived from an Intron-Containing Transcript; tRNA processing in the nucleus; SUMOylation of DNA damage response and repair proteins; HCMV Late Events; Transcriptional regulation by small RNAs; Viral Messenger RNA Synthesis; Rev-mediated nuclear ex…	28	0	1.19	0.807	1.183	0.9224	0.978401	0.875514	31.27	78.1	36.99	88.4	144.5	90.1	90.6					High	High	High	High	1
FALSE	High	Master Protein	P12429	Annexin A3 [OS=Homo sapiens]	0	206.516	72	24	110	24	323	36.4	5.92	270.01	24	stress response;transport;developmental processes;other biological processes	plasma membrane;other membranes;other cell component	enzyme regulator activity;other molecular function	Pf00191	306	ENSG00000138772	ANXA3	B2R9W6; hsa:306; P12429; Q6LET2	Prostaglandin synthesis and regulation		1	0	1.381	1.108	0.782	0.483445	0.686388	0.443463	27.15	42.12	41.79	117.1	107.5	98.2	81.1					High	High	High	High	1
FALSE	High	Master Protein	Q14683	Structural maintenance of chromosomes protein 1A [OS=Homo sapiens]	0	206.462	33	31	73	31	1233	143.1	7.64	155.55	31	cell cycle OR cell proliferation;cell organization and biogenesis;DNA metabolism;other metabolic processes;stress response;other biological processes	cytosol;cytoskeleton;nucleus;other cell component	nucleic acid binding activity;other molecular function	Pf02463, Pf06470	8243	ENSG00000072501	SMC1A	hsa:8243; O14995; Q14683; Q16351; Q2M228	miRNA regulation of DNA damage response; Cell cycle; Retinoblastoma gene in cancer; Constitutive androstane receptor pathway; Nuclear receptors meta-pathway; Pathways affected in adenoid cystic carcinoma; ATM signaling in development and disease ; mRNA processing; Regulation of sister chromatid separation at the metaphase-anaphase transition; Rett syndrome causing genes; CAMKK2 pathway; Cohesin c…	Separation of Sister Chromatids; Resolution of Sister Chromatid Cohesion; Estrogen-dependent gene expression; SUMOylation of DNA damage response and repair proteins; Meiotic synapsis; Establishment of Sister Chromatid Cohesion; Cohesin Loading onto Chromatin	21	0	1.104	0.652	0.95	0.960394	0.700781	0.938765	50.03	68.04	50.17	110.7	98.6	100.8	100					High	High	High	High	1
FALSE	High	Master Protein	Q99714	3-hydroxyacyl-CoA dehydrogenase type-2 [OS=Homo sapiens]	0	206.322	79	16	109	16	261	26.9	7.78	324.9	16	cell organization and biogenesis;RNA metabolism OR transcription;other metabolic processes	plasma membrane;other membranes;mitochondrion;other cell component	nucleic acid binding activity;other molecular function	Pf00106	3028	ENSG00000072506	HSD17B10	hsa:3028; Q5H927; Q6IBS9; Q8TCV9; Q96HD5; Q99714	Alzheimer's disease and miRNA effects; Valproic acid pathway; Tryptophan metabolism; Alzheimer's disease	Branched-chain amino acid catabolism; tRNA modification in the mitochondrion; tRNA processing in the mitochondrion; rRNA processing in the mitochondrion	8	0	1.203	0.716	1.144	0.838761	0.77366	0.905207	42.46	44.95	84.02	144.1	71	94.7	116.1					High	High	High	High	1
FALSE	High	Master Protein	Q9UHD1	Cysteine and histidine-rich domain-containing protein 1 [OS=Homo sapiens]	0	206.256	64	16	62	16	332	37.5	7.87	162.88	16	cell cycle OR cell proliferation;cell organization and biogenesis;other biological processes		other molecular function	Pf04968, Pf04969	26973	ENSG00000110172; ENSG00000285023	CHORDC1	B2R6P8; hsa:26973; Q6IN49; Q8WVL9; Q9H3D6; Q9UHD1			0	0	0.937	1.091	0.869	0.930043	0.716476	0.792699	30.81	26.07	25.9	57	164.4	58.6	50.7					High	High	High	High	1
FALSE	High	Master Protein	Q15293	Reticulocalbin-1 [OS=Homo sapiens]	0	206.031	58	15	62	15	331	38.9	5	182.83	15		ER/Golgi	other molecular function	Pf13202	5954	ENSG00000049449	RCN1	B7Z1M1; D3DR00; hsa:5954; Q15293	VEGFA-VEGFR2 signaling pathway	Regulation of Insulin-like Growth Factor (IGF) transport and uptake by Insulin-like Growth Factor Binding Proteins (IGFBPs); Post-translational protein phosphorylation	3	0	0.995	1.44	1.088	0.982527	0.110059	0.96212	58.46	52.72	44.73	99.6	115.1	83.1	94.5					High	High	High	High	1
FALSE	High	Master Protein	O15371	Eukaryotic translation initiation factor 3 subunit D [OS=Homo sapiens]	0	205.866	48	19	65	19	548	63.9	6.05	180.16	19	cell organization and biogenesis;protein metabolism;other metabolic processes;other biological processes	cytosol;translational apparatus;other cell component	nucleic acid binding activity	Pf05091	8664	ENSG00000100353	EIF3D	A8MWD3; B2R7D4; B4DTF8; B4DVY1; hsa:8664; O15371; Q3MJD9; Q5M9Q6	Translation factors; VEGFA-VEGFR2 signaling pathway; nsp1 from SARS-CoV-2 inhibits translation initiation in the host cell	L13a-mediated translational silencing of Ceruloplasmin expression; Translation initiation complex formation; Formation of a pool of free 40S subunits; Formation of the ternary complex, and subsequently, the 43S complex; Ribosomal scanning and start codon recognition; GTP hydrolysis and joining of the 60S ribosomal subunit	9	0	0.998	0.869	0.884	0.979904	0.972011	0.82711	38.42	44.27	80.39	112.7	103.7	105.9	91.8					High	High	High	High	1
FALSE	High	Master Protein	P42167	Lamina-associated polypeptide 2, isoforms beta/gamma [OS=Homo sapiens]	0	205.645	56	17	83	7	454	50.6	9.38	244.24	17		other membranes;cytosol;nucleus	nucleic acid binding activity;other molecular function	Pf03020, Pf08198	7112	ENSG00000120802	TMPO	A2T926; hsa:7112; P42167; Q14861	Envelope proteins and their potential roles in EDMD physiopathology; Overlap between signal transduction pathways contributing to LMNA laminopathies	RHOC GTPase cycle; RHOG GTPase cycle; RHOA GTPase cycle; CDC42 GTPase cycle; RAC1 GTPase cycle; RAC2 GTPase cycle; RAC3 GTPase cycle; RHOJ GTPase cycle; RHOD GTPase cycle; RHOF GTPase cycle	12	0	1.261	0.628	0.74	0.831602	0.685932	0.438304	18.46	83.34	49.44	143.2	76.5	90.2	93.2					High	High	High	High	1
FALSE	High	Master Protein	Q9Y2W1	Thyroid hormone receptor-associated protein 3 [OS=Homo sapiens]	0	205.553	22	16	67	15	955	108.6	10.15	191.18	16	RNA metabolism OR transcription;other metabolic processes;other biological processes	nucleus	nucleic acid binding activity;other molecular function	Pf15440	9967	ENSG00000054118	THRAP3	D3DPS5; hsa:9967; Q5VTK6; Q9Y2W1	Interactome of polycomb repressive complex 2 (PRC2)	Transcriptional regulation of white adipocyte differentiation; PPARA activates gene expression	3	0	1.33	1.013	1.255	0.613926	0.841732	0.68691	19.02	43.44	34.53	100.5	89.5	94	124.1					High	High	High	High	1
FALSE	High	Master Protein	Q8N766	ER membrane protein complex subunit 1 [OS=Homo sapiens]	0	204.996	40	27	77	27	993	111.7	7.66	170.57	27	cell organization and biogenesis	other membranes;ER/Golgi;other cell component		Pf07774, Pf13360	23065	ENSG00000127463	EMC1	A8K6F3; hsa:23065; Q14700; Q5TG62; Q63HL0; Q63HL3; Q8N766; Q8NBH8			0	0	1.369	0.605	1.125	0.542233	0.513652	0.9259	36.04	40.54	53.58	114.7	71.4	128.5	95					High	High	High	High	1
FALSE	High	Master Protein	O43242	26S proteasome non-ATPase regulatory subunit 3 [OS=Homo sapiens]	0	204.442	51	21	77	21	534	60.9	8.44	181.33	21	protein metabolism;other metabolic processes;other biological processes	non-structural extracellular;cytosol;nucleus;other cell component	enzyme regulator activity	Pf01399, Pf08375	5709	ENSG00000108344	PSMD3	B3KMW9; B4DT72; hsa:5709; O43242; Q96EI2; Q9BQA4	Proteasome degradation; Alzheimer's disease and miRNA effects; Parkin-ubiquitin proteasomal system pathway; Alzheimer's disease	Antigen processing: Ubiquitination & Proteasome degradation; FCERI mediated NF-kB activation; Downstream TCR signaling; Activation of NF-kappaB in B cells; Oxygen-dependent proline hydroxylation of Hypoxia-inducible Factor Alpha; ER-Phagosome pathway; Cross-presentation of soluble exogenous antigens (endosomes); SCF-beta-TrCP mediated degradation of Emi1; APC/C:Cdc20 mediated degradation of Secur…	62	0	1.075	0.98	1.151	0.979006	0.887949	0.891949	57.34	65.64	73.44	112.4	103.2	95.1	94.6					High	High	High	High	1
FALSE	High	Master Protein	O60488	Long-chain-fatty-acid--CoA ligase 4 [OS=Homo sapiens]	0	204.358	43	20	54	19	711	79.1	8.38	126.72	20	cell organization and biogenesis;other metabolic processes;transport;developmental processes;other biological processes	plasma membrane;other membranes;mitochondrion;ER/Golgi;other cytoplasmic organelle;other cell component	other molecular function	Pf00501	2182	ENSG00000068366	ACSL4	D3DUY2; hsa:2182; O60488; O60848; O60849; Q5JWV8	Fatty acid beta-oxidation; Fatty acid biosynthesis; Mitochondrial long chain fatty acid beta-oxidation; PPAR signaling pathway; Ferroptosis; Thermogenesis; Cholesterol metabolism with Bloch and Kandutsch-Russell pathways; Omega-3 / omega-6 fatty acid synthesis; Omega-9 fatty acid synthesis; Fatty acid transporters	Synthesis of very long-chain fatty acyl-CoAs; Intracellular metabolism of fatty acids regulates insulin secretion	12	0	1.035	0.65	0.632	0.990676	0.743001	0.11513	31.8	22.49	38.5	133.2	71.9	102.5	106.3					High	High	High	High	1
FALSE	High	Master Protein	P35241	Radixin [OS=Homo sapiens]	0	204.356	51	34	187	16	583	68.5	6.37	372.33	34	cell organization and biogenesis;signal transduction;other biological processes	plasma membrane;other membranes;cytoskeleton;other cell component	cytoskeletal activity;other molecular function	Pf00373, Pf00769, Pf09379, Pf09380, Pf20492	5962	ENSG00000137710	RDX	A7YIJ8; A7YIK0; A7YIK3; B7Z9U6; F5H1A7; hsa:5962; P35241; Q86Y61	Regulation of actin cytoskeleton	Recycling pathway of L1; Sensory processing of sound by outer hair cells of the cochlea; Sensory processing of sound by inner hair cells of the cochlea	4	0	1.059	0.684	1.361	0.997422	0.850998	0.577131	30.03	71.87	43.72	106.5	83.2	72.7	139.1					High	High	High	High	1
FALSE	High	Master Protein	Q99613	Eukaryotic translation initiation factor 3 subunit C [OS=Homo sapiens]	0	204.22	33	23	96	23	913	105.3	5.68	230.51	23	cell organization and biogenesis;protein metabolism;other metabolic processes;other biological processes	cytosol;translational apparatus;other cell component	translation activity;nucleic acid binding activity;other molecular function	Pf01399, Pf05470	8663	ENSG00000184110	EIF3C	A8K7Z0; B2RXG3; B4E1D5; H3BRV0; hsa:8663; O00215; Q99613; Q9BW98	Translation factors; nsp1 from SARS-CoV-2 inhibits translation initiation in the host cell	L13a-mediated translational silencing of Ceruloplasmin expression; Translation initiation complex formation; Formation of a pool of free 40S subunits; Formation of the ternary complex, and subsequently, the 43S complex; Ribosomal scanning and start codon recognition; GTP hydrolysis and joining of the 60S ribosomal subunit	8	0	1.138	0.719	1.241	0.9224	0.779562	0.718788	38.83	40.5	44.31	106.7	90.1	110.9	102.1					High	High	High	High	1
FALSE	High	Master Protein	P30876	DNA-directed RNA polymerase II subunit RPB2 [OS=Homo sapiens]	0	204.204	32	27	69	27	1174	133.8	6.87	146.23	27	RNA metabolism OR transcription;other metabolic processes	nucleus	nucleic acid binding activity;other molecular function	Pf00562, Pf04560, Pf04561, Pf04563, Pf04565, Pf04566, Pf04567	5431	ENSG00000047315	POLR2B	A8K1A8; hsa:5431; P30876; Q8IZ61	Pyrimidine metabolism; Eukaryotic transcription initiation	mRNA Splicing - Major Pathway; Activation of anterior HOX genes in hindbrain development during early embryogenesis; RNA Pol II CTD phosphorylation and interaction with CE during HIV infection; mRNA Capping; RNA Pol II CTD phosphorylation and interaction with CE; mRNA Splicing - Minor Pathway; Estrogen-dependent gene expression; FGFR2 alternative splicing; Processing of Capped Intron-Containing P…	43	0	0.608	0.702	1.186	0.145781	0.860436	0.86299	50.87	33.33	71.92	62.5	86.8	111.1	140.2					High	High	High	High	1
FALSE	High	Master Protein	Q9UHX1	Poly(U)-binding-splicing factor PUF60 [OS=Homo sapiens]	0	203.847	50	19	76	19	559	59.8	5.29	176.18	19	cell organization and biogenesis;RNA metabolism OR transcription;other metabolic processes;other biological processes	nucleus;other cell component	nucleic acid binding activity;other molecular function	Pf00076	22827	ENSG00000179950; ENSG00000274081	PUF60	A8K8K8; hsa:22827; Q969E7; Q96D94; Q96H63; Q99628; Q9NZA0; Q9UHX1; Q9UJY7		mRNA Splicing - Major Pathway	1	0	0.869	0.554	0.729	0.828914	0.227664	0.245501	29.68	76.82	33.83	90.7	81.5	122.4	110					High	High	High	High	1
FALSE	High	Master Protein	Q16576	Histone-binding protein RBBP7 [OS=Homo sapiens]	0	203.811	63	15	69	9	425	47.8	5.05	168.91	15	cell organization and biogenesis;other metabolic processes;stress response;other biological processes	cytosol;nucleus	nucleic acid binding activity;other molecular function	Pf00400, Pf12265	5931	ENSG00000102054	RBBP7	hsa:5931; Q16576; Q5JP00	Retinoblastoma gene in cancer; Interactome of polycomb repressive complex 2 (PRC2) ; Effect of progerin on genes involved in Hutchinson-Gilford progeria syndrome	HCMV Early Events; Activation of anterior HOX genes in hindbrain development during early embryogenesis; PKMTs methylate histone lysines; Neddylation; Deposition of new CENPA-containing nucleosomes at the centromere; HATs acetylate histones; Oxidative Stress Induced Senescence; HDACs deacetylate histones; RMTs methylate histone arginines; PRC2 methylates histones and DNA; Defective pyroptosis; ER…	20	0	1.139	0.937	1.355	0.926415	0.918856	0.480768	19	44.69	27.81	107.8	77.8	83.3	131.2					High	High	High	High	1
FALSE	High	Master Protein	P63244	Receptor of activated protein C kinase 1 [OS=Homo sapiens]	0	203.73	81	19	122	19	317	35.1	7.69	334.46	19	cell cycle OR cell proliferation;protein metabolism;other metabolic processes;developmental processes;other biological processes	plasma membrane;cytosol;mitochondrion;translational apparatus;nucleus;other cell component	signal transduction activity or receptor binding;enzyme regulator activity;translation activity;other molecular function	Pf00400	10399	ENSG00000204628	RACK1	B3KTJ0; D3DWS0; hsa:10399; P25388; P63244; P99049; Q53HU2; Q5J8M6; Q5VLR4; Q6FH47	Androgen receptor signaling pathway; Brain-derived neurotrophic factor (BDNF) signaling pathway; VEGFA-VEGFR2 signaling pathway; Angiotensin II receptor type 1 pathway; Interferon type I signaling pathways	Regulation of TNFR1 signaling; TNFR1-induced NFkappaB signaling pathway; TNFR1-mediated ceramide production	8	0	1.42	1.246	1.205	0.400998	0.40177	0.792475	37.23	45.2	33.53	126.8	100.8	87.6	94.9					High	High	High	High	1
FALSE	High	Master Protein	P06756	Integrin alpha-V [OS=Homo sapiens]	0	203.663	34	27	77	27	1048	116	5.68	160	27	cell adhesion;other metabolic processes;transport;developmental processes;signal transduction;other biological processes	plasma membrane;other membranes;cytosol;other cell component	signal transduction activity or receptor binding;transporter activity;other molecular function	Pf00357, Pf01839, Pf08441	3685	ENSG00000138448	ITGAV	A0AV67; B0LPF4; B7Z883; B7ZLX0; D3DPG8; E7EWZ6; hsa:3685; P06756; Q53SK4; Q59EB7; Q6LD15	Osteopontin signaling; Integrin-mediated cell adhesion; Arrhythmogenic right ventricular cardiomyopathy; Primary focal segmental glomerulosclerosis (FSGS); Focal adhesion; Osteoblast signaling; MFAP5-mediated ovarian cancer cell motility and invasiveness; VEGFA-VEGFR2 signaling pathway; Focal adhesion: PI3K-Akt-mTOR-signaling pathway; PI3K-Akt signaling pathway; Ebola virus pathway in host; MFAP5…	Neutrophil degranulation; Integrin cell surface interactions; ECM proteoglycans; Syndecan interactions; Molecules associated with elastic fibres; VEGFA-VEGFR2 Pathway; Signal transduction by L1; Laminin interactions; Cross-presentation of particulate exogenous antigens (phagosomes); PECAM1 interactions	28	0	1.167	1.227	1.099	0.901804	0.400962	0.954533	22.65	52.14	56.91	121.3	99.4	81.3	113.5					High	High	High	High	1
FALSE	High	Master Protein	Q9UHD8	Septin-9 [OS=Homo sapiens]	0	203.402	55	22	74	22	586	65.4	8.97	190.59	22	cell cycle OR cell proliferation;other biological processes	cytoskeleton;other cell component	other molecular function	Pf00735	10801	ENSG00000184640	SEPTIN9	A8K2V3; B3KPM0; B4DTL9; B4E0N2; B4E274; B7Z654; hsa:10801; Q96QF3; Q96QF4; Q96QF5; Q9HA04; Q9UG40; Q9UHD8; Q9Y5W4			0	0	1.089	0.828	1.048	0.964749	0.959721	0.993223	36.99	41.45	71.87	89.6	103	100.3	102.6					High	High	High	High	1
FALSE	High	Master Protein	P36873	Serine/threonine-protein phosphatase PP1-gamma catalytic subunit [OS=Homo sapiens]	0	203.376	68	20	98	4	323	37	6.54	246.85	20	cell cycle OR cell proliferation;protein metabolism;other metabolic processes;developmental processes;signal transduction;other biological processes	plasma membrane;other membranes;cytosol;cytoskeleton;mitochondrion;nucleus;other cell component	other molecular function	Pf00149, Pf16891	5501	ENSG00000186298	PPP1CC	hsa:5501; P36873	Common pathways underlying drug addiction; Focal adhesion; Hippo-Merlin signaling dysregulation; Neuroinflammation and glutamatergic signaling	Separation of Sister Chromatids; Resolution of Sister Chromatid Cohesion; RHO GTPases Activate Formins; EML4 and NUDC in mitotic spindle formation; Amplification of signal from unattached kinetochores via a MAD2 inhibitory signal; Downregulation of TGF-beta receptor signaling; Triglyceride catabolism; RAF activation; Circadian Clock; SHOC2 M1731 mutant abolishes MRAS complex function; Gain-of-fun…	16	0	1.12	0.663	1.011	0.976436	0.901738	0.97892	51.27	50.99	11.11	133.4	68.7	119.3	93.9					High	High	High	High	1
FALSE	High	Master Protein	P06737	Glycogen phosphorylase, liver form [OS=Homo sapiens]	0	203.256	40	29	84	24	847	97.1	7.17	186.23	29	other metabolic processes;other biological processes	non-structural extracellular;cytosol;other cell component	other molecular function	Pf00343	5836	ENSG00000100504	PYGL	A6NDQ4; B4DUB7; F5H816; hsa:5836; O60567; O60752; O60913; P06737; Q501V9; Q641R5; Q96G82	TNF-alpha signaling pathway; Glycogen synthesis and degradation	Neutrophil degranulation; Glycogen breakdown (glycogenolysis)	4	4	1.152	0.857	1.211	0.901804	0.992796	0.779773	33.75	38.9	60.44	144.6	91.2	67.9	109.4					High	High	High	High	1
FALSE	High	Master Protein	Q02818	Nucleobindin-1 [OS=Homo sapiens]	0	202.239	59	23	67	23	461	53.8	5.25	132.26	23	signal transduction;other biological processes	other membranes;ER/Golgi;nucleus;other cytoplasmic organelle	enzyme regulator activity;nucleic acid binding activity;other molecular function	Pf13499	4924	ENSG00000104805	NUCB1	B2RD64; hsa:4924; Q02818; Q15838; Q7Z4J7; Q9BUR1		Regulation of Insulin-like Growth Factor (IGF) transport and uptake by Insulin-like Growth Factor Binding Proteins (IGFBPs); Post-translational protein phosphorylation	2	0	1.278	0.869	1.465	0.760338	0.972011	0.296011	19.33	59.01	35.57	101.8	97.2	93.6	110.9					High	High	High	High	1
FALSE	High	Master Protein	P16152	Carbonyl reductase [NADPH] 1 [OS=Homo sapiens]	0	201.422	73	16	113	13	277	30.4	8.32	296.34	16	other metabolic processes;other biological processes	cytosol	other molecular function	Pf00106	873	ENSG00000159228	CBR1	B2RBZ7; B4DFK7; hsa:873; P16152; Q3LHW8	Nuclear receptors meta-pathway; NRF2 pathway; Prostaglandin synthesis and regulation	Synthesis of Prostaglandins (PG) and Thromboxanes (TX)	4	3	0.794	0.85	1.111	0.598854	0.979525	0.938108	22.63	62.04	50.06	86.8	86	93.4	117.6					High	High	High	High	1
FALSE	High	Master Protein	P52597	Heterogeneous nuclear ribonucleoprotein F [OS=Homo sapiens]	0	201.151	58	14	89	12	415	45.6	5.58	227.4	14	RNA metabolism OR transcription;other metabolic processes;other biological processes	plasma membrane;other membranes;cytosol;nucleus;other cell component	nucleic acid binding activity	Pf00076, Pf08080	3185	ENSG00000169813	HNRNPF	B3KM84; hsa:3185; P52597; Q5T0N2; Q96AU2	MECP2 and associated Rett syndrome	mRNA Splicing - Major Pathway; FGFR2 alternative splicing; Processing of Capped Intron-Containing Pre-mRNA; Gene and protein expression by JAK-STAT signaling after Interleukin-12 stimulation	5	0	0.761	1.096	0.844	0.471021	0.712221	0.677081	54.33	54.21	88.55	84	98.6	113.4	105.5					High	High	High	High	1
FALSE	High	Master Protein	P35908	Keratin, type II cytoskeletal 2 epidermal [OS=Homo sapiens]	0	201.053	70	33	101	24	639	65.4	8	182.26	33	cell cycle OR cell proliferation;cell organization and biogenesis;protein metabolism;other metabolic processes;developmental processes;other biological processes	plasma membrane;cytosol;cytoskeleton	bone, tooth or skin structural activity;cytoskeletal activity	Pf00038, Pf16208	3849	ENSG00000172867	KRT2	hsa:3849; P35908; Q4VAQ2		Formation of the cornified envelope	2	6	0.574	0.361	0.816	0.0210068	0.000700371	0.577243	31.54	83.77	63.55	37.2	38.8	66.9	84.5					High	High	High	High	1
FALSE	High	Master Protein	O15031	Plexin-B2 [OS=Homo sapiens]	0	200.668	24	26	49	26	1838	205	6.24	117.22	26	cell adhesion;cell cycle OR cell proliferation;cell organization and biogenesis;developmental processes;signal transduction;other biological processes	plasma membrane;other membranes;other cell component	other molecular function	Pf01403, Pf01437, Pf01833, Pf08337, Pf17960, Pf20170	23654	ENSG00000196576	PLXNB2	A6QRH0; hsa:23654; O15031; Q7KZU3; Q9BSU7			0	0	1.38	0.765	1.619	0.771824	0.960694	0.17792	31.53	42.21	50.81	119.3	62.2	76.7	162.2					High	High	High	High	1
FALSE	High	Master Protein	P20020	Plasma membrane calcium-transporting ATPase 1 [OS=Homo sapiens]	0	200.547	28	23	57	15	1220	134.6	5.91	125.33	23	stress response;transport;developmental processes;other biological processes	plasma membrane;other membranes;ER/Golgi;nucleus;other cell component	transporter activity;other molecular function	Pf00122, Pf00689, Pf00690, Pf00702, Pf12424, Pf13246	490	ENSG00000070961	ATP2B1	hsa:490; P20020; Q12992; Q12993; Q13819; Q13820; Q13821; Q16504; Q93082	Vitamin D receptor pathway; Splicing factor NOVA regulated synaptic proteins; Vitamin D-sensitive calcium signaling in depression; Calcium regulation in cardiac cells	Sensory processing of sound by inner hair cells of the cochlea; Ion homeostasis; Ion transport by P-type ATPases; Reduction of cytosolic Ca++ levels	8	0	1.248	1.493	1.415	0.871103	0.145367	0.602328	27.34	85.37	60.92	111.3	115	73.9	117.7					High	High	High	High	1
FALSE	High	Master Protein	Q9UGI8	Testin [OS=Homo sapiens]	0	200.415	57	21	64	21	421	48	7.68	151.29	21	other biological processes	plasma membrane;other membranes;cytosol;other cell component	other molecular function	Pf00412, Pf06297	26136	ENSG00000135269	TES	A4D0U6; hsa:26136; Q9GZQ1; Q9HAJ9; Q9UGI8			0	0	0.855	1.02	0.834	0.795213	0.832812	0.653794	55.29	57.64	75.68	95.3	104.5	104.3	95.4					High	High	High	High	1
FALSE	High	Master Protein	A5YKK6	CCR4-NOT transcription complex subunit 1 [OS=Homo sapiens]	0	200.006	22	36	76	36	2376	266.8	7.11	150.4	36	RNA metabolism OR transcription;other metabolic processes;developmental processes;other biological processes	cytosol;nucleus;other cell component	other molecular function	Pf04054, Pf12842, Pf16415, Pf16417, Pf16418	23019	ENSG00000125107	CNOT1	A5YKK6; hsa:23019; Q68DX7; Q7Z3K2; Q8IWB8; Q8TB53; Q9BVZ6; Q9UFR8; Q9UI27; Q9Y2L0	Ciliary landscape	Deadenylation of mRNA; TP53 regulates transcription of additional cell cycle genes whose exact role in the p53 pathway remain uncertain	3	0	1.099	0.656	1.121	0.979006	0.735263	0.938554	54.37	51.52	50.76	119.4	69.7	120.7	118.9					High	High	High	High	1
FALSE	High	Master Protein	Q99615	DnaJ homolog subfamily C member 7 [OS=Homo sapiens]	0	199.943	58	25	71	25	494	56.4	6.96	194.46	25	other biological processes	cytosol;cytoskeleton;nucleus;other cell component	other molecular function	Pf00226, Pf13181, Pf13414, Pf13432	7266	ENSG00000168259	DNAJC7	hsa:7266; Q7Z784; Q99615	Constitutive androstane receptor pathway; Pregnane X receptor pathway; Nuclear receptors meta-pathway	Regulation of HSF1-mediated heat shock response	4	0	1.068	0.907	0.679	0.990676	0.941622	0.161578	38.1	62.57	69.65	106.2	84.8	116.5	85.2					High	High	High	High	1
FALSE	High	Master Protein	P29317	Ephrin type-A receptor 2 [OS=Homo sapiens]	0	199.841	45	24	68	24	976	108.2	6.23	179.64	24	cell adhesion;cell cycle OR cell proliferation;cell organization and biogenesis;protein metabolism;other metabolic processes;stress response;developmental processes;signal transduction;other biological processes	plasma membrane;other membranes;other cell component	kinase activity;other molecular function	Pf00041, Pf00536, Pf01404, Pf07714, Pf14575	1969	ENSG00000142627	EPHA2	B5A968; hsa:1969; P29317; Q8N3Z2	Nuclear receptors meta-pathway; NRF2 pathway; VEGFA-VEGFR2 signaling pathway; Focal adhesion: PI3K-Akt-mTOR-signaling pathway; PI3K-Akt signaling pathway; Ras signaling; Hippo signaling regulation pathways; Hippo-Merlin signaling dysregulation; Malignant pleural mesothelioma	RAC1 GTPase cycle; RAC3 GTPase cycle; RHOU GTPase cycle; EPHA-mediated growth cone collapse; EPH-ephrin mediated repulsion of cells; RHOV GTPase cycle; RND2 GTPase cycle; RHOG GTPase cycle; RAC2 GTPase cycle; RND3 GTPase cycle; RND1 GTPase cycle	21	0	1.126	0.89	1.069	0.93365	0.959721	0.97892	40.07	40.29	57.66	111.3	94.8	105.9	112.4					High	High	High	High	1
FALSE	High	Master Protein	P15121	Aldo-keto reductase family 1 member B1 [OS=Homo sapiens]	0	199.209	66	15	98	14	316	35.8	6.98	236.99	15	other metabolic processes;stress response;developmental processes;signal transduction;other biological processes	non-structural extracellular;cytosol;nucleus;other cytoplasmic organelle;other cell component	other molecular function	Pf00248	231	ENSG00000085662	AKR1B1	B2R8N3; hsa:231; P15121; Q5U031; Q6FGA4; Q6ICP2; Q9BS21; Q9UCI9	Eicosanoid metabolism via cyclooxygenases (COX); Polyol pathway; Metapathway biotransformation Phase I and II	Pregnenolone biosynthesis; Fructose biosynthesis	5	0	1.032	0.945	0.947	0.995472	0.941622	0.9259	32.89	41.95	57.57	77.2	104.5	110.8	90.4					High	High	High	High	1
FALSE	High	Master Protein	P62424	60S ribosomal protein L7a [OS=Homo sapiens]	0	198.269	55	22	104	22	266	30	10.61	238.79	22	protein metabolism;RNA metabolism OR transcription;other metabolic processes	other membranes;cytosol;translational apparatus;nucleus	other molecular function	Pf01248	6130	ENSG00000148303; ENSG00000280858	RPL7A	hsa:6130; P11518; P62424; Q5T8U4	Cytoplasmic ribosomal proteins	Major pathway of rRNA processing in the nucleolus and cytosol; L13a-mediated translational silencing of Ceruloplasmin expression; Formation of a pool of free 40S subunits; GTP hydrolysis and joining of the 60S ribosomal subunit; Regulation of expression of SLITs and ROBOs; SRP-dependent cotranslational protein targeting to membrane; Response of EIF2AK4 (GCN2) to amino acid deficiency; Nonsense Me…	14	0	0.917	0.873	1.032	0.901804	0.999622	0.999946	51.71	47.97	90.06	69	121.4	111.9	69.5					High	High	High	High	1
FALSE	High	Master Protein	P00387	NADH-cytochrome b5 reductase 3 [OS=Homo sapiens]	0	198.233	74	15	57	15	301	34.2	7.59	169.26	15	other metabolic processes;other biological processes	non-structural extracellular;other membranes;cytosol;mitochondrion;ER/Golgi;other cytoplasmic organelle;other cell component	other molecular function	Pf00175, Pf00970	1727	ENSG00000100243	CYB5R3	B1AHF2; B7Z7L3; hsa:1727; O75675; P00387; Q8TDL8; Q8WTS8; Q9UEN4; Q9UEN5; Q9UL55; Q9UL56	Oxidation by cytochrome P450	Neutrophil degranulation; Phase I - Functionalization of compounds; Vitamin C (ascorbate) metabolism	4	0	1.57	0.65	1.442	0.167462	0.62763	0.267337	33.01	62.19	46.55	128.2	67.5	85.9	135.7					High	High	High	High	1
FALSE	High	Master Protein	P62136	Serine/threonine-protein phosphatase PP1-alpha catalytic subunit [OS=Homo sapiens]	0	197.982	72	21	95	5	330	37.5	6.33	238.1	21	cell adhesion;cell-cell signaling;cell cycle OR cell proliferation;cell organization and biogenesis;protein metabolism;other metabolic processes;stress response;developmental processes;signal transduction;other biological processes	plasma membrane;other membranes;cytosol;nucleus;other cell component	other molecular function	Pf00149, Pf16891	5499	ENSG00000172531	PPP1CA	A6NNR3; B2R908; hsa:5499; P08129; P20653; P22802; P62136; Q07161	Sphingolipid pathway; Nicotine effect on dopaminergic neurons; Common pathways underlying drug addiction; Focal adhesion; VEGFA-VEGFR2 signaling pathway; Hippo-Merlin signaling dysregulation; Fragile X syndrome; Netrin-UNC5B signaling pathway; Neuroinflammation and glutamatergic signaling	Downregulation of TGF-beta receptor signaling; Triglyceride catabolism; DARPP-32 events; Circadian Clock	13	16	1.572	0.793	1.215	0.183275	0.941622	0.77155	56.9	27.64	38.13	131.9	80.4	91.9	107.9					High	High	High	High	1
FALSE	High	Master Protein	Q9Y2X3	Nucleolar protein 58 [OS=Homo sapiens]	0	197.901	41	16	88	16	529	59.5	8.92	238.02	16	RNA metabolism OR transcription;other metabolic processes;other biological processes	cytosol;nucleus;other cell component	nucleic acid binding activity;other molecular function	Pf01798, Pf08156	51602	ENSG00000055044	NOP58	hsa:51602; Q53SA4; Q6PK08; Q9P036; Q9UFN3; Q9Y2X3		Major pathway of rRNA processing in the nucleolus and cytosol; SUMOylation of RNA binding proteins; rRNA modification in the nucleus and cytosol	3	0	0.954	0.713	1.251	0.942572	0.830594	0.714033	33.68	31.16	32.98	90.2	83.4	132.2	108.4					High	High	High	High	1
FALSE	High	Master Protein	P20042	Eukaryotic translation initiation factor 2 subunit 2 [OS=Homo sapiens]	0	197.817	53	21	84	21	333	38.4	5.8	203.17	21	cell cycle OR cell proliferation;cell organization and biogenesis;protein metabolism;other metabolic processes;developmental processes	cytosol;other cell component	nucleic acid binding activity;other molecular function	Pf01873	8894	ENSG00000125977	EIF2S2	hsa:8894; P20042; Q9BVU0; Q9UJE4	Translation factors; Brain-derived neurotrophic factor (BDNF) signaling pathway; nsp1 from SARS-CoV-2 inhibits translation initiation in the host cell	L13a-mediated translational silencing of Ceruloplasmin expression; Translation initiation complex formation; Formation of the ternary complex, and subsequently, the 43S complex; Ribosomal scanning and start codon recognition; GTP hydrolysis and joining of the 60S ribosomal subunit; ABC-family proteins mediated transport; Response of EIF2AK4 (GCN2) to amino acid deficiency; Response of EIF2AK1 (HR…	13	0	1.129	0.784	0.904	0.93097	0.916917	0.860627	32.28	67.37	32.16	73.6	140.8	96.9	57.6					High	High	High	High	1
FALSE	High	Master Protein	Q12797	Aspartyl/asparaginyl beta-hydroxylase [OS=Homo sapiens]	0	197.644	35	19	87	19	758	85.8	5.01	208.19	19	protein metabolism;other metabolic processes;transport;signal transduction;other biological processes	plasma membrane;other membranes;cytosol;ER/Golgi	other molecular function	Pf05118, Pf05279, Pf13432	444	ENSG00000198363	ASPH	A0A0A0MSK8; A6NDF4; A6NHI2; B4DIC9; B4E2K4; B7ZM95; E5RGP5; F5H667; hsa:444; Q12797; Q6NXR7; Q8TB28; Q9H291; Q9H2C4; Q9NRI0; Q9NRI1; Q9Y4J0		Ion homeostasis; Stimuli-sensing channels	2	0	1.366	0.821	0.986	0.554632	0.977082	0.970005	48.55	50.62	54.19	130	80.9	89.6	120.6					High	High	High	High	1
FALSE	High	Master Protein	Q10567	AP-1 complex subunit beta-1 [OS=Homo sapiens]	0	197.515	36	32	68	15	949	104.6	5.06	160.9	32	transport;developmental processes	other membranes;cytosol;ER/Golgi;other cytoplasmic organelle;other cell component	other molecular function	Pf01602, Pf02883, Pf09066	162	ENSG00000100280	AP1B1	C9JRD1; F8WDL0; hsa:162; P78436; Q10567; Q20WL3; Q86X54		MHC class II antigen presentation; Lysosome Vesicle Biogenesis; Golgi Associated Vesicle Biogenesis; Nef mediated downregulation of MHC class I complex cell surface expression	4	0	1.085	0.859	1.322	0.982327	0.96491	0.778001	51.92	44.03	68.13	99.9	100	105.5	91					High	High	High	High	1
FALSE	High	Master Protein	Q15366	Poly(rC)-binding protein 2 [OS=Homo sapiens]	0	197.474	68	14	101	9	365	38.6	6.79	261.68	14	protein metabolism;RNA metabolism OR transcription;other metabolic processes;stress response;other biological processes	cytosol;nucleus;other cell component	nucleic acid binding activity;other molecular function	Pf00013	5094	ENSG00000197111	PCBP2	A8K7X6; B4DXP5; F8VYL7; G3V0E8; hsa:5094; I6L8F9; Q15366; Q32Q82; Q59HD4; Q68Y55; Q6IPF4; Q6PKG5	mRNA processing; Ferroptosis; Modulators of TCR signaling and T cell activation	mRNA Splicing - Major Pathway; Processing of Capped Intron-Containing Pre-mRNA; Negative regulators of DDX58/IFIH1 signaling	6	1	0.819	0.733	0.79	0.684717	0.819152	0.475637	34.56	66.73	37.73	106.9	74.3	117.1	114.2					High	High	High	High	1
FALSE	High	Master Protein	P40763	Signal transducer and activator of transcription 3 [OS=Homo sapiens]	0	197.325	42	20	70	20	770	88	6.3	189.47	20	cell-cell signaling;cell cycle OR cell proliferation;cell organization and biogenesis;RNA metabolism OR transcription;other metabolic processes;stress response;transport;developmental processes;signal transduction;other biological processes	plasma membrane;other membranes;cytosol;mitochondrion;nucleus;other cell component	signal transduction activity or receptor binding;nucleic acid binding activity;other molecular function	Pf00017, Pf01017, Pf02864, Pf02865	6774	ENSG00000168610	STAT3	A8K7B8; hsa:6774; K7ENL3; O14916; P40763; Q9BW54	IL-5 signaling pathway; Androgen receptor signaling pathway; Physiological and pathological hypertrophy of the heart; MicroRNAs in cardiomyocyte hypertrophy; Transcription factors regulate miRNAs related to cardiac hypertrophy; Cell differentiation - expanded index; Cell differentiation - index; Thyroid stimulating hormone (TSH) signaling pathway; Leptin signaling pathway; Prolactin signaling pat…	Cytoprotection by HMOX1; Senescence-Associated Secretory Phenotype (SASP); Interleukin-4 and Interleukin-13 signaling; Signaling by ALK fusions and activated point mutants; Interleukin-10 signaling; Signaling by CSF3 (G-CSF); Association of TriC/CCT with target proteins during biosynthesis; Transcriptional regulation of granulopoiesis; Signaling by SCF-KIT; Signaling by phosphorylated juxtamembra…	101	0	0.75	0.783	1.024	0.445454	0.952676	0.999946	40.97	31.21	37.62	95.8	73.9	123.8	124.9					High	High	High	High	1
FALSE	High	Master Protein	Q86XP3	ATP-dependent RNA helicase DDX42 [OS=Homo sapiens]	0	197.261	34	22	62	22	938	102.9	7.02	143.72	22	other biological processes	cytosol;nucleus;other cell component	nucleic acid binding activity;other molecular function	Pf00270, Pf00271	11325	ENSG00000198231	DDX42	A6NML1; A8KA43; hsa:11325; O75619; Q68G51; Q86XP3; Q96BK1; Q96HR7; Q9Y3V8		mRNA Splicing - Major Pathway; mRNA Splicing - Minor Pathway	2	0	0.883	1.077	1.117	0.84331	0.700085	0.936229	45.3	44.18	40.11	89	96	101.2	115.2					High	High	High	High	1
FALSE	High	Master Protein	P17174	Aspartate aminotransferase, cytoplasmic [OS=Homo sapiens]	0	197.103	63	18	65	18	413	46.2	7.01	168.36	18	other metabolic processes;stress response;signal transduction;other biological processes	cytosol;nucleus;other cytoplasmic organelle;other cell component	other molecular function	Pf00155	2805	ENSG00000120053	GOT1	B2R6R7; B7Z7E9; hsa:2805; P17174; Q5VW80	Alanine and aspartate metabolism; Trans-sulfuration pathway; Amino acid metabolism; NAD metabolism in oncogene-induced senescence and mitochondrial dysfunction-associated senescence; TCA cycle in senescence; Neuroinflammation and glutamatergic signaling; Glycolysis and gluconeogenesis	Gluconeogenesis; Aspartate and asparagine metabolism; Methionine salvage pathway	10	0	0.896	0.889	1.247	0.86414	0.956902	0.722497	53.71	50.69	20.51	98.7	78.6	104	132.7					High	High	High	High	1
FALSE	High	Master Protein	Q16643	Drebrin [OS=Homo sapiens]	0	196.819	47	18	59	18	649	71.4	4.45	164.95	18	cell cycle OR cell proliferation;cell organization and biogenesis;developmental processes;other biological processes	plasma membrane;other membranes;cytosol;cytoskeleton;other cell component	cytoskeletal activity;other molecular function	Pf00241	1627	ENSG00000113758	DBN1	A8MV58; B2RBG0; hsa:1627; Q16643; Q9UFZ5		RHOBTB2 GTPase cycle; RHOBTB1 GTPase cycle; RHOH GTPase cycle; RHOD GTPase cycle	4	0	1.131	0.548	1.1	0.93365	0.256094	0.947349	29.01	70.57	53.96	108.9	65.8	106.9	125.2					High	High	High	High	1
FALSE	High	Master Protein	O76094	Signal recognition particle subunit SRP72 [OS=Homo sapiens]	0	196.517	46	21	65	21	671	74.6	9.26	191.24	21	transport	cytosol;ER/Golgi;translational apparatus;other cell component	nucleic acid binding activity;other molecular function	Pf08492, Pf13181, Pf17004	6731	ENSG00000174780	SRP72	G5E9Z8; hsa:6731; O76094; Q7Z3C0		SRP-dependent cotranslational protein targeting to membrane	1	0	1.114	0.524	1.086	0.950745	0.230685	0.965719	27.16	30.77	44.38	104.8	73.9	144.6	84					High	High	High	High	1
FALSE	High	Master Protein	Q96AC1	Fermitin family homolog 2 [OS=Homo sapiens]	0	196.15	40	17	82	16	680	77.8	6.7	199.89	17	cell adhesion;cell-cell signaling;cell organization and biogenesis;developmental processes;signal transduction;other biological processes	plasma membrane;other membranes;cytosol;cytoskeleton;nucleus;other cell component	signal transduction activity or receptor binding;cytoskeletal activity;other molecular function	Pf00169, Pf00373, Pf18124	10979	ENSG00000073712	FERMT2	B5TJY2; hsa:10979; Q14840; Q86TY7; Q96AC1		RAC1 GTPase cycle; RAC3 GTPase cycle; Cell-extracellular matrix interactions	3	1	0.944	0.575	0.954	0.935674	0.389983	0.944921	47.38	35.11	38.26	93.5	71.6	101.1	158.6					High	High	High	High	1
FALSE	High	Master Protein	Q9BTV4	Transmembrane protein 43 [OS=Homo sapiens]	0	195.615	52	17	67	17	400	44.8	8.13	188.88	17	cell organization and biogenesis	other membranes;ER/Golgi;nucleus	other molecular function	Pf07787	79188	ENSG00000170876	TMEM43	hsa:79188; Q7L4N5; Q8NC30; Q96A63; Q96F19; Q96JX0; Q9BTV4; Q9H076	Envelope proteins and their potential roles in EDMD physiopathology		1	0	1.368	0.971	0.992	0.526049	0.899547	0.977408	43.12	81.56	35.67	118.3	89	96	99.7					High	High	High	High	1
FALSE	High	Master Protein	Q9Y262	Eukaryotic translation initiation factor 3 subunit L [OS=Homo sapiens]	0	195.478	49	23	92	23	564	66.7	6.34	206.98	23	cell organization and biogenesis;protein metabolism;other metabolic processes;other biological processes	cytosol;translational apparatus;nucleus;other cell component	nucleic acid binding activity	Pf10255	51386	ENSG00000100129	EIF3L	B2RDG6; B4DYB2; G8JLH4; hsa:51386; Q53HQ1; Q53HT4; Q5QTR1; Q5TI15; Q6ICD2; Q9Y262		L13a-mediated translational silencing of Ceruloplasmin expression; Translation initiation complex formation; Formation of a pool of free 40S subunits; Formation of the ternary complex, and subsequently, the 43S complex; Ribosomal scanning and start codon recognition; GTP hydrolysis and joining of the 60S ribosomal subunit	6	0	0.938	0.783	0.941	0.93365	0.916213	0.921641	19.21	54.79	27.11	92.3	86.4	125.7	108.4					High	High	High	High	1
FALSE	High	Master Protein	P51610	Host cell factor 1 [OS=Homo sapiens]	0	195.133	21	25	75	25	2035	208.6	7.46	188.94	25	cell cycle OR cell proliferation;cell organization and biogenesis;protein metabolism;other metabolic processes;other biological processes	nucleus;other cell component	other molecular function	Pf01344, Pf13415	3054	ENSG00000172534	HCFC1	hsa:3054; P51610; Q6P4G5	Mitochondrial gene expression; Malignant pleural mesothelioma	HATs acetylate histones; UCH proteinases; Transcriptional activation of mitochondrial biogenesis	5	0	0.953	0.602	0.95	0.93813	0.525312	0.931028	52.58	34.97	41.4	111.3	72.7	109.1	126.4					High	High	High	High	1
FALSE	High	Master Protein	P35613	Basigin [OS=Homo sapiens]	0	194.778	35	10	79	10	385	42.2	5.66	233.59	10	cell adhesion;cell organization and biogenesis;developmental processes;signal transduction;other biological processes	plasma membrane;other membranes;ER/Golgi;other cytoplasmic organelle;other cell component	other molecular function	Pf13927	682	ENSG00000172270	BSG	A6NJW1; D3YLG5; hsa:682; P35613; Q7Z796; Q8IZL7	Matrix metalloproteinases; VEGFA-VEGFR2 signaling pathway; IL-18 signaling pathway	Degradation of the extracellular matrix; Proton-coupled monocarboxylate transport; Integrin cell surface interactions; Basigin interactions; Pyruvate metabolism; Defective SLC16A1 causes symptomatic deficiency in lactate transport (SDLT)	9	0	1.165	0.888	1.424	0.884354	0.987816	0.304235	45.69	17.26	40.3	104.5	89.4	98.5	109.1					High	High	High	High	1
FALSE	High	Master Protein	Q9H4M9	EH domain-containing protein 1 [OS=Homo sapiens]	0	194.76	59	26	85	23	534	60.6	6.83	159.26	26	cell organization and biogenesis;transport;developmental processes;other biological processes	plasma membrane;other membranes;other cytoplasmic organelle;other cell component	other molecular function	Pf00350, Pf12763, Pf16880, Pf18150	10938	ENSG00000110047	EHD1	hsa:10938; O14611; Q2M3Q4; Q9H4M9; Q9UNR3	Insulin signaling	Factors involved in megakaryocyte development and platelet production	2	2	1.062	0.878	1.161	0.990676	0.961536	0.895644	27.08	53.25	61.19	105.6	95.3	102.8	101.9					High	High	High	High	1
FALSE	High	Master Protein	P31946	14-3-3 protein beta/alpha [OS=Homo sapiens]	0	194.567	69	18	147	10	246	28.1	4.83	339.72	18	transport;other biological processes	other membranes;cytosol;nucleus;other cytoplasmic organelle;other cell component	enzyme regulator activity;other molecular function	Pf00244	7529	ENSG00000166913	YWHAB	A8K9K2; E1P616; hsa:7529; P31946	Cell cycle; IL-3 signaling pathway; Myometrial relaxation and contraction pathways; Hepatitis B infection; Calcium regulation in cardiac cells; Sudden infant death syndrome (SIDS) susceptibility pathways	Translocation of SLC2A4 (GLUT4) to the plasma membrane; TP53 Regulates Metabolic Genes; RHO GTPases activate PKNs; Signaling by moderate kinase activity BRAF mutants; Paradoxical activation of RAF signaling by kinase inactive BRAF; Signaling downstream of RAS mutants; Signaling by BRAF and RAF1 fusions; Signaling by RAF1 mutants; MAP2K and MAPK activation; Signaling by high-kinase activity BRAF m…	31	4	0.941	0.958	0.836	0.93365	0.930548	0.649631	36.36	40.93	75.86	83.5	142.3	83.8	48.7					High	High	High	High	1
FALSE	High	Master Protein	P07951	Tropomyosin beta chain [OS=Homo sapiens]	0	193.904	54	22	113	5	284	32.8	4.7	231.86	22	cell organization and biogenesis;other biological processes	cytosol;cytoskeleton	cytoskeletal activity;other molecular function	Pf00261	7169	ENSG00000198467	TPM2	A6NM85; hsa:7169; P06468; P07951; Q13894; Q53FM4; Q5TCU4; Q5TCU7; Q9UH67	Striated muscle contraction pathway	Striated Muscle Contraction; Smooth Muscle Contraction	3	2	2.387	1.078	1.974	0.000365509	0.709507	0.00614138	36.11	39.73	102.71	144.2	76.7	56.7	168.8					High	High	High	High	1
FALSE	High	Master Protein	Q12874	Splicing factor 3A subunit 3 [OS=Homo sapiens]	0	193.833	50	19	72	19	501	58.8	5.38	161.26	19	cell organization and biogenesis;RNA metabolism OR transcription;other metabolic processes	nucleus	other molecular function	Pf11931, Pf12108, Pf13297, Pf16837	10946	ENSG00000183431	SF3A3	D3DPT5; hsa:10946; Q12874; Q15460; Q5VT87	Exercise-induced circadian regulation; mRNA processing	mRNA Splicing - Major Pathway	3	0	1.088	0.948	1.202	0.962943	0.938282	0.799722	32.56	71.79	48.11	90	125.7	93.4	107.5					High	High	High	High	1
FALSE	High	Master Protein	P09960	Leukotriene A-4 hydrolase [OS=Homo sapiens]	0	193.581	45	21	73	21	611	69.2	6.18	170.32	21	protein metabolism;other metabolic processes	non-structural extracellular;cytosol;nucleus;other cell component	other molecular function	Pf01433, Pf09127, Pf17900	4048	ENSG00000111144	LTA4H	B4DNQ9; F8VV40; hsa:4048; P09960; Q6IAT6; Q9UCT7	Eicosanoid synthesis; Eicosanoid metabolism via lipooxygenases (LOX); Prostaglandin and leukotriene metabolism in senescence	Neutrophil degranulation; Biosynthesis of protectins; Synthesis of Leukotrienes (LT) and Eoxins (EX); Biosynthesis of D-series resolvins; Biosynthesis of E-series 18(S)-resolvins; Biosynthesis of aspirin-triggered D-series resolvins; Biosynthesis of E-series 18(R)-resolvins	10	0	0.731	0.763	1.328	0.394865	0.908489	0.514678	32.57	38.55	53.91	84.8	81.5	102.9	136.3					High	High	High	High	1
FALSE	High	Master Protein	O95757	Heat shock 70 kDa protein 4L [OS=Homo sapiens]	0	193.481	40	23	73	18	839	94.5	5.88	172.96	23	stress response;other biological processes	cytosol;nucleus;other cell component	other molecular function	Pf00012	22824	ENSG00000164070	HSPA4L	A2ICT2; hsa:22824; O95757; Q4W5M5; Q8IWA2		Regulation of HSF1-mediated heat shock response	1	0	0.977	0.656	0.97	0.945381	0.735566	0.965719	27.26	40.35	21.11	99	103.3	114.3	101					High	High	High	High	1
FALSE	High	Master Protein	Q12904	Aminoacyl tRNA synthase complex-interacting multifunctional protein 1 [OS=Homo sapiens]	0	193.244	57	11	59	11	312	34.3	8.43	172.98	11	cell-cell signaling;protein metabolism;other metabolic processes;stress response;developmental processes;signal transduction;other biological processes	non-structural extracellular;cytosol;ER/Golgi;nucleus;other cell component	signal transduction activity or receptor binding;nucleic acid binding activity;other molecular function	Pf01588	9255	ENSG00000164022	AIMP1	B3KTR2; B4E1S7; hsa:9255; Q12904; Q6FG28; Q96CQ9	Ciliary landscape	Selenoamino acid metabolism; Cytosolic tRNA aminoacylation	3	0	1.42	0.832	1.244	0.454553	0.995614	0.750448	29.9	16.64	46.54	124.8	75.1	106.7	109.9					High	High	High	High	1
FALSE	High	Master Protein	Q14203	Dynactin subunit 1 [OS=Homo sapiens]	0	193.24	34	28	54	28	1278	141.6	5.81	122.99	28	cell cycle OR cell proliferation;cell organization and biogenesis;transport;developmental processes;other biological processes	non-structural extracellular;cytosol;cytoskeleton;nucleus;other cell component	cytoskeletal activity;other molecular function	Pf01302, Pf12455	1639	ENSG00000204843	DCTN1	A8MY36; B4DM45; E9PFS5; E9PGE1; G5E9H4; hsa:1639; O95296; Q14203; Q6IQ37; Q9BRM9; Q9UIU1; Q9UIU2		MHC class II antigen presentation; HSP90 chaperone cycle for steroid hormone receptors (SHR) in the presence of ligand; COPI-mediated anterograde transport; COPI-independent Golgi-to-ER retrograde traffic; Signaling by ALK fusions and activated point mutants; XBP1(S) activates chaperone genes	6	0	1.083	0.536	1.003	0.993882	0.322773	0.983921	33.03	68.05	40.75	112.9	78.6	100.1	98.3					High	High	High	High	1
FALSE	High	Master Protein	Q12769	Nuclear pore complex protein Nup160 [OS=Homo sapiens]	0	193	29	27	66	27	1436	162	5.5	144.73	27	other metabolic processes;transport;developmental processes	cytosol;nucleus	other molecular function	Pf11715	23279	ENSG00000030066	NUP160	B4DYE8; B4E2J9; hsa:23279; Q08AD3; Q12769; Q7Z5X6; Q96GB3; Q9H660		Separation of Sister Chromatids; Resolution of Sister Chromatid Cohesion; RHO GTPases Activate Formins; HCMV Early Events; EML4 and NUDC in mitotic spindle formation; ISG15 antiviral mechanism; NS1 Mediated Effects on Host Pathways; SUMOylation of DNA replication proteins; Amplification of signal from unattached kinetochores via a MAD2 inhibitory signal; Transport of Mature mRNA derived from an I…	34	0	1.173	0.728	1.117	0.942572	0.921706	0.951665	27.67	40.14	29.37	112.3	93.6	96	106.3					High	High	High	High	1
FALSE	High	Master Protein	P78347	General transcription factor II-I [OS=Homo sapiens]	0	192.912	33	25	56	25	998	112.3	6.39	137.21	25	RNA metabolism OR transcription;other metabolic processes;other biological processes	nucleus;other cell component	nucleic acid binding activity;other molecular function	Pf02946	2969	ENSG00000263001	GTF2I	hsa:2969; O14743; O15359; O43546; O43588; O43589; P78347; Q75M85; Q75M86; Q75M87; Q75M88; Q86U51; Q9BSZ4	B cell receptor signaling pathway; 7q11.23 copy number variation syndrome		2	0	1.011	0.859	1.253	0.990676	0.999622	0.714033	53.19	54.41	57.76	70.3	85.5	147.4	82.7					High	High	High	High	1
FALSE	High	Master Protein	Q8N1F7	Nuclear pore complex protein Nup93 [OS=Homo sapiens]	0	192.868	46	28	88	28	819	93.4	5.72	205.02	28	cell organization and biogenesis;other metabolic processes;transport;signal transduction;other biological processes	other membranes;cytosol;cytoskeleton;nucleus	other molecular function	Pf04097	9688	ENSG00000102900	NUP93	B3KPQ8; hsa:9688; Q14705; Q8N1F7		ISG15 antiviral mechanism; Regulation of HSF1-mediated heat shock response; SUMOylation of DNA replication proteins; HCMV Early Events; Transport of Mature mRNA derived from an Intron-Containing Transcript; HCMV Late Events; Transcriptional regulation by small RNAs; Transport of the SLBP independent Mature mRNA; Transport of the SLBP Dependant Mature mRNA; Transport of Mature mRNA Derived from an…	28	0	0.922	0.9	0.829	0.912185	0.977082	0.621048	48.66	56.67	53.58	115.1	86.1	107.2	104.1					High	High	High	High	1
FALSE	High	Master Protein	P08648	Integrin alpha-5 [OS=Homo sapiens]	0	192.65	27	19	78	19	1049	114.5	5.77	196.22	19	cell adhesion;stress response;developmental processes;signal transduction;other biological processes	plasma membrane;other membranes;other cell component	signal transduction activity or receptor binding;other molecular function	Pf01839, Pf08441	3678	ENSG00000161638	ITGA5	hsa:3678; P08648; Q96HA5	Integrin-mediated cell adhesion; Arrhythmogenic right ventricular cardiomyopathy; Focal adhesion; Focal adhesion: PI3K-Akt-mTOR-signaling pathway; PI3K-Akt signaling pathway; Ebola virus pathway in host; Epithelial to mesenchymal transition in colorectal cancer; CCL18 signaling pathway	Cell surface interactions at the vascular wall; Signal transduction by L1; Integrin cell surface interactions; Fibronectin matrix formation; Elastic fibre formation; RUNX2 regulates genes involved in cell migration	14	0	1.128	0.814	1.424	0.928985	0.945979	0.304235	47.46	49.8	63.18	103.9	96.6	97.6	97.5					High	High	High	High	1
FALSE	High	Master Protein	P42285	Exosome RNA helicase MTR4 [OS=Homo sapiens]	0	192.529	39	29	76	29	1042	117.7	6.52	142.96	29	RNA metabolism OR transcription;other metabolic processes;stress response	nucleus	other molecular function	Pf00270, Pf00271, Pf08148, Pf13234	23517	ENSG00000039123	MTREX	hsa:23517; P42285; Q2M386; Q6MZZ8; Q6P170; Q8N5R0; Q8TAG2		mRNA Splicing - Major Pathway; Major pathway of rRNA processing in the nucleolus and cytosol	2	0	0.985	0.787	0.868	0.970962	0.960694	0.802199	31.84	49.5	61.37	103.7	101.4	114.2	89.2					High	High	High	High	1
FALSE	High	Master Protein	O14818	Proteasome subunit alpha type-7 [OS=Homo sapiens]	0	192.418	67	16	82	16	248	27.9	8.46	234.84	16	protein metabolism;other metabolic processes	cytosol;nucleus;other cell component	other molecular function	Pf00227, Pf10584	5688	ENSG00000101182	PSMA7	B2R515; hsa:5688; O14818; Q5JXJ2; Q9BR53; Q9H4K5; Q9UEU8	Proteasome degradation; Alzheimer's disease and miRNA effects; Alzheimer's disease	FCERI mediated NF-kB activation; Downstream TCR signaling; Antigen processing: Ubiquitination & Proteasome degradation; Activation of NF-kappaB in B cells; Oxygen-dependent proline hydroxylation of Hypoxia-inducible Factor Alpha; ER-Phagosome pathway; Cross-presentation of soluble exogenous antigens (endosomes); SCF-beta-TrCP mediated degradation of Emi1; APC/C:Cdc20 mediated degradation of Secur…	60	0	0.718	0.804	0.888	0.306231	0.938282	0.812445	59.79	47.29	41.16	87.5	93.9	114	100.7					High	High	High	High	1
FALSE	High	Master Protein	P17858	ATP-dependent 6-phosphofructokinase, liver type [OS=Homo sapiens]	0	192.18	41	23	66	19	780	85	7.5	163.71	23	other metabolic processes;other biological processes	non-structural extracellular;cytosol;other cell component	kinase activity;other molecular function	Pf00365	5211	ENSG00000141959	PFKL	hsa:5211; P17858; Q96A64; Q96IH4; Q9BR91	Photodynamic therapy-induced HIF-1 survival signaling; Clear cell renal cell carcinoma pathways; Metabolic reprogramming in colon cancer; Insulin signaling; Glycolysis and gluconeogenesis	Glycolysis; Neutrophil degranulation	7	1	0.884	0.858	1.011	0.847101	0.990407	0.992099	58.62	58.45	52.56	102.5	91.2	100.2	115.8					High	High	High	High	1
FALSE	High	Master Protein	Q15424	Scaffold attachment factor B1 [OS=Homo sapiens]	0	191.863	24	17	49	10	915	102.6	5.47	161.24	17	cell organization and biogenesis;signal transduction;other biological processes	nucleus;other cell component	nucleic acid binding activity;other molecular function	Pf00076, Pf02037	6294	ENSG00000160633	SAFB	A0AV56; B7Z5B6; B7ZLP6; F5H0H3; hsa:6294; O60406; Q15424; Q59HH8	Interleukin-1 (IL-1) structural pathway	SUMOylation of transcription cofactors	2	7	1.005	1.051	1.03	0.990676	0.745684	0.999946	50.85	61.4	36.15	114.2	78.3	98.9	103.9					High	High	High	High	1
FALSE	High	Master Protein	P28340	DNA polymerase delta catalytic subunit [OS=Homo sapiens]	0	191.788	46	33	72	33	1107	123.6	7.03	170.29	33	DNA metabolism;other metabolic processes;stress response;other biological processes	cytosol;nucleus;other cell component	nucleic acid binding activity;other molecular function	Pf00136, Pf03104, Pf14260	5424	ENSG00000062822	POLD1	hsa:5424; P28340; Q8NER3; Q96H98	Homologous recombination; Pyrimidine metabolism; Nucleotide metabolism; DNA replication; Base excision repair; Nucleotide excision repair; DNA repair pathways, full network; Progeria-associated lipodystrophy; Nucleotide excision repair in xeroderma pigmentosum ; DNA mismatch repair	Termination of translesion DNA synthesis; HDR through Homologous Recombination (HRR); Dual incision in TC-NER; Gap-filling DNA repair synthesis and ligation in TC-NER; Cytosolic iron-sulfur cluster assembly; Recognition of DNA damage by PCNA-containing replication complex; PCNA-Dependent Long Patch Base Excision Repair; Dual Incision in GG-NER; Polymerase switching on the C-strand of the telomere…	28	0	0.767	0.708	0.945	0.548849	0.865867	0.939588	46.17	31.58	38.9	92.7	84.3	118.5	105.8					High	High	High	High	1
FALSE	High	Master Protein	Q9NZB2	Constitutive coactivator of PPAR-gamma-like protein 1 [OS=Homo sapiens]	0	191.714	34	25	65	25	1118	121.8	8.88	166.11	25		plasma membrane;other membranes;cytosol;nucleus			23196	ENSG00000048828	FAM120A	A6NGU0; C4AMC6; hsa:23196; O60649; Q14688; Q4VXF4; Q4VXF5; Q4VXG2; Q86V69; Q96I21; Q9NZB1; Q9NZB2	VEGFA-VEGFR2 signaling pathway		1	0	1.103	0.848	1.12	0.970962	0.987816	0.931597	54.8	49.07	71.23	87.7	86.2	103.7	127.3					High	High	High	High	1
FALSE	High	Master Protein	P38919	Eukaryotic initiation factor 4A-III [OS=Homo sapiens]	0	191.182	55	21	85	18	411	46.8	6.73	210.34	21	RNA metabolism OR transcription;other metabolic processes;transport;developmental processes;other biological processes	cytosol;nucleus;other cell component	nucleic acid binding activity;other molecular function	Pf00270, Pf00271	9775	ENSG00000141543	EIF4A3	hsa:9775; P38919; Q15033; Q6IBQ2; Q96A18		Regulation of expression of SLITs and ROBOs; mRNA Splicing - Major Pathway; mRNA 3'-end processing; RNA Polymerase II Transcription Termination; ISG15 antiviral mechanism; Nonsense Mediated Decay (NMD) enhanced by the Exon Junction Complex (EJC); Transport of Mature mRNA derived from an Intron-Containing Transcript; Deadenylation of mRNA	8	0	0.782	1.117	1.118	0.556306	0.66946	0.927826	45	52.6	50.94	79	93.7	93.4	123.6					High	High	High	High	1
FALSE	High	Master Protein	Q8TEQ6	Gem-associated protein 5 [OS=Homo sapiens]	0	191.01	31	32	79	32	1508	168.5	6.62	138.19	32	cell organization and biogenesis;protein metabolism;RNA metabolism OR transcription;other metabolic processes;other biological processes	cytosol;nucleus;other cell component	translation activity;nucleic acid binding activity	Pf00400, Pf12894	25929	ENSG00000082516	GEMIN5	hsa:25929; Q14CV0; Q8TEQ6; Q8WWV4; Q969W4; Q9H9K3; Q9UFI5		snRNP Assembly	1	0	1.055	0.941	1.256	0.992266	0.914912	0.712779	54.73	48.33	56.93	98.4	85.2	96.5	127.4					High	High	High	High	1
FALSE	High	Master Protein	P46063	ATP-dependent DNA helicase Q1 [OS=Homo sapiens]	0	190.147	49	21	69	20	649	73.4	7.88	155.11	21	cell organization and biogenesis;DNA metabolism;other metabolic processes;stress response	nucleus;other cell component	nucleic acid binding activity;other molecular function	Pf00270, Pf00271, Pf16124	5965	ENSG00000004700	RECQL	A8K6G2; hsa:5965; P46063	Progeria-associated lipodystrophy		1	1	0.893	0.752	1.059	0.860876	0.92483	0.98008	29.04	50.54	44.38	89.1	96.7	105.5	102					High	High	High	High	1
FALSE	High	Master Protein	Q9Y617	Phosphoserine aminotransferase [OS=Homo sapiens]	0	189.55	72	21	109	21	370	40.4	7.66	236.5	21	other metabolic processes	cytosol;other cell component	other molecular function	Pf00266	29968	ENSG00000135069	PSAT1	hsa:29968; Q5T7G5; Q5T7G6; Q96AW2; Q9BQ12; Q9Y617	Trans-sulfuration and one-carbon metabolism; Clear cell renal cell carcinoma pathways; Metabolic reprogramming in colon cancer; Male infertility; Neuroinflammation and glutamatergic signaling	Serine biosynthesis	6	0	0.927	0.887	0.767	0.917001	0.987929	0.381594	32.28	35.54	65.03	102.9	99.3	100.8	84.5					High	High	High	High	1
FALSE	High	Master Protein	O95782	AP-2 complex subunit alpha-1 [OS=Homo sapiens]	0	189.541	41	31	88	23	977	107.5	7.03	177.19	31	transport;other biological processes	plasma membrane;other membranes;cytosol;ER/Golgi;other cytoplasmic organelle;other cell component	signal transduction activity or receptor binding;other molecular function	Pf01602, Pf02296, Pf02883	160	ENSG00000196961	AP2A1	hsa:160; O95782; Q96CI7; Q96PP6; Q96PP7; Q9H070	Synaptic vesicle pathway; VEGFA-VEGFR2 signaling pathway; GABA receptor signaling; EGF/EGFR signaling pathway; Fragile X syndrome; mBDNF and proBDNF regulation of GABA neurotransmission	MHC class II antigen presentation; Cargo recognition for clathrin-mediated endocytosis; Recycling pathway of L1; Potential therapeutics for SARS; WNT5A-dependent internalization of FZD4; EPH-ephrin mediated repulsion of cells; LDL clearance; Trafficking of GluR2-containing AMPA receptors; Nef Mediated CD4 Down-regulation; Retrograde neurotrophin signalling; Nef Mediated CD8 Down-regulation; WNT5A…	20	8	0.95	0.918	1.135	0.941206	0.948739	0.920001	25.54	52.48	53.1	101.5	103.7	100.8	89.8					High	High	High	High	1
FALSE	High	Master Protein	Q13162	Peroxiredoxin-4 [OS=Homo sapiens]	0	189.494	65	13	93	10	271	30.5	6.29	232.66	13	cell organization and biogenesis;protein metabolism;other metabolic processes;stress response;developmental processes;signal transduction;other biological processes	non-structural extracellular;cytosol;ER/Golgi;other cell component	other molecular function	Pf00578, Pf10417	10549	ENSG00000123131	PRDX4	hsa:10549; Q13162; Q6FHT3	Selenium micronutrient network	Neutrophil degranulation	2	0	0.952	0.708	0.948	0.943712	0.743725	0.9259	38.5	24.83	21.82	116.6	83.7	110.2	90.7					High	High	High	High	1
FALSE	High	Master Protein	O00469	Procollagen-lysine,2-oxoglutarate 5-dioxygenase 2 [OS=Homo sapiens]	0	189.407	39	24	116	24	737	84.6	6.71	250.39	24	protein metabolism;other metabolic processes;stress response	other membranes;ER/Golgi	other molecular function	Pf03171	5352	ENSG00000152952	PLOD2	B3KWS3; hsa:5352; O00469; Q59ED2; Q8N170	Clear cell renal cell carcinoma pathways; Type I collagen synthesis in the context of osteogenesis imperfecta	Collagen biosynthesis and modifying enzymes	3	0	1.447	1.126	1.397	0.351501	0.660082	0.355925	34.74	50.12	69.87	111.3	107.1	87.2	104.5					High	High	High	High	1
FALSE	High	Master Protein	P06753	Tropomyosin alpha-3 chain [OS=Homo sapiens]	0	188.457	47	22	87	7	285	32.9	4.72	181.75	22	cell organization and biogenesis;other biological processes	cytosol;cytoskeleton	cytoskeletal activity	Pf00261	7170	ENSG00000143549	TPM3	D3DV71; hsa:7170; P06753; P12324; Q2QD06; Q5VU58; Q5VU63; Q5VU66; Q5VU71; Q5VU72; Q8TCG3; Q969Q2; Q9NQH8	Mammary gland development pathway - Pregnancy and lactation (Stage 3 of 4); Striated muscle contraction pathway; VEGFA-VEGFR2 signaling pathway	RHOV GTPase cycle; Signaling by ALK fusions and activated point mutants; Striated Muscle Contraction; Smooth Muscle Contraction	7	2	1.026	1.078	0.899	0.999601	0.743725	0.840297	52.59	11.79	48.38	83.4	123.8	87.7	89.1					High	High	High	High	1
FALSE	High	Master Protein	Q7KZ85	Transcription elongation factor SPT6 [OS=Homo sapiens]	0	188.294	23	25	47	25	1726	198.9	4.91	111.83	25	cell organization and biogenesis;RNA metabolism OR transcription;other metabolic processes;transport;developmental processes;other biological processes	nucleus;other cell component	nucleic acid binding activity;other molecular function	Pf00575, Pf14632, Pf14633, Pf14635, Pf14639, Pf14641, Pf17674	6830	ENSG00000109111	SUPT6H	A7E2B4; hsa:6830; Q15737; Q6GMQ4; Q7KYW9; Q7KZ85; Q7LDK4; Q8N526; Q92775; Q96AH3; Q9BTH9; Q9BTI2		Formation of RNA Pol II elongation complex ; RNA Polymerase II Pre-transcription Events	3	0	1.471	1.086	0.951	0.657367	0.766003	0.939588	28.45	78.53	51.47	182	64.8	70.9	81.4					High	High	High	High	1
FALSE	High	Master Protein	P00491	Purine nucleoside phosphorylase [OS=Homo sapiens]	0	188.162	73	18	86	18	289	32.1	6.95	220.16	18	other metabolic processes;other biological processes	non-structural extracellular;cytosol;nucleus;other cell component	other molecular function	Pf01048	4860	ENSG00000198805	PNP	B2R8S5; D3DS00; hsa:4860; P00491; Q15160; Q5PZ03	VEGFA-VEGFR2 signaling pathway	Neutrophil degranulation; Purine catabolism; Purine salvage	4	0	0.895	0.66	0.808	0.868257	0.660082	0.569589	33.01	26.21	35.03	105.8	97.4	108.2	102.1					High	High	High	High	1
FALSE	High	Master Protein	Q8NE71	ATP-binding cassette sub-family F member 1 [OS=Homo sapiens]	0	187.039	37	25	57	25	845	95.9	6.8	133.08	25	protein metabolism;other metabolic processes;stress response;transport;other biological processes	cytosol;translational apparatus;nucleus;other cell component	transporter activity;translation activity;nucleic acid binding activity;other molecular function	Pf00005, Pf12848	23	ENSG00000204574; ENSG00000206490; ENSG00000225989; ENSG00000231129; ENSG00000232169; ENSG00000236149; ENSG00000236342	ABCF1	A2BF75; hsa:23; O14897; Q69YP6; Q8NE71	IL-18 signaling pathway	ABC-family proteins mediated transport	2	0	1.068	0.749	0.991	0.991554	0.927927	0.97892	18.13	31.27	43.49	106.7	87.2	100.8	115.7					High	High	High	High	1
FALSE	High	Master Protein	P32119	Peroxiredoxin-2 [OS=Homo sapiens]	0	186.955	74	14	90	13	198	21.9	5.97	275.79	14	cell cycle OR cell proliferation;other metabolic processes;stress response;developmental processes;other biological processes	cytosol;other cell component	other molecular function	Pf00578, Pf10417	7001	ENSG00000167815	PRDX2	A8K0C0; hsa:7001; P31945; P32118; P32119; P35701; Q6FHG4; Q92763; Q9UC23	Selenium micronutrient network; VEGFA-VEGFR2 signaling pathway	TP53 Regulates Metabolic Genes; Detoxification of Reactive Oxygen Species; Deregulated CDK5 triggers multiple neurodegenerative pathways in Alzheimer's disease models	5	0	0.942	1.053	1.023	0.93365	0.797496	0.997047	22.07	67.62	51.01	89.9	110.8	87.5	105.4					High	High	High	High	1
FALSE	High	Master Protein	Q02218	2-oxoglutarate dehydrogenase, mitochondrial [OS=Homo sapiens]	0	186.612	39	25	67	25	1023	115.9	6.86	177.78	25	protein metabolism;other metabolic processes;developmental processes	other membranes;mitochondrion;nucleus;other cell component	other molecular function	Pf00676, Pf02779, Pf16078, Pf16870	4967	ENSG00000105953	OGDH	B4E2U9; D3DVL0; E9PBM1; hsa:4967; Q02218; Q96DD3; Q9UDX0	TCA cycle and deficiency of pyruvate dehydrogenase complex (PDHc); Amino acid metabolism; Thiamine metabolic pathways; Tryptophan metabolism; 7q11.23 copy number variation syndrome; TCA cycle (aka Krebs or citric acid cycle)	Citric acid cycle (TCA cycle); Lysine catabolism; Glyoxylate metabolism and glycine degradation	9	0	0.94	0.766	0.996	0.927506	0.94372	0.98008	35.87	28.88	50.99	101.4	76.7	108.9	116.8					High	High	High	High	1
FALSE	High	Master Protein	Q15691	Microtubule-associated protein RP/EB family member 1 [OS=Homo sapiens]	0	186.586	78	21	75	18	268	30	5.14	184.69	21	cell cycle OR cell proliferation;cell organization and biogenesis;other biological processes	plasma membrane;other membranes;cytosol;cytoskeleton;ER/Golgi;other cell component	cytoskeletal activity;other molecular function	Pf00307, Pf03271	22919	ENSG00000101367	MAPRE1	B2R6I7; E1P5M8; hsa:22919; Q15691; Q3KQS8	Microtubule cytoskeleton regulation	Separation of Sister Chromatids; Resolution of Sister Chromatid Cohesion; RHO GTPases Activate Formins; EML4 and NUDC in mitotic spindle formation; Amplification of signal from unattached kinetochores via a MAD2 inhibitory signal; The role of GTSE1 in G2/M progression after G2 checkpoint; Regulation of PLK1 Activity at G2/M Transition; Recruitment of NuMA to mitotic centrosomes; Loss of Nlp from …	15	3	0.858	1.002	0.862	0.788083	0.8758	0.735562	38.13	51.74	66.95	78.6	99.8	119.2	84.6					High	High	High	High	1
FALSE	High	Master Protein	O95347	Structural maintenance of chromosomes protein 2 [OS=Homo sapiens]	0	186.47	28	28	75	28	1197	135.6	8.43	161.07	28	cell cycle OR cell proliferation;cell organization and biogenesis;other biological processes	cytosol;nucleus;other cell component	nucleic acid binding activity;other molecular function	Pf02463, Pf06470	10592	ENSG00000136824	SMC2	hsa:10592; O95347; Q6IEE0; Q9P1P2	Retinoblastoma gene in cancer	Condensation of Prophase Chromosomes; Condensation of Prometaphase Chromosomes	3	0	1.057	1.151	1.272	0.990676	0.546599	0.681198	35.1	50.13	39.43	95	102.1	80	108.1					High	High	High	High	1
FALSE	High	Master Protein	P54819	Adenylate kinase 2, mitochondrial [OS=Homo sapiens]	0	186.214	76	16	91	16	239	26.5	7.81	239.88	16	other metabolic processes	cytoskeleton;mitochondrion;other cell component	kinase activity;other molecular function	Pf00406, Pf05191	204	ENSG00000004455	AK2	A8K6L1; B4DHH7; B4DL64; hsa:204; P54819; Q16856; Q5EB54; Q5TIF7; Q8TCY2; Q8TCY3		Interconversion of nucleotide di- and triphosphates	1	0	0.889	0.843	0.525	0.859802	0.974489	0.0011699	47.37	29.42	73.32	91.3	108.9	115.9	75.7					High	High	High	High	1
FALSE	High	Master Protein	P27694	Replication protein A 70 kDa DNA-binding subunit [OS=Homo sapiens]	0	185.926	44	19	65	19	616	68.1	7.21	147.75	19	cell cycle OR cell proliferation;cell organization and biogenesis;DNA metabolism;other metabolic processes;stress response;other biological processes	nucleus;other cell component	nucleic acid binding activity;other molecular function	Pf01336, Pf04057, Pf08646, Pf16900	6117	ENSG00000132383	RPA1	A8K0Y9; hsa:6117; P27694; Q59ES9	Homologous recombination; Retinoblastoma gene in cancer; ATR signaling; G1 to S cell cycle control; DNA replication; Nucleotide excision repair; DNA repair pathways, full network; Nucleotide excision repair in xeroderma pigmentosum ; DNA mismatch repair	Dual incision in TC-NER; Gap-filling DNA repair synthesis and ligation in TC-NER; SUMOylation of DNA damage response and repair proteins; Regulation of HSF1-mediated heat shock response; HDR through Single Strand Annealing (SSA); Fanconi Anemia Pathway; Regulation of TP53 Activity through Phosphorylation; Processing of DNA double-strand break ends; Termination of translesion DNA synthesis; HDR th…	38	0	0.875	0.698	1.111	0.824086	0.810711	0.94217	26.74	50.88	41.6	97.8	64.8	112.3	117.7					High	High	High	High	1
FALSE	High	Master Protein	Q15019	Septin-2 [OS=Homo sapiens]	0	185.685	64	15	73	14	361	41.5	6.6	198.19	15	cell cycle OR cell proliferation;cell organization and biogenesis;developmental processes;signal transduction;other biological processes	non-structural extracellular;plasma membrane;other membranes;cytoskeleton;ER/Golgi;nucleus;other cell component	other molecular function	Pf00735	4735	ENSG00000168385	SEPTIN2	B4DGE8; hsa:4735; Q14132; Q15019; Q53QU3; Q8IUK9; Q96CB0		Anchoring of the basal body to the plasma membrane	1	0	1.085	1.059	1.126	0.96613	0.75942	0.922739	22.57	48.24	51.5	120	84.7	92.6	110.6					High	High	High	High	1
FALSE	High	Master Protein	Q9UKV3	Apoptotic chromatin condensation inducer in the nucleus [OS=Homo sapiens]	0	185.641	26	22	55	22	1341	151.8	6.43	128.84	22	cell organization and biogenesis;RNA metabolism OR transcription;other metabolic processes;developmental processes;other biological processes	plasma membrane;other membranes;cytosol;nucleus;other cell component	nucleic acid binding activity;other molecular function	Pf02037, Pf16294	22985	ENSG00000100813	ACIN1	B2RTT4; D3DS45; hsa:22985; O75158; Q9UG91; Q9UKV1; Q9UKV2; Q9UKV3		Apoptotic cleavage of cellular proteins	1	0	1.096	0.501	0.921	0.96613	0.145178	0.907032	76.02	42.89	57.87	112.6	91.8	103.6	106.2					High	High	High	High	1
FALSE	High	Master Protein	Q14978	Nucleolar and coiled-body phosphoprotein 1 [OS=Homo sapiens]	0	185.567	35	16	45	16	699	73.6	9.47	128.89	16	cell cycle OR cell proliferation;cell organization and biogenesis;RNA metabolism OR transcription;other metabolic processes;stress response;developmental processes;other biological processes	nucleus;other cell component	nucleic acid binding activity;other molecular function	Pf05022	9221	ENSG00000166197	NOLC1	hsa:9221; Q14978; Q15030; Q5VV70; Q9BUV3			0	0	1.177	0.455	0.682	0.899326	0.0899158	0.229374	53.94	73.69	106.07	150.3	57.2	128.4	99.3					High	High	High	High	1
FALSE	High	Master Protein	Q14126	Desmoglein-2 [OS=Homo sapiens]	0	185.345	32	19	64	19	1118	122.2	5.24	199.49	19	cell adhesion;cell organization and biogenesis;developmental processes;other biological processes	plasma membrane;other membranes;other cell component	other molecular function	Pf00028	1829	ENSG00000046604	DSG2	hsa:1829; Q14126; Q4KKU6	Arrhythmogenic right ventricular cardiomyopathy	RHOG GTPase cycle; RAC2 GTPase cycle; RAC3 GTPase cycle; Formation of the cornified envelope; Apoptotic cleavage of cell adhesion proteins	7	0	0.991	0.858	1.021	0.970024	0.979525	0.997047	23.83	47.9	26.58	97	85	121.6	116.8					High	High	High	High	1
FALSE	High	Master Protein	P07954	Fumarate hydratase, mitochondrial [OS=Homo sapiens]	0	185.233	55	19	66	19	510	54.6	8.76	182.53	19	DNA metabolism;other metabolic processes;stress response;other biological processes	cytosol;mitochondrion;nucleus;other cell component	other molecular function	Pf00206, Pf10415	2271	ENSG00000091483	FH	B1ANK7; hsa:2271; P07954	TCA cycle and deficiency of pyruvate dehydrogenase complex (PDHc); Amino acid metabolism; Krebs cycle disorders; Type 2 papillary renal cell carcinoma; Metabolic reprogramming in colon cancer; TCA cycle in senescence; TCA cycle (aka Krebs or citric acid cycle)	Citric acid cycle (TCA cycle)	8	0	1.305	1.044	1.14	0.690271	0.76216	0.919348	29.09	37.63	45.61	126.1	84.4	109	96.2					High	High	High	High	1
FALSE	High	Master Protein	Q29RF7	Sister chromatid cohesion protein PDS5 homolog A [OS=Homo sapiens]	0	185.111	29	24	56	21	1337	150.7	7.91	124.38	24	cell cycle OR cell proliferation;cell organization and biogenesis;DNA metabolism;other metabolic processes;stress response;other biological processes	plasma membrane;other membranes;cytosol;nucleus;other cell component		Pf20168	23244	ENSG00000121892	PDS5A	hsa:23244; Q29RF7; Q2TTR5; Q68DF7; Q8N7J4; Q8NG14; Q9Y4D4	Cohesin complex - Cornelia de Lange syndrome	Separation of Sister Chromatids; Resolution of Sister Chromatid Cohesion; Establishment of Sister Chromatid Cohesion; Cohesin Loading onto Chromatin	5	3	1.192	0.899	1.53	0.93365	0.953361	0.219312	51.17	23.12	95.93	82.1	109.3	82	157.4					High	High	High	High	1
FALSE	High	Master Protein	Q16401	26S proteasome non-ATPase regulatory subunit 5 [OS=Homo sapiens]	0	185.019	59	22	92	22	504	56.2	5.48	208.08	22	cell organization and biogenesis	cytosol;nucleus;other cell component		Pf10508	5711	ENSG00000095261	PSMD5	B4DZM8; hsa:5711; Q15045; Q16401; Q4VXG8	Proteasome degradation; Parkin-ubiquitin proteasomal system pathway	Antigen processing: Ubiquitination & Proteasome degradation; FCERI mediated NF-kB activation; Downstream TCR signaling; Activation of NF-kappaB in B cells; Oxygen-dependent proline hydroxylation of Hypoxia-inducible Factor Alpha; ER-Phagosome pathway; Cross-presentation of soluble exogenous antigens (endosomes); SCF-beta-TrCP mediated degradation of Emi1; APC/C:Cdc20 mediated degradation of Secur…	59	0	0.97	0.815	1.159	0.963694	0.946701	0.879171	21.03	46.63	23.14	91.6	91.4	104.3	112.4					High	High	High	High	1
FALSE	High	Master Protein	P13489	Ribonuclease inhibitor [OS=Homo sapiens]	0	184.858	64	18	54	18	461	49.9	4.82	157.86	18	RNA metabolism OR transcription;other metabolic processes;other biological processes	non-structural extracellular;cytosol;nucleus	enzyme regulator activity	Pf13516, Pf18779	6050	ENSG00000023191; ENSG00000276230	RNH1	hsa:6050; P13489; Q8IZK8; Q96FD7; Q9BQ80; Q9UDK6			0	0	1.092	0.7	1.307	0.965435	0.811104	0.577172	40.27	20.76	42.82	112.5	70.1	110.9	127.1					High	High	High	High	1
FALSE	High	Master Protein	O95202	Mitochondrial proton/calcium exchanger protein [OS=Homo sapiens]	0	184.853	31	19	63	19	739	83.3	6.7	148.97	19	cell organization and biogenesis;transport;other biological processes	other membranes;mitochondrion	transporter activity;translation activity;other molecular function	Pf07766	3954	ENSG00000168924	LETM1	B4DED2; hsa:3954; O95202; Q9UF65		RHOG GTPase cycle; Mitochondrial calcium ion transport	2	0	1.162	0.64	0.943	0.899326	0.647914	0.935634	29.66	35.95	45.54	134.3	71.7	115.3	98.4					High	High	High	High	1
FALSE	High	Master Protein	P21796	Voltage-dependent anion-selective channel protein 1 [OS=Homo sapiens]	0	184.54	81	16	149	15	283	30.8	8.54	360.98	16	cell-cell signaling;other metabolic processes;stress response;transport;other biological processes	plasma membrane;other membranes;mitochondrion;ER/Golgi	transporter activity;other molecular function	Pf01459	7416	ENSG00000213585	VDAC1	B3KVK4; D3DQ93; hsa:7416; P21796; Q5FVE7; Q9UIQ5; Q9UPL0	Alzheimer's disease and miRNA effects; Alzheimer's disease	Ub-specific processing proteases; Mitochondrial protein import; PINK1-PRKN Mediated Mitophagy; Mitochondrial calcium ion transport; Pyruvate metabolism	7	1	1.503	1.016	0.914	0.25246	0.858921	0.876189	39.37	39.45	49.88	155.9	92.2	75.6	74.9					High	High	High	High	1
FALSE	High	Master Protein	P11387	DNA topoisomerase 1 [OS=Homo sapiens]	0	184.325	40	29	81	29	765	90.7	9.31	148.57	29	cell organization and biogenesis;protein metabolism;DNA metabolism;other metabolic processes;developmental processes;other biological processes	nucleus;other cell component	nucleic acid binding activity;kinase activity;other molecular function	Pf01028, Pf02919, Pf14370	7150	ENSG00000198900	TOP1	A8KA78; E1P5W3; hsa:7150; O43256; P11387; Q12855; Q12856; Q15610; Q5TFY3; Q9UJN0	Ebola virus pathway in host	SUMOylation of DNA replication proteins	2	0	0.977	0.882	0.827	0.965719	0.979525	0.649631	40.44	42.59	59.99	89	110.3	97	93.7					High	High	High	High	1
FALSE	High	Master Protein	P08133	Annexin A6 [OS=Homo sapiens]	0	183.894	48	26	78	26	673	75.8	5.6	179.07	26	cell organization and biogenesis;stress response;transport;developmental processes;signal transduction;other biological processes	other membranes;mitochondrion;other cytoplasmic organelle;other cell component	transporter activity;cytoskeletal activity;other molecular function	Pf00191	309	ENSG00000197043	ANXA6	B7Z8A7; D3DQH4; E9PGK1; hsa:309; P08133; Q6ZT79	Calcium regulation in cardiac cells; Prostaglandin synthesis and regulation	Smooth Muscle Contraction	3	0	1.12	0.785	1.201	0.93813	0.959538	0.83162	54.84	51.68	63.81	111.4	63.1	109	134.6					High	High	High	High	1
FALSE	High	Master Protein	Q13177	Serine/threonine-protein kinase PAK 2 [OS=Homo sapiens]	0	183.882	54	19	78	19	524	58	5.96	173.46	19	cell organization and biogenesis;protein metabolism;other metabolic processes;developmental processes;signal transduction;other biological processes	plasma membrane;other membranes;cytosol;nucleus;other cell component	enzyme regulator activity;kinase activity;other molecular function	Pf00069, Pf00786	5062	ENSG00000180370	PAK2	hsa:5062; Q13154; Q13177; Q6ISC3	Integrin-mediated cell adhesion; Apoptosis-related network due to altered Notch3 in ovarian cancer; Focal adhesion; Fas ligand pathway and stress induction of heat shock proteins; TGF-beta signaling pathway; MAPK signaling pathway; VEGFA-VEGFR2 signaling pathway; Ras signaling; Pancreatic adenocarcinoma pathway; Mechanoregulation and pathology of YAP/TAZ via Hippo and non-Hippo mechanisms; Hippo-…	RHOV GTPase cycle; Sema3A PAK dependent Axon repulsion; Regulation of activated PAK-2p34 by proteasome mediated degradation; MAPK6/MAPK4 signaling; CDC42 GTPase cycle; RAC1 GTPase cycle; RHOG GTPase cycle; RAC2 GTPase cycle; RAC3 GTPase cycle; RHOU GTPase cycle; RHOJ GTPase cycle; FCERI mediated MAPK activation; CD209 (DC-SIGN) signaling; RHOQ GTPase cycle; RHOH GTPase cycle; Smooth Muscle Contra…	44	0	0.828	0.836	1.025	0.719097	0.995179	0.998308	30.88	34.8	42.13	88	101	106.9	92.9					High	High	High	High	1
FALSE	High	Master Protein	Q8WWM7	Ataxin-2-like protein [OS=Homo sapiens]	0	183.757	28	22	59	22	1075	113.3	8.59	127.98	22	cell organization and biogenesis;other biological processes	other membranes;cytosol;nucleus;other cell component		Pf06741, Pf07145, Pf14438	11273	ENSG00000168488	ATXN2L	A8K1R6; B9EGM2; E9PAR9; hsa:11273; O95135; Q63ZY4; Q6NVJ8; Q6PJW6; Q8IU61; Q8IU95; Q8WWM3; Q8WWM4; Q8WWM5; Q8WWM6; Q8WWM7; Q99703	16p11.2 distal deletion syndrome		1	0	0.853	0.862	0.852	0.785017	0.977082	0.760614	49.65	38.87	57.11	77.2	89	99.5	95.3					High	High	High	High	1
FALSE	High	Master Protein	Q9UHB6	LIM domain and actin-binding protein 1 [OS=Homo sapiens]	0	182.581	41	24	68	24	759	85.2	6.84	136.5	24	cell organization and biogenesis;other metabolic processes;transport;other biological processes	plasma membrane;other membranes;cytosol;cytoskeleton;other cell component	cytoskeletal activity;other molecular function	Pf00412	51474	ENSG00000050405	LIMA1	B2RB09; hsa:51474; Q2TAN7; Q59FE8; Q9BVF2; Q9H8J1; Q9HBN5; Q9NX96; Q9NXC3; Q9NXU6; Q9P0H8; Q9UHB5; Q9UHB6			0	0	1.086	0.983	0.757	0.972288	0.861027	0.422668	63.77	36.69	46.77	117.8	106.8	92.1	85.3					High	High	High	High	1
FALSE	High	Master Protein	P42765	3-ketoacyl-CoA thiolase, mitochondrial [OS=Homo sapiens]	0	182.554	60	17	78	17	397	41.9	8.09	234.36	17	cell organization and biogenesis;other metabolic processes;stress response;transport	mitochondrion	other molecular function	Pf00108, Pf02803	10449	ENSG00000167315	ACAA2	hsa:10449; P42765; Q9BUT6	Fatty acid biosynthesis	Mitochondrial Fatty Acid Beta-Oxidation	2	0	1.171	0.671	0.82	0.887784	0.686388	0.602328	42.92	27.65	31.17	136.2	86.3	111.8	90.5					High	High	High	High	1
FALSE	High	Master Protein	Q9UMX0	Ubiquilin-1 [OS=Homo sapiens]	0	182.398	44	13	56	8	589	62.5	5.11	155.33	13	cell organization and biogenesis;protein metabolism;other metabolic processes;stress response;other biological processes	plasma membrane;other membranes;cytosol;ER/Golgi;nucleus;other cytoplasmic organelle;other cell component	other molecular function	Pf00240, Pf00627	29979	ENSG00000135018	UBQLN1	A0A024R284; hsa:29979; Q5T6J5; Q5T6J9; Q8IXS9; Q8N2Q3; Q9H0T8; Q9H3R4; Q9HAZ5; Q9UMX0		Cargo recognition for clathrin-mediated endocytosis	1	4	1.051	0.621	1.119	0.990676	0.513493	0.925913	39.26	54.07	20.17	105.3	82.7	103.7	116.5					High	High	High	High	1
FALSE	High	Master Protein	O00567	Nucleolar protein 56 [OS=Homo sapiens]	0	182.24	40	21	79	21	594	66	9.19	168.09	21	RNA metabolism OR transcription;other metabolic processes	nucleus;other cell component	nucleic acid binding activity;other molecular function	Pf01798, Pf08156	10528	ENSG00000101361	NOP56	hsa:10528; O00567; Q2M3T6; Q9NQ05		Major pathway of rRNA processing in the nucleolus and cytosol; rRNA modification in the nucleus and cytosol; Association of TriC/CCT with target proteins during biosynthesis	3	0	1.07	0.897	1.17	0.983735	0.959101	0.87275	34.54	49	23.71	105.3	93.4	97.1	113.1					High	High	High	High	1
FALSE	High	Master Protein	P33992	DNA replication licensing factor MCM5 [OS=Homo sapiens]	0	181.854	50	28	93	28	734	82.2	8.37	223.73	28	cell cycle OR cell proliferation;cell organization and biogenesis;DNA metabolism;other metabolic processes;stress response	cytosol;nucleus;other cell component	nucleic acid binding activity;other molecular function	Pf00493, Pf14551, Pf17207, Pf17855	4174	ENSG00000100297	MCM5	hsa:4174; O60785; P33992; Q14578; Q9BTJ4; Q9BWL8	Cell cycle; Ciliary landscape; G1 to S cell cycle control; DNA replication	Orc1 removal from chromatin; Activation of the pre-replicative complex; Activation of ATR in response to replication stress; Assembly of the pre-replicative complex; Unwinding of DNA	10	0	0.917	0.759	1.07	0.901804	0.87096	0.972285	24.19	53.64	38.12	92.8	90.7	108.3	109.3					High	High	High	High	1
FALSE	High	Master Protein	P78344	Eukaryotic translation initiation factor 4 gamma 2 [OS=Homo sapiens]	0	181.484	41	30	92	30	907	102.3	7.14	194.56	30	cell organization and biogenesis;protein metabolism;other metabolic processes;developmental processes;other biological processes	cytosol;translational apparatus;other cell component	nucleic acid binding activity	Pf02020, Pf02847, Pf02854	1982	ENSG00000110321	EIF4G2	hsa:1982; O60877; P78344; P78404; Q0VH00; Q0VH01; Q2NKW9; Q49A79; Q53EU1; Q58EZ2; Q8NI71; Q96C16	VEGFA-VEGFR2 signaling pathway; Exercise-induced circadian regulation; Acute viral myocarditis	ISG15 antiviral mechanism	4	0	0.698	0.875	0.9	0.261614	0.979891	0.855894	51.73	47.76	46.41	94.8	81.7	111.3	106.4					High	High	High	High	1
FALSE	High	Master Protein	P04899	Guanine nucleotide-binding protein G(i) subunit alpha-2 [OS=Homo sapiens]	0	181.048	63	19	69	11	355	40.4	5.54	163.89	19	cell-cell signaling;cell cycle OR cell proliferation;signal transduction;other biological processes	plasma membrane;other membranes;cytosol;cytoskeleton;nucleus;other cell component	signal transduction activity or receptor binding;other molecular function	Pf00503	2771	ENSG00000114353	GNAI2	B3KTZ0; B4DYA0; B4E2X5; hsa:2771; P04899; Q6B6N3; Q8IZ71	Thyroid stimulating hormone (TSH) signaling pathway; Corticotropin-releasing hormone signaling pathway; S1P receptor signal transduction; Complement system; G protein signaling pathways; Chemokine signaling pathway; Hippo signaling regulation pathways; Purinergic signaling; Calcium regulation in cardiac cells	G alpha (i) signalling events; G alpha (s) signalling events; Extra-nuclear estrogen signaling; G alpha (z) signalling events; Adenylate cyclase inhibitory pathway; ADP signalling through P2Y purinoceptor 12; ADORA2B mediated anti-inflammatory cytokines production; Adrenaline,noradrenaline inhibits insulin secretion	18	8	1.005	0.783	0.935	0.990676	0.919987	0.920001	43.53	29.57	50.35	126.2	71.8	125.3	86.4					High	High	High	High	1
FALSE	High	Master Protein	Q13620	Cullin-4B [OS=Homo sapiens]	0	180.85	27	23	85	13	913	103.9	7.37	189.31	23	cell cycle OR cell proliferation;cell organization and biogenesis;protein metabolism;DNA metabolism;other metabolic processes;stress response;developmental processes;other biological processes	cytosol;nucleus;other cell component	other molecular function	Pf00888, Pf10557	8450	ENSG00000158290	CUL4B	B1APK5; B3KVX4; B7Z5K8; hsa:8450; Q13620; Q6PIE4; Q6UP07; Q7Z673; Q9BY37; Q9UEB7; Q9UED7	Mesodermal commitment pathway; Nucleotide excision repair; DNA repair pathways, full network; Nucleotide excision repair in xeroderma pigmentosum	Formation of TC-NER Pre-Incision Complex; Dual incision in TC-NER; Gap-filling DNA repair synthesis and ligation in TC-NER; Neddylation; Formation of Incision Complex in GG-NER; Recognition of DNA damage by PCNA-containing replication complex; DNA Damage Recognition in GG-NER; Dual Incision in GG-NER	13	0	1.497	0.544	1.118	0.347797	0.349469	0.943536	22.97	49.93	43.69	148.4	68.8	114.2	57.2					High	High	High	High	1
FALSE	High	Master Protein	Q9Y230	RuvB-like 2 [OS=Homo sapiens]	0	180.557	57	25	90	25	463	51.1	5.64	199.61	25	cell organization and biogenesis;protein metabolism;DNA metabolism;other metabolic processes;stress response;other biological processes	other membranes;cytosol;cytoskeleton;nucleus;other cell component	nucleic acid binding activity;other molecular function	Pf06068, Pf17856	10856	ENSG00000183207	RUVBL2	B3KQ59; E7ETE5; hsa:10856; Q6FIB9; Q6PK27; Q9Y230; Q9Y361		HATs acetylate histones; Telomere Extension By Telomerase	2	0	1.331	0.858	0.865	0.593853	0.986952	0.744253	36.65	46.21	39.26	124	91.9	95.1	93.3					High	High	High	High	1
FALSE	High	Master Protein	P37802	Transgelin-2 [OS=Homo sapiens]	0	180.158	86	17	176	16	199	22.4	8.25	416.21	17	other biological processes	non-structural extracellular;cytosol		Pf00307, Pf00402	8407	ENSG00000158710	TAGLN2	E9KL39; hsa:8407; P37802; Q5JRQ6; Q5JRQ7; Q6FGI1; Q9BUH5; Q9H4P0		Platelet degranulation	1	3	0.998	0.813	0.91	0.990676	0.944862	0.866339	27.14	48.95	23.75	94	117	98.9	82.1					High	High	High	High	1
FALSE	High	Master Protein	Q9BQ52	Zinc phosphodiesterase ELAC protein 2 [OS=Homo sapiens]	0	180.066	46	24	61	24	826	92.2	7.9	144.98	24	RNA metabolism OR transcription;other metabolic processes	cytosol;mitochondrion;nucleus	other molecular function	Pf12706, Pf13691	60528	ENSG00000006744	ELAC2	B4DPL9; hsa:60528; Q6IA94; Q9BQ52; Q9HAS8; Q9HAS9; Q9NVT1		tRNA processing in the mitochondrion; rRNA processing in the mitochondrion; tRNA processing in the nucleus; tRNA-derived small RNA (tsRNA or tRNA-related fragment, tRF) biogenesis	4	0	0.63	0.601	0.978	0.117921	0.550555	0.969583	64.85	80.27	79.65	82.5	79.7	138.1	92.7					High	High	High	High	1
FALSE	High	Master Protein	Q9NQW6	Anillin [OS=Homo sapiens]	0	179.731	28	23	55	23	1124	124.1	8.07	119.77	23	cell cycle OR cell proliferation;cell organization and biogenesis;other biological processes	cytosol;cytoskeleton;nucleus;other cell component	cytoskeletal activity	Pf00169, Pf08174, Pf16018	54443	ENSG00000011426	ANLN	hsa:54443; Q5CZ78; Q6NSK5; Q9H8Y4; Q9NQW6; Q9NVN9; Q9NVP0	Retinoblastoma gene in cancer; Nephrotic syndrome	RHOC GTPase cycle; RHOA GTPase cycle; RHOB GTPase cycle	5	0	2.192	2.113	1.785	0.00732605	0.00123279	0.0483019	37.82	61.18	55.62	107.1	130.4	74.8	140.3					High	High	High	High	1
FALSE	High	Master Protein	P42892	Endothelin-converting enzyme 1 [OS=Homo sapiens]	0	179.453	34	20	64	20	770	87.1	5.88	140.15	20	protein metabolism;other metabolic processes;developmental processes;signal transduction;other biological processes	plasma membrane;other membranes;other cytoplasmic organelle;other cell component	other molecular function	Pf01431, Pf05649	1889	ENSG00000117298	ECE1	A8K3P1; B4E291; hsa:1889; P42892; Q14217; Q17RN5; Q2Z2K8; Q58GE7; Q5THM5; Q5THM7; Q5THM8; Q9UJQ6; Q9UPF4; Q9UPM4; Q9Y501	Endothelin pathways; Corticotropin-releasing hormone signaling pathway; Melatonin metabolism and effects; Sudden infant death syndrome (SIDS) susceptibility pathways	Peptide ligand-binding receptors	5	0	1.915	0.76	1.027	0.012257	0.938282	0.999946	71.44	32.55	39.68	138.8	61.7	98	132.3					High	High	High	High	1
FALSE	High	Master Protein	P09104	Gamma-enolase [OS=Homo sapiens]	0	179.437	64	15	379	11	434	47.2	5.03	1082.5	15	other metabolic processes;other biological processes	plasma membrane;other membranes;cytosol;other cell component	other molecular function	Pf00113, Pf03952	2026	ENSG00000111674	ENO2	B7Z2X9; hsa:2026; P09104; Q96J33	Clear cell renal cell carcinoma pathways; Glycolysis and gluconeogenesis	Glycolysis; Gluconeogenesis	4	0	1.135	0.603	1.25	0.96613	0.647914	0.792157	48.25	28.8	19.77	118.7	78.8	92.8	143.2					High	High	High	High	1
FALSE	High	Master Protein	Q13409	Cytoplasmic dynein 1 intermediate chain 2 [OS=Homo sapiens]	0	179.261	37	15	42	15	638	71.4	5.2	118.15	15	transport;other biological processes	cytosol;cytoskeleton;other cell component	cytoskeletal activity;other molecular function	Pf00400, Pf11540	1781	ENSG00000077380	DYNC1I2	B7ZA04; D3DPD4; D3DPD5; D3DPD6; hsa:1781; Q13409; Q32LY9; Q53S84; Q5BJF8; Q7Z4X1; Q96NG7; Q96S87; Q9BXZ5; Q9NT58	Ciliary landscape; Intraflagellar transport proteins binding to dynein	MHC class II antigen presentation; HSP90 chaperone cycle for steroid hormone receptors (SHR) in the presence of ligand; COPI-mediated anterograde transport; COPI-independent Golgi-to-ER retrograde traffic; Separation of Sister Chromatids; Resolution of Sister Chromatid Cohesion; RHO GTPases Activate Formins; EML4 and NUDC in mitotic spindle formation; Amplification of signal from unattached kinet…	21	0	1.782	0.895	3.802	0.0423864	0.950404	9.84468e-11	105.97	79.08	61.24	109.6	66.4	102.6	135.3					High	High	High	High	1
FALSE	High	Master Protein	Q96HC4	PDZ and LIM domain protein 5 [OS=Homo sapiens]	0	178.859	49	20	67	20	596	63.9	8.21	149.8	20	cell organization and biogenesis;developmental processes;other biological processes	other membranes;cytosol;cytoskeleton;other cell component	cytoskeletal activity;other molecular function	Pf00412, Pf00595, Pf15936	10611	ENSG00000163110	PDLIM5	A8K6F9; D6RB78; E9PBF5; hsa:10611; O60705; Q56VN4; Q5UW38; Q8WVK0; Q96HC4	Extracellular vesicles in the crosstalk of cardiac cells	Neurexins and neuroligins	2	0	1.445	1.112	1.299	0.396608	0.660082	0.607648	19.22	57.41	59.36	108.9	113.4	100.4	94.8					High	High	High	High	1
FALSE	High	Master Protein	Q9H583	HEAT repeat-containing protein 1 [OS=Homo sapiens]	0	178.829	20	30	66	30	2144	242.2	6.54	139.16	30	RNA metabolism OR transcription;other metabolic processes;other biological processes	mitochondrion;nucleus;other cell component	nucleic acid binding activity	Pf08146, Pf12397	55127	ENSG00000119285	HEATR1	hsa:55127; Q5T3Q8; Q6P197; Q9H583; Q9NW23		Major pathway of rRNA processing in the nucleolus and cytosol; rRNA modification in the nucleus and cytosol	2	0	0.944	0.753	0.971	0.939896	0.934147	0.964515	22.37	58.97	41.65	97.7	90.3	125.2	87.6					High	High	High	High	1
FALSE	High	Master Protein	P55265	Double-stranded RNA-specific adenosine deaminase [OS=Homo sapiens]	0	178.631	25	23	68	23	1226	136	8.65	147.07	23	cell organization and biogenesis;RNA metabolism OR transcription;other metabolic processes;stress response;transport;developmental processes;other biological processes	nucleus;other cell component	nucleic acid binding activity;other molecular function	Pf00035, Pf02137, Pf02295	103	ENSG00000160710	ADAR	B1AQQ9; B1AQR0; D3DV76; hsa:103; O15223; O43859; O43860; P55265; Q9BYM3; Q9BYM4	Cytosolic DNA-sensing pathway	Interferon alpha/beta signaling; C6 deamination of adenosine; Formation of editosomes by ADAR proteins	4	0	0.763	0.917	0.888	0.542233	0.931639	0.840297	58.33	54.32	75.54	82.4	88.3	111.4	109.7					High	High	High	High	1
FALSE	High	Master Protein	P35606	Coatomer subunit beta' [OS=Homo sapiens]	0	178.521	39	24	69	24	906	102.4	5.27	164.09	24	transport	other membranes;cytosol;ER/Golgi	other molecular function	Pf00400, Pf04053	9276	ENSG00000184432	COPB2	B4DZI8; hsa:9276; P35606		COPI-mediated anterograde transport; COPI-dependent Golgi-to-ER retrograde traffic	2	0	0.923	1.109	1.373	0.910167	0.647914	0.438387	42.51	45.28	47.81	104.2	87	91.8	132.1					High	High	High	High	1
FALSE	High	Master Protein	Q7L2E3	ATP-dependent RNA helicase DHX30 [OS=Homo sapiens]	0	178.44	34	30	74	30	1194	133.9	8.78	172.88	30	cell organization and biogenesis;developmental processes	cytosol;mitochondrion;other cell component	nucleic acid binding activity;other molecular function	Pf00270, Pf00271, Pf04408, Pf07717	22907	ENSG00000132153	DHX30	A8K5F1; hsa:22907; O94965; Q7L2E3; Q7Z753; Q96CH4; Q9NUQ0			0	0	0.806	0.861	1.074	0.655059	0.977082	0.97109	30.68	73.01	47.48	74.1	104.7	103.2	113.9					High	High	High	High	1
FALSE	High	Master Protein	P26368	Splicing factor U2AF 65 kDa subunit [OS=Homo sapiens]	0	178.245	45	15	79	15	475	53.5	9.09	204.46	15	RNA metabolism OR transcription;other metabolic processes;other biological processes	nucleus	nucleic acid binding activity;other molecular function	Pf00076	11338	ENSG00000063244	U2AF2	hsa:11338; P26368; Q96HC5	mRNA processing	mRNA Splicing - Major Pathway; mRNA 3'-end processing; RNA Polymerase II Transcription Termination; Transport of Mature mRNA derived from an Intron-Containing Transcript	5	0	0.889	0.682	0.958	0.84947	0.682551	0.939588	28.97	20.74	40.46	113.7	78	110.3	106					High	High	High	High	1
[truncated: 4,942 more rows]
[truncated: 1 more columns]
