# Supplementary material for: A novel microtubule inhibitor promotes tumor ferroptosis by attenuating SLC7A11/GPX4 signaling
Source: Cell Death Discov. 2023 Dec 13;9:453. doi: 10.1038/s41420-023-01713-6 (PMC10716160; doi:10.1038/s41420-023-01713-6)
Supplement: Supplementary file 5 — Supplementary Excel S3 [file 41420_2023_1713_MOESM5_ESM.xlsx]

## Sheet: possible targets
Rank	UniProt ID	Gene Symbol	Score
1	Q16832	DDR2	15.7255
2	Q8TF76	GSG2	13.8635
3	P09874	PARP1	13.8196
4	P04585	_	13.5131
5	Q939D2	_	13.0062
6	P35354	PTGS2	12.7126
7	P00749	PLAU	12.4593
8	Q969S8	HDAC10	12.2214
9	Q08493	PDE4C	12.0806
10	P35963	_	11.9847
11	P03303		11.9246
12	P25779	_	11.8118
13	Q8SPQ9	_	11.7068
14	P56696	KCNQ4	11.0421
15	P12497	_	10.9431
16	P00797	REN	10.904
17	Q14524	SCN5A	10.885
18	P17405	SMPD1	10.8574
19	P51584	_	10.8383
20	P12499	_	10.5454
21	Q96GD4	AURKB	10.5142
22	P00524	_	10.4938
23	P63185	_	10.2448
24	Q4ZHU6	_	10.2074
25	A2QLK4	_	10.207
26	P03951	F11	10.1296
27	Q99835	SMO	9.97573
28	P51812	RPS6KA3	9.8834
29	P52732	KIF11	9.84681
30	O14757	CHEK1	9.79651
31	Q92736	RYR2	9.79172
32	P03369	_	9.76078
33	P35869	AHR	9.66238
34	Q16790	CA9	9.60082
35	P78536	ADAM17	9.59111
36	B0B3C9	_	9.55354
37	P19634	SLC9A1	9.49644
38	Q9UNA0	ADAMTS5	9.45285
39	P03355	_	9.39911
40	P68366	TUBA4A	9.39757
41	P00734	F2	9.34261
42	P37231	PPARG	9.23497
43	P10828	THRB	9.19244
44	Q15078	CDK5R1	9.17006
45	Q5L478	_	9.16106
46	P06239	LCK	9.14825
47	Q9AGP8	_	9.11869
48	P13901	_	9.06776
49	P20701	ITGAL	8.88
50	P26010	ITGB7	8.78936
51	P23219	PTGS1	8.77039
52	O14965	AURKA	8.69687
53	O15393	TMPRSS2	8.6949
54	Q9UGN5	PARP2	8.68144
55	Q15858	SCN9A	8.49102
56	P27708	CAD	8.47501
57	P41240	CSK	8.45409
58	P31943	HNRNPH1	8.45364
59	P09172	DBH	8.44866
60	P45452	MMP13	8.42003
61	P05164	MPO	8.38732
62	P10415	BCL2	8.38502
63	K9N638	_	8.36497
64	K9N7C7	_	8.36497
65	Q9BQE3	TUBA1C	8.33795
66	Q02779	MAP3K10	8.31141
67	Q7MUW6	_	8.27917
68	P15917	_	8.23295
69	Q96G91	P2RY11	8.16176
70	P08254	MMP3	8.13357
71	P29466	CASP1	8.1312
72	P07858	CTSB	8.05842
73	P17412	_	8.0451
74	Q71U36	TUBA1A	8.01451
75	P43235	CTSK	7.92084
76	P07478	PRSS3P2	7.91232
77	P68363	TUBA1B	7.90658
78	P19838	NFKB1	7.84291
79	P25116	F2R	7.82852
80	P29323	EPHB2	7.82685
81	P36507	MAP2K2	7.77815
82	P29320	EPHA3	7.75106
83	5YZ3	Identified	7.74009
84	Q04206	RELA	7.70222
85	P08617	_	7.67993
86	F5HC79	_	7.63539
87	P37288	AVPR1A	7.62023
88	Q7B8V4	_	7.61498
89	Q9C098	DCLK3	7.59802
90	Q13748	TUBA3D	7.58576
91	P10845	_	7.56735
92	Q9NY65	TUBA8	7.50798
93	P06441	_	7.49796
94	Q07912	TNK2	7.46583
95	Q15155	NOMO1	7.45141
96	P36683	_	7.44998
97	P10844	_	7.44612
98	P07437	TUBB	7.43711
99	P10827	THRA	7.37174
100	P04584	_	7.33913
